# Supplementary material for: Lineage-Specific Proteomic Signatures in the Mycobacterium tuberculosis Complex Reveal Differential Abundance of Proteins Involved in Virulence, DNA Repair, CRISPR-Cas, Bioenergetics and Lipid Metabolism
Source: Front Microbiol. 2020 Sep 22;11:550760. doi: 10.3389/fmicb.2020.550760 (PMC7536270; doi:10.3389/fmicb.2020.550760)
Supplement: FILE S2 — Depicts the complete list of protein groups identified in all lineages. [file Data_Sheet_2.xlsx]

## Sheet: Sheet1
Supplemental file 1 List of protein groups identified in the four M. tuberculosis lineages
LFQ intensity L7_3	LFQ intensity L7_2	LFQ intensity L7_1	LFQ intensity L5_3	LFQ intensity L5_2	LFQ intensity L5_1	LFQ intensity L4_3	LFQ intensity L4_2	LFQ intensity L4_1	LFQ intensity L3_3	LFQ intensity L3_2	LFQ intensity L3_1	LFQ intensity H37Rv_3	LFQ intensity H37Rv_2	LFQ intensity H37Rv_1	iBAQ L7_3	iBAQ L7_2	iBAQ L7_1	iBAQ L5_3	iBAQ L5_2	iBAQ L5_1	iBAQ L4_3	iBAQ L4_2	iBAQ L4_1	iBAQ L3_3	iBAQ L3_2	iBAQ L3_1	iBAQ H37Rv_3	iBAQ H37Rv_2	iBAQ H37Rv_1	Protein function	Functional category	Razor + unique peptides	Unique peptides	Sequence coverage [%]	Unique + razor sequence coverage [%]	Unique sequence coverage [%]	Mol. weight [kDa]	Score	Intensity	MS/MS count	Q-value	Protein Ids	Gene Ids	RV number	Protein name	Fasta headers	Peptides
26.693	27.1097	27.9819	24.0933	23.3301	22.5461	30.2879	29.4203	28.8739	27.1815	26.8387	25.423	32.6209	33.1411	32.9774	21.0579	20.3877	22.2222	18.6144	17.1444	18.4732	22.5351	23.128	22.9536	20.8644	20.6302	19.3212	26.7867	27.0805	27.0283			89	85	65.7	65.3	64.2	220.46	323.31	35813000000	789	0	A0A089QRB9	msl3		Mycolipanoatesynthase	sp|A0A089QRB9|MSL3_MYCTUMycolipanoatesynthaseOS=Mycobacteriumtuberculosis(strainATCC25618/H37Rv)GN=msl3PE=1SV=2	91
25.2523	25.9746	28.4126	25.7494	25.7333	28.1153	25.557	25.731	26.4865	24.9659	25.7634	26.2315	26.1364	26.6351	NaN	22.7119	22.0764	23.8924	23.3508	23.6212	23.635	24.7929	23.6972	23.0927	22.3438	24.0619	22.0352	19.0216	20.7535	21.9713			5	5	73.4	73.4	73.4	6.9728	49.439	594600000	52	0	I6WXS6	vapB51		PutativeantitoxinVapB51	sp|I6WXS6|VPB51_MYCTUPutativeantitoxinVapB51OS=Mycobacteriumtuberculosis(strainATCC25618/H37Rv)GN=vapB51PE=1SV=1	5
24.3604	24.5213	24.5577	26.5469	26.5557	27.1162	24.1538	24.2971	24.0281	24.6313	24.3386	25.0205	24.8733	26.351	25.2097	21.0855	20.9332	21.2752	23.2319	23.6225	23.5978	20.9054	20.067	20.6939	20.9875	21.3456	19.8581	20.8494	21.6093	21.349			10	10	33.7	33.7	33.7	53.795	45.114	1269200000	101	0	I6WZK7	mmcO		MulticopperoxidaseMmcO	sp|I6WZK7|MMCO_MYCTUMulticopperoxidaseMmcOOS=Mycobacteriumtuberculosis(strainATCC25618/H37Rv)GN=mmcOPE=1SV=1	10
20.9608	21.4436	NaN	21.3379	22.6208	21.8066	NaN	21.2541	NaN	22.8459	23.2853	22.2663	NaN	NaN	NaN	16.6789	16.9413	13.6942	18.7392	20.6817	18.4782	16.0197	17.9085	16.0209	19.6829	21.3372	18.9572	NaN	17.4643	NaN	PE family protein PE25	PE/PPE families	2	2	41.4	41.4	41.4	10.687	50.781	43731000	18	0	I6X486	PE25	Rv2431c	PE-PGRSfamilyproteinPE25	sp|I6X486|PE25_MYCTUPE-PGRSfamilyproteinPE25OS=Mycobacteriumtuberculosis(strainATCC25618/H37Rv)GN=PE25PE=1SV=1	2
NaN	NaN	NaN	NaN	NaN	NaN	NaN	NaN	NaN	NaN	NaN	25.1839	NaN	NaN	NaN	18.7824	19.3576	18.7148	19.6423	20.5525	19.2905	22.3825	19.7309	21.5007	19.8774	21.8759	21.2235	NaN	NaN	NaN	Possible exported protein	cell wall and cell processes	1	1	13.2	13.2	13.2	13.901	7.6192	105580000	11	0	I6X8R5	Rv0203	Rv0203	Heme-bindingproteinRv0203	sp|I6X8R5|RV203_MYCTUHeme-bindingproteinRv0203OS=Mycobacteriumtuberculosis(strainATCC25618/H37Rv)GN=Rv0203PE=1SV=1	1
22.8333	23.7667	NaN	22.8259	23.1921	NaN	22.7694	NaN	NaN	NaN	NaN	NaN	NaN	NaN	NaN	19.4388	22.2211	22.1495	20.1033	20.2883	18.7916	20.0478	20.42	20.3025	21.4764	21.2628	19.7984	NaN	NaN	NaN	Pyrazinamidase/nicotinamidase PncA (PZase)	intermediary metabolism and respiration	2	2	19.4	19.4	19.4	19.604	3.3444	162670000	12	0.00097434	I6XD65	pncA	Rv2043c	Nicotinamidase/pyrazinamidase	sp|I6XD65|PNCA_MYCTUNicotinamidase/pyrazinamidaseOS=Mycobacteriumtuberculosis(strainATCC25618/H37Rv)GN=pncAPE=1SV=1	2
25.031	24.5135	23.7604	26.9627	26.1291	26.6857	27.148	27.0144	26.7552	27.3358	26.9104	26.5326	25.1389	25.1253	NaN	21.0468	19.2996	18.713	23.0272	22.3401	22.9191	23.3825	23.272	23.3649	24.656	23.8137	22.7651	20.6843	20.6486	NaN	Conserved hypothetical protein. Secreted;predicted to be a substrate of the twin arginine translocation (tat) export system.	conserved hypotheticals	14	14	68.3	68.3	68.3	25.369	188.1	1736600000	141	0	I6XEI5	Rv2525c	Rv2525c	PutativepeptidoglycanhydrolaseRv2525c	sp|I6XEI5|LYS25_MYCTUPutativepeptidoglycanhydrolaseRv2525cOS=Mycobacteriumtuberculosis(strainATCC25618/H37Rv)GN=Rv2525cPE=1SV=1	14
23.3863	23.9946	24.3875	25.0305	24.2428	25.257	23.8352	23.8408	24.0474	23.8817	NaN	23.4464	24.3153	24.1972	24.4124	20.0641	19.9098	22.4994	21.9388	21.6527	23.3462	21.5371	21.5275	21.7213	20.5209	19.3657	19.431	21.6406	22.0156	22.3478	Conserved protein	conserved hypotheticals	12	12	36.7	36.7	36.7	42.538	51.642	563740000	50	0	I6XFZ8	Rv3035	Rv3035	UncharacterizedproteinRv3035	sp|I6XFZ8|Y3035_MYCTUUncharacterizedproteinRv3035OS=Mycobacteriumtuberculosis(strainATCC25618/H37Rv)GN=Rv3035PE=1SV=2	12
27.2218	26.7436	26.818	28.2775	27.8348	27.7062	27.0588	27.0546	26.5727	26.3365	26.165	26.4201	24.9536	25.5878	25.4299	24.6821	24.0089	24.3345	24.9952	24.9064	25.5742	24.0882	24.0695	22.9256	22.9882	22.7433	21.8087	22.2289	21.3144	20.7476	Probable acetyl-CoA acetyltransferase FadA5 (acetoacetyl-CoA thiolase)	lipid metabolism	10	10	40.9	40.9	40.9	41.328	236.96	3521100000	167	0	I6XHI4	fadA5	Rv3546	Steroid3-ketoacyl-CoAthiolase	sp|I6XHI4|FADA5_MYCTUSteroid3-ketoacyl-CoAthiolaseOS=Mycobacteriumtuberculosis(strainATCC25618/H37Rv)GN=fadA5PE=1SV=1	10
25.6053	25.704	25.9832	26.1248	26.4966	26.039	26.0194	25.9824	25.9309	25.9124	26.4813	25.8954	24.8663	23.7	26.1366	22.7517	22.4996	22.4574	22.7533	23.194	22.8394	23.2801	22.9944	21.7815	22.1457	23.3832	21.5247	21.0493	16.3235	22.4333	Probable folylpolyglutamate synthase protein FolC (folylpoly-gamma-glutamate synthetase) (FPGS)	intermediary metabolism and respiration	13	13	38.4	38.4	38.4	50.779	162.09	1923200000	151	0	I6Y0R5	folC	Rv2447c	Dihydrofolatesynthase/folylpolyglutamatesynthase	sp|I6Y0R5|FOLC_MYCTUDihydrofolatesynthase/folylpolyglutamatesynthaseOS=Mycobacteriumtuberculosis(strainATCC25618/H37Rv)GN=folCPE=1SV=1	13
27.6249	27.7083	27.1834	27.9503	27.4249	27.9797	27.7994	27.7824	27.467	27.0317	26.9978	27.3633	27.1506	26.944	27.05	24.3587	24.2974	24.8279	24.4892	23.8204	26.0167	24.6298	24.5969	24.3946	23.6771	24.0255	23.179	23.7287	23.7917	22.2274	Possible Mce-family lipoprotein LprN (Mce-family lipoprotein Mce4E)	cell wall and cell processes	14	14	44.3	44.3	44.3	41.293	132.03	5847800000	244	0	I6Y3P1	lprN	Rv3495c	LipoproteinLprN	sp|I6Y3P1|LPRN_MYCTULipoproteinLprNOS=Mycobacteriumtuberculosis(strainATCC25618/H37Rv)GN=lprNPE=1SV=1	14
26.8358	26.7415	26.8847	26.9171	26.3814	27.1141	26.0312	25.8989	26.0057	25.4494	25.6805	26.2781	25.3376	25.8433	NaN	24.6238	23.76	24.2179	23.3636	23.3986	25.3664	22.9715	23.0846	23.2207	22.7338	22.8545	21.9315	21.5333	23.2308	19.1504	Probable acyl-CoA dehydrogenase FadE27	lipid metabolism	15	15	60.1	60.1	60.1	39.007	245.07	2570300000	207	0	I6Y3Q0	fadE27	Rv3505	Acyl-CoAdehydrogenaseFadE27	sp|I6Y3Q0|CHSE5_MYCTUAcyl-CoAdehydrogenaseFadE27OS=Mycobacteriumtuberculosis(strainATCC25618/H37Rv)GN=fadE27PE=1SV=1	15
24.947	25.8471	25.0051	26.602	24.6517	27.3908	26.7766	26.5058	27.1968	26.9192	26.6252	27.2727	24.5011	24.8722	NaN	21.547	22.837	20.7648	23.9927	21.8402	24.4547	24.1867	23.8736	24.7854	24.5801	23.6728	23.8381	18.8052	20.7177	NaN	Conserved hypothetical protein	conserved hypotheticals	11	11	72.2	72.2	72.2	24.836	127.26	2097500000	176	0	I6Y4D2	Rv3717	Rv3717	N-acetylmuramoyl-L-alanineamidaseRv3717	sp|I6Y4D2|PEPAM_MYCTUN-acetylmuramoyl-L-alanineamidaseRv3717OS=Mycobacteriumtuberculosis(strainATCC25618/H37Rv)GN=Rv3717PE=1SV=1	11
25.0235	25.5635	26.028	24.5729	24.7395	25.9514	24.7181	25.0065	25.1754	25.4316	25.5609	26.2627	26.6803	27.1471	24.7841	22.7572	23.3941	22.9397	22.1921	22.627	22.1504	22.2439	22.2344	22.2214	23.7987	23.3024	23.3129	22.1903	22.6472	19.0594			7	7	57	57	57	18.379	100.02	937190000	82	0	I6Y8F7	mmpR5		HTH-typetranscriptionalregulatorMmpR5	sp|I6Y8F7|MMPR5_MYCTUHTH-typetranscriptionalregulatorMmpR5OS=Mycobacteriumtuberculosis(strainATCC25618/H37Rv)GN=mmpR5PE=1SV=1	7
23.4229	NaN	NaN	23.8732	NaN	24.7887	24.6323	24.6553	24.6587	24.547	NaN	NaN	NaN	NaN	25.2743	20.6799	19.8455	NaN	20.1057	21.2295	21.0819	21.5257	21.124	19.9934	20.505	21.169	19.7066	15.9953	NaN	21.1701	Probable L,D-transpeptidase LdtB	cell wall and cell processes	5	5	15.4	15.4	15.4	43.365	17.558	262840000	32	0	I6Y9J2	ldtB	Rv2518c	L,D-transpeptidase2	sp|I6Y9J2|LDT2_MYCTUL,D-transpeptidase2OS=Mycobacteriumtuberculosis(strainATCC25618/H37Rv)GN=ldtBPE=1SV=1	5
29.0958	29.1545	29.3674	26.8386	23.9548	26.4819	26.0136	26.0405	25.4727	25.2768	25.2397	24.1292	26.5576	26.4669	26.9783	26.4711	25.8717	26.7603	22.9677	20.9413	23.9368	22.6947	22.8491	22.1379	21.1393	21.6747	19.4933	22.6917	23.4707	23.3483	Probable methylcitrate synthase PrpC	intermediary metabolism and respiration	17	17	49.4	49.4	49.4	42.969	272.1	5580800000	296	0	I6Y9Q3	prpC	Rv1131	2-methylcitratesynthase	sp|I6Y9Q3|PRPC_MYCTU2-methylcitratesynthaseOS=Mycobacteriumtuberculosis(strainATCC25618/H37Rv)GN=prpCPE=1SV=1	17
23.0709	22.9295	NaN	23.4784	23.7403	22.029	23.0855	23.1786	23.3333	23.1551	23.393	22.4005	NaN	NaN	NaN	20.489	19.5351	15.6221	20.8724	20.5217	18.2255	20.3265	20.4404	18.7104	21.4509	21.8216	18.9325	NaN	16.4607	NaN			7	7	50.8	50.8	50.8	20.019	20.43	179780000	34	0	I6YBX3	mfpA		PentapeptiderepeatproteinMfpA	sp|I6YBX3|MFPA_MYCTUPentapeptiderepeatproteinMfpAOS=Mycobacteriumtuberculosis(strainATCC25618/H37Rv)GN=mfpAPE=1SV=1	7
22.6211	NaN	24.3281	NaN	NaN	NaN	23.6571	23.5537	24.3229	NaN	NaN	24.3136	24.0342	23.508	NaN	20.0299	18.5881	21.8779	17.0502	15.6417	14.8506	20.7195	20.3013	21.5069	20.1974	20.1453	20.8746	20.2473	20.3478	16.2666	Probable epoxide hydrolase EphB (epoxide hydratase)	virulence, detoxification and adaptation	4	4	13.8	13.8	13.8	39.297	14.032	295610000	35	0	I6YC03	ephB	Rv1938	EpoxidehydrolaseB	sp|I6YC03|EPHB_MYCTUEpoxidehydrolaseBOS=Mycobacteriumtuberculosis(strainATCC25618/H37Rv)GN=ephBPE=1SV=1	4
NaN	NaN	20.9257	NaN	NaN	NaN	NaN	NaN	NaN	NaN	NaN	NaN	NaN	NaN	NaN	NaN	NaN	18.1105	NaN	NaN	NaN	NaN	NaN	NaN	NaN	NaN	NaN	NaN	NaN	NaN	Putative ESAT-6 like protein EsxT	cell wall and cell processes	1	1	12	12	12	11.12	2.2964	2264200	1	0.00448	I6YC53	esxT	Rv3444c	ESAT-6-likeproteinEsxT	sp|I6YC53|ESXT_MYCTUESAT-6-likeproteinEsxTOS=Mycobacteriumtuberculosis(strainATCC25618/H37Rv)GN=esxTPE=1SV=1	1
26.8858	26.4021	26.4366	26.1352	25.7847	26.9783	26.0127	26.1819	26.1758	25.8924	25.4945	25.808	25.8062	24.9085	26.2391	24.3712	23.2616	23.7945	22.6158	22.4055	23.1108	22.5293	22.4832	22.071	21.6096	22.1449	21.3472	21.8337	20.9211	22.2933	Probable acyl-CoA dehydrogenase FadE26	lipid metabolism	17	17	50.5	50.5	50.5	43.784	219.84	2310800000	169	0	I6YCA3	fadE26	Rv3504	Acyl-CoAdehydrogenaseFadE26	sp|I6YCA3|CHSE4_MYCTUAcyl-CoAdehydrogenaseFadE26OS=Mycobacteriumtuberculosis(strainATCC25618/H37Rv)GN=fadE26PE=1SV=1	17
24.5984	25.7957	24.1701	27.4885	26.6116	26.8633	27.7407	27.6867	28.0625	27.0941	27.4413	26.9742	NaN	NaN	NaN	23.1353	23.4977	23.1356	25.4772	24.9685	24.8532	26.6524	26.3091	25.9662	24.6814	26.1046	25.1434	NaN	19.316	NaN			4	4	84.1	84.1	84.1	7.5714	54.744	1593200000	64	0	I6YD99	Rv2386A		UncharacterizedproteinRv2386A/RVBD	sp|I6YD99|Y2386_MYCTUUncharacterizedproteinRv2386A/RVBD_2386AOS=Mycobacteriumtuberculosis(strainATCC25618/H37Rv)GN=Rv2386APE=1SV=1	4
NaN	NaN	NaN	NaN	NaN	26.1448	NaN	NaN	NaN	NaN	NaN	NaN	NaN	NaN	NaN	NaN	NaN	NaN	23.6358	23.4798	24.2038	18.399	NaN	NaN	NaN	NaN	16.5941	20.7208	NaN	20.7208	Probable integral membrane protein	cell wall and cell processes	3	3	13.3	13.3	13.3	43.728	22.579	335690000	9	0	I6YET7	Rv2963	Rv2963	PutativepermeaseRv2963	sp|I6YET7|Y2963_MYCTUPutativepermeaseRv2963OS=Mycobacteriumtuberculosis(strainATCC25618/H37Rv)GN=Rv2963PE=1SV=1	3
21.9918	22.6353	23.9378	22.0541	23.3473	22.7952	NaN	NaN	22.2892	NaN	NaN	22.235	NaN	21.7765	NaN	20.6784	20.2163	20.5454	20.2782	20.467	18.8971	17.896	19.7165	18.3431	19.529	19.5075	17.6119	16.2953	17.2685	NaN	Ribosomal-protein-alanine acetyltransferase RimI (acetylating enzyme for N-terminal of ribosomal protein S18)	information pathways	5	5	34.2	34.2	34.2	17.389	8.8477	99127000	5	0	I6YG32	rimI	Rv3420c	N-alpha-acetyltransferaseRimI	sp|I6YG32|RIMI_MYCTUN-alpha-acetyltransferaseRimIOS=Mycobacteriumtuberculosis(strainATCC25618/H37Rv)GN=rimIPE=1SV=1	5
27.4982	26.5656	27.516	NaN	20.9709	NaN	26.5249	26.7474	26.7612	25.9001	25.6194	25.8541	26.3607	26.4124	NaN	24.2159	23.7936	24.5481	16.1742	15.9175	17.1244	23.9384	24.5717	23.4206	22.414	21.9838	21.8269	22.358	23.0597	16.9967	Probable epoxide hydrolase EphA (epoxide hydratase) (arene-oxide hydratase)	virulence, detoxification and adaptation	13	13	64.3	64.3	64.3	35.096	127.09	2775600000	184	0	I6YGS0	ephA	Rv3617	EpoxidehydrolaseA	sp|I6YGS0|EPHA_MYCTUEpoxidehydrolaseAOS=Mycobacteriumtuberculosis(strainATCC25618/H37Rv)GN=ephAPE=1SV=1	13
NaN	NaN	NaN	NaN	NaN	NaN	NaN	NaN	NaN	22.6896	NaN	NaN	NaN	NaN	NaN	NaN	NaN	NaN	NaN	NaN	NaN	19.7386	20.0969	18.8125	21.5117	20.8796	20.698	18.8726	21.2092	NaN			2	2	6.9	6.9	6.9	28.121	3.259	59905000	8	0.00097245	L0T550	rip2		PutativezincmetalloproteaseRip2	sp|L0T550|RIP2_MYCTUPutativezincmetalloproteaseRip2OS=Mycobacteriumtuberculosis(strainATCC25618/H37Rv)GN=rip2PE=1SV=1	2
27.6435	26.9068	27.3028	27.7262	27.3593	27.2982	27.0466	27.1303	26.7532	26.4892	26.8833	26.2976	26.1164	27.3427	NaN	25.1325	24.925	25.1508	25.0562	25.2963	24.4354	25.4449	24.6275	24.767	23.5014	24.9201	23.5599	22.2162	23.6773	NaN			8	8	51.1	51.1	51.1	15.025	41.395	1895400000	132	0	L0T5V6	vapC51		RibonucleaseVapC51	sp|L0T5V6|VPC51_MYCTURibonucleaseVapC51OS=Mycobacteriumtuberculosis(strainATCC25618/H37Rv)GN=vapC51PE=1SV=2	8
22.1049	22.6229	20.7619	23.164	22.9823	22.5201	24.0706	23.7587	NaN	22.8134	23.6406	22.5562	23.1442	23.2608	NaN	18.6345	19.6815	17.9248	20.9914	19.3971	18.9294	21.1917	21.2254	19.4843	21.4261	22.0703	20.6369	19.7393	20.6328	16.5413	Anti-sigma factor RseA	information pathways	4	4	42.2	42.2	42.2	16.25	29.052	174400000	40	0	L0T905	rseA	Rv1222	Anti-sigma-EfactorRseA	sp|L0T905|RSEA_MYCTUAnti-sigma-EfactorRseAOS=Mycobacteriumtuberculosis(strainATCC25618/H37Rv)GN=rseAPE=1SV=1	4
NaN	NaN	NaN	NaN	NaN	NaN	NaN	NaN	NaN	NaN	19.9002	NaN	NaN	NaN	NaN	NaN	NaN	NaN	NaN	13.3102	NaN	NaN	12.4705	14.4705	16.2883	15.9798	15.7701	NaN	NaN	12.4403	Probable penicillin-binding membrane protein PbpB	cell wall and cell processes	2	2	3.4	3.4	3.4	72.536	2.5798	7094300	4	0.0022486	L0T911	pbpB	Rv2163c	Penicillin-bindingproteinPbpB	sp|L0T911|PBPB_MYCTUPenicillin-bindingproteinPbpBOS=Mycobacteriumtuberculosis(strainATCC25618/H37Rv)GN=pbpBPE=1SV=1	2
25.3291	25.4597	26.4136	27.2997	26.5339	27.5675	27.2353	27.2657	27.5988	26.6139	26.7793	26.8388	27.3401	26.9791	26.6034	22.3096	22.8332	23.8773	24.3235	23.4449	25.6647	24.9077	24.7517	24.9269	24.3014	23.8033	24.0713	24.2294	24.3871	21.8379	Possible lipase LipV	intermediary metabolism and respiration	13	13	65.9	65.9	65.9	27.868	85.889	3643200000	254	0	L0TC47	lipV	Rv3203	LipaseLipV	sp|L0TC47|LIPV_MYCTULipaseLipVOS=Mycobacteriumtuberculosis(strainATCC25618/H37Rv)GN=lipVPE=1SV=2	13
25.0125	24.7587	25.1456	25.1075	24.5463	25.0231	25.0699	24.6062	24.0925	24.6723	25.0097	24.7155	24.6222	25.4753	NaN	22.9177	22.3442	22.8044	21.7974	21.908	22.7758	23.1544	22.5516	21.3207	22.4709	21.8815	21.8416	21.7105	21.84	17.5924	Probable alternative RNA polymerase sigma factor (fragment) SigJ	information pathways	11	11	56.4	56.4	56.4	33.53	136.08	965330000	102	0	L0TCG5	sigJ	Rv3328c	ECFRNApolymerasesigmafactorSigJ	sp|L0TCG5|SIGJ_MYCTUECFRNApolymerasesigmafactorSigJOS=Mycobacteriumtuberculosis(strainATCC25618/H37Rv)GN=sigJPE=1SV=1	11
24.9075	24.5962	25.3858	24.8138	24.1307	25.1565	25.208	25.2276	24.7121	24.6287	NaN	24.2424	24.5687	24.9143	NaN	22.3121	21.6681	22.9841	21.4837	21.2515	23.0405	22.6035	22.7506	21.6638	21.2144	21.0759	20.4272	20.8395	21.9318	18.9991	Possible ATP-dependent DNA ligase LigC (polydeoxyribonucleotide synthase [ATP]) (polynucleotide ligase [ATP]) (sealase) (DNA repair protein) (DNA joinase)	information pathways	10	10	34.6	34.6	34.6	40.159	117.47	901500000	53	0	L0TDE1	ligC	Rv3731	DNAligaseC	sp|L0TDE1|LIGC_MYCTUDNAligaseCOS=Mycobacteriumtuberculosis(strainATCC25618/H37Rv)GN=ligCPE=1SV=1	10
24.2565	24.2556	25.0168	25.1628	25.8725	24.8188	25.7583	25.7451	26.046	25.9723	26.2899	26.674	23.8448	23.6596	22.267	20.0262	20.2677	21.8164	21.4565	22.8651	21.6954	23.0338	23.0334	22.1452	22.613	23.4297	22.2865	19.9498	20.4621	16.6745			17	17	54.2	54.2	54.2	43.911	165.61	1410000000	131	0	L7N653	cwlM		N-acetylmuramoyl-L-alanineamidaseCwlM	sp|L7N653|CWLM_MYCTUN-acetylmuramoyl-L-alanineamidaseCwlMOS=Mycobacteriumtuberculosis(strainATCC25618/H37Rv)GN=cwlMPE=1SV=1	17
24.3818	23.8253	24.3687	26.7455	23.6588	28.0901	26.4985	26.3685	26.7216	26.7945	27.0402	28.1576	29.4899	30.3012	29.8376	21.669	21.6442	21.1192	24.5775	21.6833	25.8198	24.0669	22.5778	23.9007	23.8045	25.1186	25.0605	27.1221	27.8953	27.111			9	6	41.2	41.2	25.3	39.158	323.31	6864700000	197	0	L7N675	P18		PPEfamilyproteinPPE18	sp|L7N675|PPE18_MYCTUPPEfamilyproteinPPE18OS=Mycobacteriumtuberculosis(strainATCC25618/H37Rv)GN=PPE18PE=1SV=1	9
NaN	NaN	NaN	24.1444	NaN	23.4054	24.1776	24.1381	NaN	NaN	NaN	NaN	NaN	22.3191	NaN	18.5428	19.0658	NaN	23.1478	21.8171	21.9748	23.5347	23.317	22.4661	21.9981	23.4827	22.4145	17.876	20.7178	NaN	PE family protein PE5	PE/PPE families	1	1	18.6	18.6	18.6	9.5656	3.8949	139810000	22	0	L7N695	PE5	Rv0285	PEfamilyimmunomodulatorPE5	sp|L7N695|PE05_MYCTUPEfamilyimmunomodulatorPE5OS=Mycobacteriumtuberculosis(strainATCC25618/H37Rv)GN=PE5PE=1SV=1;tr|Q6MX17|Q6MX17_MYCTUPEfamilyproteinPE29OS=Mycobacteriumtuberculosis(strainATCC25618/H37Rv)GN=PE29PE=4SV=1	1
21.3718	NaN	NaN	NaN	NaN	NaN	NaN	NaN	NaN	NaN	NaN	NaN	NaN	NaN	NaN	19.6298	18.6447	18.122	19.1923	18.1024	NaN	18.4681	18.6402	NaN	19.5494	NaN	NaN	NaN	NaN	NaN			1	1	10.2	10.2	10.2	20.014	3.5802	23552000	2	0.00032637	O05306	log		Cytokininriboside5'-monophosphatephosphoribohydrolase	sp|O05306|LOGH_MYCTUCytokininriboside5'-monophosphatephosphoribohydrolaseOS=Mycobacteriumtuberculosis(strainATCC25618/H37Rv)GN=logPE=1SV=1	1
24.462	24.1568	23.6919	24.6013	25.2708	23.4035	24.8379	24.7677	24.3476	24.0959	24.2673	23.6187	24.5971	23.3381	NaN	22.3907	20.8679	20.3023	22.0072	21.9729	20.8313	22.4208	22.1181	21.1619	22.5903	21.6116	21.0093	19.5564	19.4895	NaN			9	9	72.7	72.7	72.7	19.822	93.035	445530000	61	0	O05443	LH57		ImmunityfactorforTNT	sp|O05443|IFTNT_MYCTUImmunityfactorforTNTOS=Mycobacteriumtuberculosis(strainATCC25618/H37Rv)GN=LH57_21250PE=1SV=1	9
25.1925	24.6249	29.956	NaN	NaN	NaN	26.1788	25.429	27.9018	25.0507	24.0189	26.6473	24.1534	24.513	27.0165	23.3045	22.7799	25.8083	NaN	NaN	15.9142	25.7446	24.453	26.2553	22.8748	22.3973	23.7132	22.9466	23.1722	22.9014	Possible ESAT-6 like protein EsxD	cell wall and cell processes	4	4	92.5	92.5	92.5	11.193	195.83	864020000	76	0	O05453	esxD	Rv3891c	ESAT-6-likeproteinEsxD	sp|O05453|ESXD_MYCTUESAT-6-likeproteinEsxDOS=Mycobacteriumtuberculosis(strainATCC25618/H37Rv)GN=esxDPE=1SV=1	4
25.3413	25.4349	25.257	26.7949	26.6399	27.583	24.7901	25.0008	25.3847	24.8755	24.4904	25.1598	25.8376	25.8218	25.7341	22.4589	22.4381	22.1784	22.8988	23.1077	25.0349	22.2065	22.3099	21.7234	21.8195	20.954	20.4991	21.8753	22.3967	21.1523	Probable alanine and proline rich membrane-anchored mycosin MycP2 (serine protease) (subtilisin-like protease) (subtilase-like) (mycosin-2)	intermediary metabolism and respiration	13	13	31.8	31.8	31.8	55.594	172.51	1697400000	183	0	O05458	mycP2	Rv3886c	Mycosin-2	sp|O05458|MYCP2_MYCTUMycosin-2OS=Mycobacteriumtuberculosis(strainATCC25618/H37Rv)GN=mycP2PE=1SV=1	13
23.5652	24.063	23.7589	24.39	24.0967	24.929	24.2763	23.7565	24.068	23.4555	23.8759	23.5783	24.0652	24.9692	24.8767	22.3704	21.6793	22.5489	19.1515	21.1584	21.3054	22.3226	21.8262	21.5427	20.4726	20.0239	20.3661	22.2942	22.3631	23.4076	Membrane-anchored mycosin MycP1 (serine protease) (subtilisin-like protease) (subtilase-like) (mycosin-1)	intermediary metabolism and respiration	8	8	38.3	38.3	38.3	45.118	85.343	579870000	49	0	O05461	mycP1	Rv3883c	Mycosin-1	sp|O05461|MYCP1_MYCTUMycosin-1OS=Mycobacteriumtuberculosis(strainATCC25618/H37Rv)GN=mycP1PE=1SV=1	8
22.3074	22.8622	NaN	NaN	NaN	NaN	22.2907	NaN	NaN	NaN	NaN	NaN	23.4914	NaN	NaN	19.8846	19.4124	18.0716	14.1476	16.4279	NaN	19.1813	20.1517	NaN	20.8375	15.7982	13.0916	20.3622	16.2908	14.6431	Conserved hypothetical protein	conserved hypotheticals	7	7	31.2	31.2	31.2	35.625	15.934	122400000	15	0	O05581	Rv0998	Rv0998	AcetyltransferasePat	sp|O05581|PAT_MYCTUAcetyltransferasePatOS=Mycobacteriumtuberculosis(strainATCC25618/H37Rv)GN=Rv0998PE=1SV=2	7
26.2197	26.4298	26.6579	25.7208	26.8143	25.9863	25.9909	26.4033	25.5377	27.1862	27.4531	27.7539	25.8509	25.6119	26.3463	21.5075	22.1489	21.715	22.1871	22.5004	22.5722	22.1899	22.5874	20.7811	23.9081	23.7118	22.7449	22.7971	22.7781	21.7179	Putative polyketide synthase Pks16	lipid metabolism	20	20	36.6	36.6	36.6	58.467	61.258	2193000000	152	0	O05598	pks16	Rv1013	PutativeligaseRv1013	sp|O05598|Y1013_MYCTUPutativeligaseRv1013OS=Mycobacteriumtuberculosis(strainATCC25618/H37Rv)GN=pks16PE=1SV=2	20
29.9653	29.7441	30.1713	30.2186	30.4162	30.2379	29.6587	29.7742	29.5745	29.4908	29.6362	29.5275	30.0465	30.1426	28.6168	27.5405	27.2973	27.7063	27.0337	27.2403	27.9393	27.2276	27.1432	26.7796	27.2954	26.7664	26.1806	26.7872	27.1907	24.5888	Putative cell division ATP-binding protein FtsE (septation component-transport ATP-binding protein ABC transporter)	cell wall and cell processes	19	19	78.7	78.7	78.7	25.727	164.04	28628000000	896	0	O05779	ftsE	Rv3102c	CelldivisionATP-bindingproteinFtsE	sp|O05779|FTSE_MYCTUCelldivisionATP-bindingproteinFtsEOS=Mycobacteriumtuberculosis(strainATCC25618/H37Rv)GN=ftsEPE=1SV=2	19
28.9677	29.182	29.2772	27.9649	27.4845	28.2592	29.2079	29.1221	29.2176	29.0061	28.5157	28.9404	28.1208	28.5515	27.1398	27.4765	27.1099	27.3624	25.2772	24.7991	26.4437	27.2995	26.9215	26.7984	27.0129	25.7457	25.927	25.4025	25.9682	23.2539			11	11	55.3	55.3	55.3	25.093	112.61	13048000000	376	0	O05886	hpf		Ribosomehibernationpromotionfactor	sp|O05886|HPF_MYCTURibosomehibernationpromotionfactorOS=Mycobacteriumtuberculosis(strainATCC25618/H37Rv)GN=hpfPE=1SV=4	11
23.9942	23.5645	25.3572	NaN	24.209	24.3516	24.6356	24.3462	25.2342	NaN	22.908	NaN	24.4765	24.0804	25.2065	19.9286	19.8192	22.3129	NaN	18.7223	20.1089	21.2671	21.2769	21.3947	16.9428	17.8309	16.6137	20.6468	20.5023	22.4016	Conserved hypothetical protein	conserved hypotheticals	15	15	41.4	41.4	41.4	52.782	78.494	589830000	47	0	O05897	Rv3254	Rv3254	UncharacterizedproteinRv3254	sp|O05897|Y3254_MYCTUUncharacterizedproteinRv3254OS=Mycobacteriumtuberculosis(strainATCC25618/H37Rv)GN=Rv3254PE=1SV=4	15
26.8502	26.7732	26.0069	26.8693	27.1532	26.4846	26.8746	27.046	26.4063	27.1772	27.0372	26.8919	27.8338	27.9288	28.3806	23.494	22.8917	23.0233	22.7763	23.4461	22.8955	23.8627	23.7822	22.4999	23.3601	23.7167	22.3476	24.1219	23.9406	24.8746	Probable branched-chain keto acid dehydrogenase E2 component BkdC	intermediary metabolism and respiration	20	20	60.8	60.8	60.8	41.061	133.7	4073400000	354	0	O06159	bkdC	Rv2495c	Dihydrolipoyllysine-residueacyltransferasecomponentofbranched-chainalpha-ketoaciddehydrogenasecomplex	sp|O06159|BKDC_MYCTUDihydrolipoyllysine-residueacyltransferasecomponentofbranched-chainalpha-ketoaciddehydrogenasecomplexOS=Mycobacteriumtuberculosis(strainATCC25618/H37Rv)GN=bkdCPE=1SV=2	20
27.2837	27.2295	27.2351	27.081	26.3717	26.6146	27.2982	27.2029	26.9467	26.7659	26.8579	26.8359	27.6568	26.7009	28.2799	24.3069	23.8383	24.731	23.2421	22.9702	23.9566	24.3395	24.1921	23.6753	23.0364	23.6672	22.4923	24.639	23.3906	24.9199	Conserved protein	conserved hypotheticals	16	16	68.3	68.3	68.3	39.62	169.94	4473000000	296	0	O06179	Rv1533	Rv1533	PutativemonooxygenaseRv1533	sp|O06179|Y1533_MYCTUPutativemonooxygenaseRv1533OS=Mycobacteriumtuberculosis(strainATCC25618/H37Rv)GN=Rv1533PE=1SV=1	16
32.1133	32.0824	32.3725	30.2543	29.3366	30.2312	27.4891	27.2172	27.2439	27.5993	27.7093	27.8737	28.9291	29.2764	29.3404	27.0431	25.9679	27.0741	24.3318	23.2466	24.5864	20.8081	20.751	19.6553	21.5452	22.2089	21.2222	23.0168	23.3828	23.1248	Possible transmembrane protein	cell wall and cell processes	51	51	65.3	65.3	65.3	115.6	323.31	23576000000	695	0	O06342	Rv3479	Rv3479	UncharacterizedmembraneproteinRv3479	sp|O06342|Y3479_MYCTUUncharacterizedmembraneproteinRv3479OS=Mycobacteriumtuberculosis(strainATCC25618/H37Rv)GN=Rv3479PE=1SV=4	51
NaN	NaN	NaN	19.8858	22.0513	22.113	24.6406	22.9319	25.2614	25.4685	25.1556	26.3116	24.3639	24.0409	24.695	NaN	17.7585	16.2599	17.5647	18.9532	18.2434	22.0627	20.7893	22.6318	22.2197	22.847	23.1922	16.2005	19.2903	19.4223	Conserved protein	conserved hypotheticals	5	5	42.3	42.3	42.3	17.424	18.9	299480000	43	0	O06349	Rv3486	Rv3486	UncharacterizedmembraneproteinRv3486	sp|O06349|Y3486_MYCTUUncharacterizedmembraneproteinRv3486OS=Mycobacteriumtuberculosis(strainATCC25618/H37Rv)GN=Rv3486PE=1SV=4	5
NaN	NaN	NaN	NaN	NaN	NaN	NaN	NaN	NaN	NaN	NaN	NaN	21.7458	22.053	NaN	NaN	NaN	18.1625	NaN	NaN	16.8001	NaN	NaN	17.8754	NaN	NaN	17.974	18.9419	18.5576	16.6731	Probable esterase/lipase LipF	intermediary metabolism and respiration	2	2	7.2	7.2	7.2	29.429	3.7649	28491000	5	0	O06350	lipF	Rv3487c	CarboxylesteraseLipF	sp|O06350|LIPF_MYCTUCarboxylesteraseLipFOS=Mycobacteriumtuberculosis(strainATCC25618/H37Rv)GN=lipFPE=1SV=3	2
24.4634	24.5027	25.3201	26.021	26.8596	26.0846	26.6615	26.1392	26.1381	26.636	26.5651	25.9323	26.4789	26.5745	NaN	21.522	21.7461	23.0357	23.0819	23.871	23.4011	23.9735	22.9306	23.6209	24.3324	23.9803	22.9236	22.445	23.1695	NaN	Conserved protein	conserved hypotheticals	12	12	81.7	81.7	81.7	22.212	165.34	1782800000	166	0	O06391	Rv0525	Rv0525	UncharacterizedproteinRv0525	sp|O06391|Y525_MYCTUUncharacterizedproteinRv0525OS=Mycobacteriumtuberculosis(strainATCC25618/H37Rv)GN=Rv0525PE=1SV=1	12
23.6588	NaN	23.042	25.5013	25.1803	25.7275	24.836	24.3082	25.1993	24.999	24.5547	24.1694	25.0055	25.4381	24.0598	20.0163	18.8544	20.3997	22.4162	22.4675	23.5296	23.0746	22.6474	22.9357	23.1584	22.0301	20.66	21.6417	22.6798	19.4437			12	12	80.7	80.7	80.7	27.963	102.13	834410000	71	0	O06401	mtnP		S-methyl-5'-thioadenosinephosphorylase	sp|O06401|MTAP_MYCTUS-methyl-5'-thioadenosinephosphorylaseOS=Mycobacteriumtuberculosis(strainATCC25618/H37Rv)GN=mtnPPE=1SV=1	12
26.9353	27.0491	27.3223	26.4699	26.9285	26.1157	26.6078	26.7285	27.2753	25.7081	26.404	27.1581	26.226	25.7536	NaN	24.8186	25.2251	24.2506	24.091	24.0362	23.3094	25.0514	24.5028	25.6287	24.2703	24.0794	24.3158	24.1495	24.4516	13.6597	Possible pyridoxamine 5'-phosphate oxidase (PNP/PMP oxidase) (pyridoxinephosphate oxidase) (PNPOX) (pyridoxine 5'-phosphate oxidase)	intermediary metabolism and respiration	7	7	56.5	56.5	56.5	16.3	66.662	2070400000	138	0	O06553	Rv1155	Rv1155	Putativepyridoxine/pyridoxamine5'-phosphateoxidase	sp|O06553|Y1155_MYCTUPutativepyridoxine/pyridoxamine5'-phosphateoxidaseOS=Mycobacteriumtuberculosis(strainATCC25618/H37Rv)GN=Rv1155PE=1SV=1	7
21.6145	21.5808	23.7235	22.3211	NaN	NaN	NaN	NaN	NaN	NaN	NaN	20.7523	23.2068	21.7227	23.572	16.8968	15.3405	19.654	17.7349	NaN	17.9401	13.8757	13.7446	16.5519	NaN	NaN	15.2196	19.0166	18.3041	19.8371			8	8	20.6	20.6	20.6	54.087	19.348	95528000	17	0	O06581	prpR		HTH-typetranscriptionalregulatorPrpR	sp|O06581|PRPR_MYCTUHTH-typetranscriptionalregulatorPrpROS=Mycobacteriumtuberculosis(strainATCC25618/H37Rv)GN=prpRPE=1SV=1	8
28.6315	29.0255	29.5824	26.9604	24.9245	27.2249	27.3416	26.8332	26.955	26.0904	26.0761	26.6091	27.5546	27.6508	28.0803	25.2702	24.6775	26.1878	22.2677	18.3719	23.077	22.6198	22.1945	21.6461	21.3407	21.8514	21.3827	22.3073	22.7246	23.1753	Possible methylcitrate dehydratase PrpD	intermediary metabolism and respiration	27	27	73.4	73.4	73.4	57.782	323.31	5691500000	335	0	O06582	prpD	Rv1130	2-methylcitratedehydratase	sp|O06582|PRPD_MYCTU2-methylcitratedehydrataseOS=Mycobacteriumtuberculosis(strainATCC25618/H37Rv)GN=prpDPE=1SV=1	27
26.4525	26.0486	26.0882	26.4797	27.0394	26.0262	26.8145	26.8798	26.3289	26.2645	25.7846	26.6123	26.7958	26.241	27.2054	23.0067	21.8905	22.3422	21.8506	22.7895	22.1947	22.8105	22.2399	22.0996	22.4814	22.57	21.8594	22.0524	21.5629	22.8114	Possible hydrolase	intermediary metabolism and respiration	23	23	56.4	56.4	56.4	69.489	182.69	2267000000	196	0	O06769	Rv0669c	Rv0669c	Neutralceramidase	sp|O06769|NCASE_MYCTUNeutralceramidaseOS=Mycobacteriumtuberculosis(strainATCC25618/H37Rv)GN=Rv0669cPE=1SV=1	23
22.7598	23.0643	NaN	23.6312	25.6419	NaN	23.3077	23.3259	NaN	25.2688	26.0884	NaN	NaN	NaN	NaN	21.8416	21.5354	16.9133	22.1139	24.0927	20.751	22.7369	22.2238	19.8473	22.8288	24.607	20.8099	19.7859	NaN	NaN	Possible antitoxin MazE2	virulence, detoxification and adaptation	1	1	17.3	17.3	17.3	9.1689	16.762	239080000	16	0	O06779	mazE2	Rv0660c	ProbableantitoxinMazE2	sp|O06779|MAZE2_MYCTUProbableantitoxinMazE2OS=Mycobacteriumtuberculosis(strainATCC25618/H37Rv)GN=mazE2PE=3SV=1	1
24.2332	23.854	24.6814	25.5797	23.7965	25.8461	25.7396	25.3363	26.4032	25.1948	25.2561	25.4863	NaN	25.2141	NaN	21.1401	20.7927	20.2832	22.2279	20.8742	22.0303	22.6614	22.7141	23.2439	22.8827	22.7881	22.1676	20.4038	19.3588	NaN	Possible conserved exported protein	cell wall and cell processes	5	5	42.4	42.4	42.4	28.701	47.81	740590000	70	0	O06825	Rv1433	Rv1433	ProbableL,D-transpeptidase3	sp|O06825|LDT3_MYCTUProbableL,D-transpeptidase3OS=Mycobacteriumtuberculosis(strainATCC25618/H37Rv)GN=Rv1433PE=1SV=1	5
28.576	28.5359	29.2947	28.3558	28.1717	28.1555	28.5082	28.5284	27.964	28.3437	28.5738	28.3694	28.2177	28.3419	28.7814	25.3929	24.9011	25.343	24.137	24.3568	24.2538	25.1323	24.9091	24.0794	24.3027	24.9309	24.2222	24.771	24.2564	25.2871	Maltokinase Mak	virulence, detoxification and adaptation	25	25	67.9	67.9	67.9	49.878	323.31	10644000000	485	0	O07177	mak	Rv0127	Maltokinase	sp|O07177|MAK1_MYCTUMaltokinaseOS=Mycobacteriumtuberculosis(strainATCC25618/H37Rv)GN=makPE=1SV=2	25
22.5518	24.0882	25.8588	23.4545	23.2954	25.3514	23.9962	23.164	NaN	25.3637	24.8803	26.5164	24.5542	NaN	NaN	20.3817	20.3997	22.2328	21.2902	20.3129	20.9305	21.4598	19.914	19.4914	22.0493	22.7982	22.2694	20.0536	19.3798	19.3614	Hypothetical protein	conserved hypotheticals	5	5	49	49	49	10.442	14.125	149150000	22	0	O07226	Rv0299	Rv0299	ToxinRv0299	sp|O07226|Y299_MYCTUToxinRv0299OS=Mycobacteriumtuberculosis(strainATCC25618/H37Rv)GN=Rv0299PE=1SV=1	5
25.1539	26.0957	27.5238	25.2874	25.5483	26.847	24.3636	24.9948	26.2772	25.5844	26.6613	26.7416	27.9453	27.9454	28.5324	22.0083	22.3135	24.4526	22.0471	22.9096	22.8984	22.4351	21.1491	21.961	20.9821	23.1051	22.6121	19.6557	21.6624	22.0312	Possible antitoxin VapB2	virulence, detoxification and adaptation	3	3	52.1	52.1	52.1	8.0882	10.236	452180000	53	0	O07227	vapB2	Rv0300	AntitoxinVapB2	sp|O07227|VAPB2_MYCTUAntitoxinVapB2OS=Mycobacteriumtuberculosis(strainATCC25618/H37Rv)GN=vapB2PE=1SV=1	3
30.0401	29.7189	29.9779	30.6796	30.676	30.3503	30.1203	29.7163	29.9541	30.2182	30.3745	30.662	30.2607	30.2268	29.027	26.8961	26.7295	27.196	27.2304	27.3051	28.1568	27.2235	26.7297	26.674	27.4064	27.0461	26.7849	27.0823	27.3915	24.6454	Possible lysophospholipase	intermediary metabolism and respiration	15	15	67.4	67.4	67.4	30.261	323.31	34624000000	1009	0	O07427	Rv0183	Rv0183	Monoacylglycerollipase	sp|O07427|MGLL_MYCTUMonoacylglycerollipaseOS=Mycobacteriumtuberculosis(strainATCC25618/H37Rv)GN=Rv0183PE=1SV=2	15
28.6363	29.0867	28.9112	28.5668	29.8881	29.3926	28.2725	28.3384	29.0749	28.3679	28.7214	28.6103	26.9058	27.8448	23.4631	25.8066	26.0443	26.5288	26.1752	27.4891	26.3674	26.2008	25.8293	26.0584	25.2273	26.6901	26.2428	24.428	24.5189	20.7375			5	5	75	75	75	10.365	60.13	5287000000	155	0	O07434	ricR		Copper-sensingtranscriptionalrepressorRicR	sp|O07434|RICR_MYCTUCopper-sensingtranscriptionalrepressorRicROS=Mycobacteriumtuberculosis(strainATCC25618/H37Rv)GN=ricRPE=1SV=1	5
NaN	22.1547	NaN	28.9757	28.6725	29.772	NaN	NaN	NaN	20.1001	NaN	19.6216	NaN	NaN	NaN	17.7474	17.0841	NaN	25.7161	25.3301	26.7317	NaN	13.9044	14.3633	17.5368	NaN	15.7714	NaN	NaN	19.2826	Conserved hypothetical protein	conserved hypotheticals	11	11	44.5	44.5	44.5	38.903	284.79	3570400000	130	0	O07436	Rv0192	Rv0192	L,D-transpeptidase4	sp|O07436|LDT4_MYCTUL,D-transpeptidase4OS=Mycobacteriumtuberculosis(strainATCC25618/H37Rv)GN=Rv0192PE=1SV=1	11
31.5793	31.3497	30.8607	30.4966	30.5701	30.8057	24.444	24.7995	20.8402	30.4148	30.6259	29.6891	NaN	NaN	NaN	28.0143	27.0675	27.3324	26.0231	26.4072	26.2725	19.4908	20.3067	17.6069	26.3816	26.9365	24.5842	NaN	15.8476	NaN	Probable isocitrate lyase AceAb [second part] (isocitrase) (isocitratase) (Icl)	intermediary metabolism and respiration	29	29	69.3	69.3	69.3	44.581	323.31	23371000000	548	0	O07717	aceAb	Rv1916	PutativeisocitratelyasesubunitB	sp|O07717|ACEAB_MYCTUPutativeisocitratelyasesubunitBOS=Mycobacteriumtuberculosis(strainATCC25618/H37Rv)GN=aceAbPE=3SV=1	29
31.9324	31.6386	30.9856	30.746	30.7749	31.0101	25.7148	25.9261	21.3165	30.5227	30.8263	30.7279	24.9722	26.7619	26.3256	28.2187	27.351	27.2255	26.0869	26.2144	26.5186	21.1642	21.0372	17.0374	26.4508	27.2484	25.4853	20.4107	21.9773	22.0713	Probable isocitrate lyase AceAa [first part] (isocitrase) (isocitratase) (Icl)	intermediary metabolism and respiration	26	26	66.5	66.5	66.5	40.489	323.31	29962000000	558	0	O07718	aceAa	Rv1915	PutativeisocitratelyasesubunitA	sp|O07718|ACEAA_MYCTUPutativeisocitratelyasesubunitAOS=Mycobacteriumtuberculosis(strainATCC25618/H37Rv)GN=aceAaPE=1SV=1	26
27.8386	27.2043	27.6505	24.8144	25.2624	25.5984	NaN	NaN	NaN	NaN	NaN	NaN	NaN	NaN	NaN	25.7342	24.8222	24.8228	20.3811	21.1592	22.4735	NaN	NaN	16.2201	NaN	NaN	16.8623	14.8632	16.0387	NaN	Possible dehydrogenase	intermediary metabolism and respiration	7	7	29.4	29.4	29.4	39.479	137.6	1499700000	82	0	O07737	Rv1895	Rv1895	Probablezinc-bindingalcoholdehydrogenaseRv1895	sp|O07737|Y1895_MYCTUProbablezinc-bindingalcoholdehydrogenaseRv1895OS=Mycobacteriumtuberculosis(strainATCC25618/H37Rv)GN=Rv1895PE=1SV=1	7
28.744	28.9928	27.8234	26.245	25.7045	26.1642	27.5371	26.9142	27.9843	27.5236	26.2377	28.4845	NaN	25.6354	NaN	24.8015	24.8956	25.2311	23.321	22.8698	23.051	24.862	24.3556	24.2548	23.7149	23.5105	23.7206	13.1674	18.4663	NaN	Probable resuscitation-promoting factor RpfC	cell wall and cell processes	7	7	47.2	47.2	47.2	18.046	59.295	1669900000	230	0	O07747	rpfC	Rv1884c	Resuscitation-promotingfactorRpfC	sp|O07747|RPFC_MYCTUResuscitation-promotingfactorRpfCOS=Mycobacteriumtuberculosis(strainATCC25618/H37Rv)GN=rpfCPE=1SV=3	7
26.9468	26.5767	26.5332	26.8805	25.8504	26.5481	27.0518	26.9376	26.9616	26.7621	26.8717	26.7396	25.1073	26.5975	25.628	23.7115	23.1354	23.4396	23.774	22.5682	22.9128	24.5933	23.7163	24.239	23.2462	24.6079	23.3386	19.8658	21.9983	19.5817	Possible conserved lipoprotein LppE	cell wall and cell processes	7	7	67.1	67.1	67.1	14.975	98.238	1389900000	121	0	O07750	lppE	Rv1881c	ProbablelipoproteinLppE	sp|O07750|LPPE_MYCTUProbablelipoproteinLppEOS=Mycobacteriumtuberculosis(strainATCC25618/H37Rv)GN=lppEPE=1SV=2	7
NaN	NaN	NaN	NaN	NaN	NaN	NaN	NaN	21.6568	20.8928	NaN	NaN	NaN	NaN	NaN	17.3368	NaN	18.2831	17.2929	15.8223	16.0235	19.0222	15.1113	18.5065	18.1423	16.5487	18.5009	NaN	NaN	NaN	Two component DNA binding transcriptional regulatory protein TcrA	Regulatory proteins	3	3	19.8	19.8	19.8	28.17	4.1499	34524000	4	0	O07776	tcrA	Rv0602c	TranscriptionalregulatoryproteinTcrA	sp|O07776|TCRA1_MYCTUTranscriptionalregulatoryproteinTcrAOS=Mycobacteriumtuberculosis(strainATCC25618/H37Rv)GN=tcrAPE=1SV=1	3
27.8182	27.8834	27.5466	27.8398	27.2707	27.171	28.0317	26.5535	28.3517	26.3827	27.5176	27.0801	26.5896	28.1574	26.5215	24.8835	25.4152	25.407	25.9972	25.8269	25.2571	26.6584	25.0568	25.6535	24.2078	25.8652	25.1406	24.0408	24.6516	21.6419	Possible antitoxin VapB27	virulence, detoxification and adaptation	5	5	87.2	87.2	87.2	8.2123	24.472	2579100000	87	0	O07779	vapB27	Rv0599c	AntitoxinVapB27	sp|O07779|VPB27_MYCTUAntitoxinVapB27OS=Mycobacteriumtuberculosis(strainATCC25618/H37Rv)GN=vapB27PE=1SV=3	5
25.4882	25.116	25.1606	25.3213	24.1059	24.854	24.5954	24.4859	25.0579	24.4134	24.4377	24.3747	24.6218	25.345	NaN	23.1322	22.9081	23.1452	22.203	22.2282	21.4765	23.1093	21.5295	22.1786	21.6901	22.1966	21.9158	21.4162	22.1242	NaN	Possible toxin VapC4	virulence, detoxification and adaptation	5	5	46.9	46.9	46.9	14.112	19.937	376700000	63	0	O07783	vapC4	Rv0595c	ToxinVapC4	sp|O07783|VAPC4_MYCTUToxinVapC4OS=Mycobacteriumtuberculosis(strainATCC25618/H37Rv)GN=vapC4PE=1SV=3	5
NaN	NaN	NaN	NaN	NaN	NaN	21.8651	22.1789	NaN	NaN	NaN	NaN	26.6863	24.726	24.8478	16.975	15.3555	14.9943	NaN	NaN	NaN	16.5955	16.739	NaN	NaN	NaN	NaN	22.7551	22.8718	20.9713			8	8	35.1	35.1	35.1	41.408	50.409	241100000	25	0	O07801	chp1		SL1278acyltransferaseChp1	sp|O07801|CHP1_MYCTUSL1278acyltransferaseChp1OS=Mycobacteriumtuberculosis(strainATCC25618/H37Rv)GN=chp1PE=1SV=1	8
24.5243	25.4865	23.4629	22.9101	24.4294	24.6564	24.7155	24.7524	24.8258	25.2536	25.1131	25.4826	23.3794	NaN	NaN	22.0934	20.8143	21.9187	19.2023	21.5297	22.1843	22.2541	22.1038	22.2082	23.1138	22.4422	21.8714	15.9183	NaN	13.5093	Probable deoxyribonuclease TatD (YJJV protein)	cell wall and cell processes	14	14	65.5	65.5	65.5	29.083	75.677	827530000	84	0	O08343	tatD	Rv1008	Uncharacterizedmetal-dependenthydrolaseTatD	sp|O08343|TATD_MYCTUUncharacterizedmetal-dependenthydrolaseTatDOS=Mycobacteriumtuberculosis(strainATCC25618/H37Rv)GN=tatDPE=1SV=1	14
22.463	NaN	NaN	22.871	20.8731	22.0101	22.8643	23.3435	24.2968	22.9448	NaN	25.447	NaN	NaN	NaN	19.9898	18.1303	16.9882	21.5705	19.191	19.6685	22.8728	21.4031	21.4709	20.5123	20.3014	20.4045	NaN	NaN	NaN	Probable lipoprotein LprJ	cell wall and cell processes	3	3	42.5	42.5	42.5	13.106	39.554	94161000	17	0	O33192	lprJ	Rv1690	PutativelipoproteinLprJ	sp|O33192|LPRJ_MYCTUPutativelipoproteinLprJOS=Mycobacteriumtuberculosis(strainATCC25618/H37Rv)GN=lprJPE=1SV=1	3
24.8576	24.9033	25.3183	24.4011	24.405	25.9325	24.496	24.5665	25.0158	24.8743	25.1783	25.2574	25.4233	25.0922	25.2992	22.1276	21.7587	23.2122	20.8777	22.1285	23.8464	21.7775	21.5293	21.7196	22.5463	21.9072	21.9401	21.1116	21.8699	20.588	Probable phosphatase	intermediary metabolism and respiration	14	14	56.9	56.9	56.9	37.01	177.96	1140400000	133	0	O33194	Rv1692	Rv1692	D,L-glycerol3-phosphatephosphatase	sp|O33194|G3PP_MYCTUD,L-glycerol3-phosphatephosphataseOS=Mycobacteriumtuberculosis(strainATCC25618/H37Rv)GN=Rv1692PE=1SV=1	14
26.2269	26.1452	26.5558	27.4106	27.073	26.7575	26.2039	25.8696	25.9311	26.9446	26.4204	26.5161	26.2655	26.8274	26.6913	21.4428	20.4457	21.5904	21.6049	20.9288	21.6874	19.904	20.1936	19.9214	21.7059	22.0973	20.393	20.6009	21.201	20.8994	5-methyltetrahydrofolate--homocystein methyltransferase MetH (methionine synthase, vitamin-B12 dependent isozyme) (ms)	intermediary metabolism and respiration	28	28	37.7	37.7	37.7	130.32	151.54	1858400000	160	0	O33259	metH	Rv2124c	Methioninesynthase	sp|O33259|METH_MYCTUMethioninesynthaseOS=Mycobacteriumtuberculosis(strainATCC25618/H37Rv)GN=metHPE=1SV=1	28
29.9348	29.5102	30.9378	29.6631	29.4553	30.1453	29.359	29.8273	30.4765	29.2819	29.2522	29.5493	30.0794	29.6064	26.2582	27.8575	27.7039	27.8567	27.452	26.9655	27.0973	27.5593	27.6801	27.8924	27.0203	27.8853	26.9795	26.3626	26.6569	25.8651	Epoxide hydrolase	virulence, detoxification and adaptation	6	6	63.8	63.8	63.8	16.593	132.05	15568000000	445	0	O33283	ephG	Rv2740	EpoxidehydrolaseEphG	sp|O33283|EPHG_MYCTUEpoxidehydrolaseEphGOS=Mycobacteriumtuberculosis(strainATCC25618/H37Rv)GN=ephGPE=1SV=1	6
23.1314	23.7206	24.2635	24.5545	24.6189	24.4444	24.8636	24.671	25.1483	24.5703	24.4239	24.2476	NaN	24.1761	NaN	21.1693	20.3773	20.8611	22.4232	21.6054	21.8631	22.6932	22.1175	22.4691	22.1261	22.0892	21.6818	NaN	19.6842	NaN	Probable L-glutamate alpha-N-acetyltranferase ArgA (alpha-N-acetylglutamate synthase)	intermediary metabolism and respiration	5	5	52.3	52.3	52.3	19.588	44.61	437740000	45	0	O33289	argA	Rv2747	Amino-acidacetyltransferase	sp|O33289|ARGA_MYCTUAmino-acidacetyltransferaseOS=Mycobacteriumtuberculosis(strainATCC25618/H37Rv)GN=argAPE=1SV=1	5
23.1292	NaN	22.7149	23.1782	23.9682	23.2129	23.8538	23.7716	23.8489	24.6243	24.748	25.2387	23.4964	22.828	NaN	17.7475	16.5983	19.9336	18.3701	21.3124	21.0096	22.4859	21.974	20.6048	23.3333	22.0485	21.8212	19.5439	19.3787	NaN	Possible amidotransferase	intermediary metabolism and respiration	7	7	27.9	27.9	27.9	32.441	34.839	494260000	48	0	O33341	Rv2859c	Rv2859c	PutativeglutamineamidotransferaseRv2859c	sp|O33341|Y2859_MYCTUPutativeglutamineamidotransferaseRv2859cOS=Mycobacteriumtuberculosis(strainATCC25618/H37Rv)GN=Rv2859cPE=1SV=1	7
24.8076	25.3468	27.0941	24.4843	24.666	25.8093	24.5709	24.4815	24.1069	24.1996	NaN	NaN	NaN	NaN	NaN	21.6086	22.0349	22.0933	21.8407	22.2179	20.1519	22.806	22.0775	19.5395	21.0507	21.3206	15.1735	18.1848	NaN	NaN	Antitoxin RelF	virulence, detoxification and adaptation	5	5	62.4	62.4	62.4	10.183	25.144	236490000	28	0	O33347	relF	Rv2865	AntitoxinRelF	sp|O33347|RELF_MYCTUAntitoxinRelFOS=Mycobacteriumtuberculosis(strainATCC25618/H37Rv)GN=relFPE=1SV=1	5
NaN	NaN	NaN	NaN	NaN	22.385	NaN	NaN	NaN	NaN	NaN	NaN	NaN	NaN	NaN	20.393	20.2995	18.1968	19.7709	20.7663	19.3699	20.1388	19.7118	NaN	19.178	19.9007	19.8386	NaN	18.6829	NaN	Toxin RelG	virulence, detoxification and adaptation	2	2	24.1	24.1	24.1	10.237	5.2181	33801000	7	0	O33348	relG	Rv2866	ToxinRelG	sp|O33348|RELG_MYCTUToxinRelGOS=Mycobacteriumtuberculosis(strainATCC25618/H37Rv)GN=relGPE=1SV=1	2
23.7978	24.2101	25.2643	24.1922	24.434	25.6239	22.5627	23.3974	23.691	25.4435	24.8114	25.2957	NaN	22.8355	NaN	22.1872	22.4931	21.9525	22.7634	22.9158	21.8326	21.9279	22.3211	21.7802	23.1715	23.7705	23.8134	NaN	20.781	NaN	Conserved protein	conserved hypotheticals	3	3	36.2	36.2	36.2	13.44	24.917	259910000	33	0	O50393	Rv3364c	Rv3364c	SerineproteaseinhibitorRv3364c	sp|O50393|SPI_MYCTUSerineproteaseinhibitorRv3364cOS=Mycobacteriumtuberculosis(strainATCC25618/H37Rv)GN=Rv3364cPE=1SV=1	3
21.9222	22.0809	20.9779	21.753	21.8203	21.7016	24.9271	24.7611	25.1022	23.9829	23.6039	25.0321	22.4536	23.1843	23.3613	16.9435	18.1808	17.9202	20.4872	16.1298	17.4907	21.9316	21.5809	21.2693	20.6919	20.5473	20.3296	17.6804	19.4207	19.9	Halimadienyl diphosphate synthase	intermediary metabolism and respiration	7	7	20.6	20.6	20.6	55.262	33.698	351420000	59	0	O50406	Rv3377c	Rv3377c	TypeBditerpenecyclase	sp|O50406|DITCY_MYCTUTypeBditerpenecyclaseOS=Mycobacteriumtuberculosis(strainATCC25618/H37Rv)GN=Rv3377cPE=1SV=1	7
26.1441	25.8631	25.4776	25.7938	25.5491	25.2928	25.0368	25.4928	24.9916	25.3605	25.4985	25.355	24.5035	25.7186	NaN	22.6487	22.5615	22.325	22.833	22.4168	21.6231	22.3096	20.8348	22.3138	21.6056	22.7505	21.3329	20.9627	21.4572	NaN	Possible toxin VapC46. Contains PIN domain.	virulence, detoxification and adaptation	10	10	67.7	67.7	67.7	14.317	21.039	579730000	73	0	O50411	vapC46	Rv3384c	RibonucleaseVapC46	sp|O50411|VPC46_MYCTURibonucleaseVapC46OS=Mycobacteriumtuberculosis(strainATCC25618/H37Rv)GN=vapC46PE=1SV=3	10
22.467	22.5008	21.2687	NaN	22.4399	20.4279	NaN	NaN	NaN	NaN	NaN	NaN	28.0256	28.1153	28.5921	21.495	20.8743	20.334	19.1612	20.6136	18.738	18.4523	NaN	NaN	17.6616	15.8672	NaN	25.2868	25.4074	25.1404			12	12	52.4	52.4	52.4	37.818	111.21	1450600000	48	0	O50440	chp2		DiacyltrehaloseacyltransferaseChp2	sp|O50440|CHP2_MYCTUDiacyltrehaloseacyltransferaseChp2OS=Mycobacteriumtuberculosis(strainATCC25618/H37Rv)GN=chp2PE=1SV=3	12
28.8843	28.6358	28.51	25.2954	25.1912	25.0737	25.8427	25.0099	25.5322	25.6138	25.5715	25.4074	24.4724	25.6358	NaN	25.513	25.1948	25.7702	22.303	22.0815	22.0664	23.6352	22.2968	22.0681	21.7559	22.9624	21.8922	20.9973	21.5622	NaN	Possible antitoxin VapB33	virulence, detoxification and adaptation	9	9	72.1	72.1	72.1	9.9181	79.008	1406300000	67	0	O50456	vapB33	Rv1241	AntitoxinVapB33	sp|O50456|VPB33_MYCTUAntitoxinVapB33OS=Mycobacteriumtuberculosis(strainATCC25618/H37Rv)GN=vapB33PE=1SV=3	9
24.0401	24.7667	23.285	24.6047	25.0319	24.6622	23.6607	22.3476	25.0564	24.3828	23.9666	24.7656	NaN	23.8445	NaN	20.912	21.1842	20.8365	21.8793	23.0335	21.4634	22.2105	21.2932	22.2549	20.915	22.1048	22.1447	NaN	19.9297	NaN	Toxin RelE	virulence, detoxification and adaptation	5	5	66	66	66	11.064	31.28	230570000	33	0	O50461	relE	Rv1246c	ToxinRelE	sp|O50461|RELE_MYCTUToxinRelEOS=Mycobacteriumtuberculosis(strainATCC25618/H37Rv)GN=relEPE=1SV=1	5
26.857	27.1026	29.3361	26.8168	27.1558	29.3471	26.2169	26.3799	26.3158	26.3471	26.6585	27.4993	26.7879	27.1663	29.6915	24.1162	24.3741	24.3173	24.2792	25.0907	23.9653	24.5368	24.1074	23.1014	23.2233	24.413	23.2661	21.6805	21.6199	22.7626	Antitoxin RelB	virulence, detoxification and adaptation	6	6	84.3	84.3	84.3	9.7669	48.499	1443800000	106	0	O50462	relB	Rv1247c	AntitoxinRelB	sp|O50462|RELB_MYCTUAntitoxinRelBOS=Mycobacteriumtuberculosis(strainATCC25618/H37Rv)GN=relBPE=1SV=1	6
23.4161	23.5755	22.1668	23.4658	20.6055	23.252	22.8562	22.7319	22.5921	22.751	23.7788	23.1111	23.5761	23.6038	23.9172	19.4752	18.8501	18.6592	18.9773	17.8571	20.0865	18.458	18.561	18.3843	19.5796	19.4964	19.4819	19.645	19.5272	19.5796	Possible conserved integral membrane protein	cell wall and cell processes	4	4	7.1	7.1	7.1	62.693	9.4618	202080000	44	0	O53150	Rv1459c	Rv1459c	Alpha-(1->6)-mannopyranosyltransferaseRv1459c	sp|O53150|Y1459_MYCTUAlpha-(1->6)-mannopyranosyltransferaseRv1459cOS=Mycobacteriumtuberculosis(strainATCC25618/H37Rv)GN=Rv1459cPE=1SV=1	4
32.8002	33.0139	33.5065	32.3858	32.0526	32.5932	32.4362	32.3616	32.7961	32.2627	32.3989	32.6581	32.7952	33.2305	33.1814	28.361	27.4587	28.2827	27.1438	27.0006	27.2214	27.3976	27.2298	27.1965	27.7129	28.4099	27.0207	27.5466	27.6366	27.7044	Probable iron-regulated aconitate hydratase Acn (citrate hydro-lyase) (aconitase)	intermediary metabolism and respiration	54	54	81.4	81.4	81.4	102.45	323.31	143480000000	2865	0	O53166	acn	Rv1475c	AconitatehydrataseA	sp|O53166|ACNA_MYCTUAconitatehydrataseAOS=Mycobacteriumtuberculosis(strainATCC25618/H37Rv)GN=acnPE=1SV=1	54
27.333	27.3814	27.3931	27.8286	27.253	29.0066	29.1084	28.9215	29.7554	28.0602	27.2971	28.1235	26.7834	26.945	23.4639	24.7602	24.5971	24.5771	23.8078	23.54	24.4111	25.8895	25.799	26.5643	25.1178	24.4799	24.4654	21.7338	22.6615	18.96	Peptidoglycan hydrolase	virulence, detoxification and adaptation	10	10	31.1	31.1	31.1	49.807	157.49	7062200000	349	0	O53168	ripA	Rv1477	PeptidoglycanendopeptidaseRipA	sp|O53168|RIPA_MYCTUPeptidoglycanendopeptidaseRipAOS=Mycobacteriumtuberculosis(strainATCC25618/H37Rv)GN=ripAPE=1SV=1	10
29.0644	29.0954	28.7197	29.0177	28.8986	28.8815	29.6971	29.7893	29.633	28.5596	28.6227	28.4743	28.9954	29.2696	29.592	26.066	25.5528	25.8822	25.1954	25.4463	25.0847	26.6099	26.4819	26.2945	24.8901	25.4384	24.5592	25.2604	25.3732	26.0839	Conserved protein	conserved hypotheticals	26	25	69.9	69.9	68	44.378	319.85	16711000000	682	0	O53176	Rv2449c	Rv2449c	Putativetrans-actingenoylreductaseRv2449c	sp|O53176|Y2449_MYCTUPutativetrans-actingenoylreductaseRv2449cOS=Mycobacteriumtuberculosis(strainATCC25618/H37Rv)GN=Rv2449cPE=1SV=3	26
27.0162	27.5984	27.9389	26.9393	27.4152	26.8774	27.7427	27.7281	27.3305	28.0076	27.9102	27.7975	27.1928	27.4369	27.7655	23.8525	23.5892	25.1406	22.945	24.0376	23.7856	24.6185	24.372	24.0855	24.2741	24.942	23.7781	23.2911	23.3844	23.2648			22	22	79.6	79.6	79.6	40.143	212.65	5627500000	365	0	O53181	korB		2-oxoglutarateoxidoreductasesubunitKorB	sp|O53181|KORB_MYCTU2-oxoglutarateoxidoreductasesubunitKorBOS=Mycobacteriumtuberculosis(strainATCC25618/H37Rv)GN=korBPE=1SV=1	22
28.1481	28.0304	28.3431	27.8625	28.8242	27.2672	28.5149	28.8416	28.3711	29.1551	28.8833	28.9144	28.7825	28.0874	29.1828	24.4061	23.5361	24.2745	22.6985	24.3392	22.9882	24.2031	23.9824	23.8171	25.0335	25.5186	24.255	24.0316	23.6802	25.0618			31	31	68.5	68.5	68.5	69.182	323.31	8673100000	567	0	O53182	korA		2-oxoglutarateoxidoreductasesubunitKorA	sp|O53182|KORA_MYCTU2-oxoglutarateoxidoreductasesubunitKorAOS=Mycobacteriumtuberculosis(strainATCC25618/H37Rv)GN=korAPE=1SV=3	31
27.9999	28.3477	29.0804	26.8598	25.2718	27.2441	27.4795	26.6838	27.3407	27.439	26.432	27.4424	30.4008	29.4438	29.9563	26.1227	26.2022	27.1768	24.3237	21.6793	25.158	24.4626	23.6896	24.6251	24.7722	23.9105	24.126	27.07	27.0165	25.4535	Conserved protein	conserved hypotheticals	12	12	72.9	72.9	72.9	23.035	164.48	8116200000	245	0	O53193	Rv2466c	Rv2466c	Thioredoxin-likereductaseRv2466c	sp|O53193|TRLR_MYCTUThioredoxin-likereductaseRv2466cOS=Mycobacteriumtuberculosis(strainATCC25618/H37Rv)GN=Rv2466cPE=1SV=1	12
32.8896	32.5944	32.8063	32.2462	32.4977	31.6802	32.5135	32.8241	32.0644	32.7285	32.9608	31.8442	31.452	31.9729	31.7782	27.181	25.8439	26.8559	25.601	25.1746	25.4797	25.4907	26.1963	25.4799	26.4251	26.8548	25.3326	25.1576	25.7271	25.3137	Probable NAD-dependent glutamate dehydrogenase Gdh (NAD-Gdh) (NAD-dependent glutamic dehydrogenase)	intermediary metabolism and respiration	94	94	74.1	74.1	74.1	176.9	323.31	87435000000	2308	0	O53203	gdh	Rv2476c	NAD-specificglutamatedehydrogenase	sp|O53203|DHE2_MYCTUNAD-specificglutamatedehydrogenaseOS=Mycobacteriumtuberculosis(strainATCC25618/H37Rv)GN=gdhPE=1SV=1	94
26.1565	25.9594	26.2987	26.8123	25.9048	26.4686	26.4313	26.4136	26.3128	25.822	26.2573	25.8065	25.429	26.3022	26.0158	24.1781	23.4466	23.7926	23.8485	23.1485	22.8327	24.1848	23.6074	23.5609	22.4882	24.0803	22.0878	20.3822	22.3307	22.0041	Possible toxin VapC38. Contains PIN domain.	virulence, detoxification and adaptation	6	6	54.6	54.6	54.6	15.425	73.672	1119800000	146	0	O53219	vapC38	Rv2494	RibonucleaseVapC38	sp|O53219|VPC38_MYCTURibonucleaseVapC38OS=Mycobacteriumtuberculosis(strainATCC25618/H37Rv)GN=vapC38PE=1SV=1	6
26.5919	26.4295	26.7128	27.3164	27.2504	27.3431	27.0036	27.0038	26.5227	27.0629	26.944	27.0657	27.0123	27.211	NaN	23.4524	22.7843	23.6054	23.6701	23.791	24.3521	23.8093	23.5221	23.1269	24.4867	24.0383	23.46	22.5116	23.4105	15.0583	Possible transferase	intermediary metabolism and respiration	10	10	38.3	38.3	38.3	33.064	56.98	3535700000	205	0	O53281	Rv3034c	Rv3034c	PutativeacetyltransferaseRv3034c	sp|O53281|Y3034_MYCTUPutativeacetyltransferaseRv3034cOS=Mycobacteriumtuberculosis(strainATCC25618/H37Rv)GN=Rv3034cPE=1SV=1	10
27.4733	27.6413	27.5031	28.2212	28.0778	27.9607	27.6418	27.6256	27.5459	27.0901	27.8476	28.1789	27.753	27.6504	28.0729	24.7508	24.5235	24.5526	24.6842	25.0542	24.9252	24.8172	24.7376	23.6673	23.7018	24.9461	23.1181	24.5201	23.6932	25.0171	Probable phosphoserine phosphatase SerB2 (PSP) (O-phosphoserine phosphohydrolase) (pspase)	intermediary metabolism and respiration	24	24	67	67	67	43.058	304.18	6994200000	399	0	O53289	serB2	Rv3042c	PhosphoserinephosphataseSerB2	sp|O53289|SERB2_MYCTUPhosphoserinephosphataseSerB2OS=Mycobacteriumtuberculosis(strainATCC25618/H37Rv)GN=serB2PE=1SV=1	24
22.1561	22.7503	NaN	NaN	NaN	NaN	NaN	NaN	NaN	NaN	NaN	NaN	NaN	NaN	NaN	19.4919	19.5221	19.8154	19.2756	18.4424	18.6291	19.7687	18.5892	18.2268	NaN	17.2618	21.001	NaN	NaN	NaN			3	3	49.5	49.5	49.5	11.802	3.7753	38296000	7	0	O53333	higA3		PutativeantitoxinHigA3	sp|O53333|HIGA3_MYCTUPutativeantitoxinHigA3OS=Mycobacteriumtuberculosis(strainATCC25618/H37Rv)GN=higA3PE=4SV=1	3
NaN	NaN	NaN	NaN	22.6487	NaN	22.6702	22.2353	22.0191	23.1873	24.2746	22.9734	NaN	NaN	NaN	20.5949	17.2231	20.5185	17.7752	20.2606	21.3428	20.968	19.3899	19.1637	22.5948	23.1724	21.1523	20.1081	20.429	NaN	Probable transcriptional regulatory protein WhiB-like WhiB2	Regulatory proteins	4	4	52.8	52.8	52.8	10.156	23.027	156820000	16	0	O53353	whiB2	Rv3260c	TranscriptionalregulatorWhiB2	sp|O53353|WHB2A_MYCTUTranscriptionalregulatorWhiB2OS=Mycobacteriumtuberculosis(strainATCC25618/H37Rv)GN=whiB2PE=1SV=3	4
22.5871	23.0458	23.0834	20.6657	NaN	22.9518	23.4012	24.1465	22.7221	23.189	22.6396	22.6434	23.7912	22.8952	NaN	21.9464	20.9165	20.5612	18.4382	16.4087	19.1059	21.3782	21.0059	20.3442	21.3374	20.6411	21.067	20.5625	20.5862	18.9985	Acid phosphatase (acid phosphomonoesterase) (phosphomonoesterase) (glycerophosphatase)	cell wall and cell processes	3	3	12.4	12.4	12.4	31.807	23.179	198920000	36	0	O53361	sapM	Rv3310	Phosphatidylinositol-3-phosphatase	sp|O53361|SAPM_MYCTUPhosphatidylinositol-3-phosphataseOS=Mycobacteriumtuberculosis(strainATCC25618/H37Rv)GN=sapMPE=1SV=1	3
26.4806	26.3399	25.0827	21.1683	NaN	NaN	25.3375	25.4084	25.9246	23.6157	24.4116	26.1959	NaN	25.4366	NaN	23.1991	23.3047	23.5053	18.9727	20.8032	18.7956	22.9123	22.275	23.4385	21.6617	22.8334	21.6681	21.9554	22.2531	22.1624	Probable succinate dehydrogenase (cytochrome B-556 subunit) SdhC (succinic dehydrogenase) (fumarate reductase) (fumarate dehydrogenase) (fumaric hydrogenase)	intermediary metabolism and respiration	4	4	43.1	43.1	43.1	16.3	18.471	608420000	44	0	O53368	sdhC	Rv3316	Succinatedehydrogenase2membranesubunitSdhC	sp|O53368|SDHC_MYCTUSuccinatedehydrogenase2membranesubunitSdhCOS=Mycobacteriumtuberculosis(strainATCC25618/H37Rv)GN=sdhCPE=1SV=2	4
26.5619	26.0381	27.2987	NaN	NaN	NaN	25.6574	25.6021	25.631	25.7473	25.4153	27.0615	25.8181	25.3956	25.818	23.3709	22.2457	23.457	14.4517	NaN	NaN	21.787	21.7017	21.4082	22.1935	22.368	22.353	21.0995	20.7208	21.7719	Probable aminotransferase	intermediary metabolism and respiration	17	17	67	67	67	50.842	151.91	1386700000	146	0	O53379	Rv3329	Rv3329	ProbableaminotransferaseRv3329	sp|O53379|Y3329_MYCTUProbableaminotransferaseRv3329OS=Mycobacteriumtuberculosis(strainATCC25618/H37Rv)GN=Rv3329PE=1SV=2	17
25.0772	25.6087	23.5095	24.9277	24.2911	24.9662	25.127	25.4641	25.4624	24.9522	25.0296	24.4791	23.6723	25.6737	NaN	23.1947	24.0205	22.465	23.7086	23.4655	22.5305	24.8993	24.588	23.8831	23.5099	24.6763	23.0213	21.5079	24.0713	NaN	Possible antitoxin MazE3	virulence, detoxification and adaptation	3	3	40.6	40.6	40.6	11.395	52.936	407240000	47	0	O53451	mazE3	Rv1103c	AntitoxinMazE3	sp|O53451|MAZE3_MYCTUAntitoxinMazE3OS=Mycobacteriumtuberculosis(strainATCC25618/H37Rv)GN=mazE3PE=1SV=1	3
27.4062	27.0967	26.9005	25.9981	25.2583	25.9197	26.7701	26.4752	26.6339	26.5305	26.347	26.0347	27.2851	27.2921	NaN	24.836	24.421	24.2367	22.7154	21.1548	22.664	23.5711	23.179	23.4248	24.0141	23.1482	21.7195	23.3199	23.855	18.017			14	14	85.8	85.8	85.8	26.034	171.24	2829900000	194	0	O53464	vapB45		PutativeantitoxinVapB45	sp|O53464|VPB45_MYCTUPutativeantitoxinVapB45OS=Mycobacteriumtuberculosis(strainATCC25618/H37Rv)GN=vapB45PE=1SV=3	14
26.4274	26.1078	26.7576	24.7711	24.5374	25.2695	25.927	24.9168	25.5029	25.154	24.5814	25.2213	25.655	26.8833	NaN	24.1143	23.8789	23.4202	22.4306	22.0388	21.4124	23.8275	22.8127	22.3647	21.8184	21.7961	22.2042	21.7504	22.5734	NaN			7	7	59.4	59.4	59.4	15.511	38.304	857280000	111	0	O53465	vapC45		PutativeribonucleaseVapC45	sp|O53465|VPC45_MYCTUPutativeribonucleaseVapC45OS=Mycobacteriumtuberculosis(strainATCC25618/H37Rv)GN=vapC45PE=1SV=1	7
26.6549	26.9419	26.4576	26.4835	26.2572	26.2911	26.6839	26.4176	26.1009	25.9808	26.3999	26.3698	27.0081	27.2662	NaN	24.3238	24.4989	24.3271	23.9862	24.5402	23.5912	25.4956	24.6993	23.4535	23.6985	24.7617	23.9817	23.1729	23.997	NaN			6	6	68.3	68.3	68.3	11.292	64.601	1161100000	66	0	O53467	higA2		PutativeantitoxinHigA2	sp|O53467|HIGA2_MYCTUPutativeantitoxinHigA2OS=Mycobacteriumtuberculosis(strainATCC25618/H37Rv)GN=higA2PE=1SV=1	6
24.6894	23.9385	26.0947	24.8313	23.3602	26.1948	23.4756	24.2352	25.4205	25.2861	23.5732	25.747	26.6192	27.2232	23.3903	22.1433	21.6825	21.9862	21.8443	20.5506	21.8449	20.6211	21.2968	21.8093	21.3299	22.048	21.3581	21.496	22.2945	19.5578			5	5	27.9	27.9	27.9	22.777	13.455	571410000	58	0	O53468	higB2		PutativetoxinHigB2	sp|O53468|HIGB2_MYCTUPutativetoxinHigB2OS=Mycobacteriumtuberculosis(strainATCC25618/H37Rv)GN=higB2PE=1SV=1;sp|O53332|HIGB3_MYCTUPutativetoxinHigB3OS=Mycobacteriumtuberculosis(strainATCC25618/H37Rv)GN=higB3PE=3SV=1	5
NaN	21.222	22.8426	23.459	NaN	23.9011	20.7363	24.2773	24.3532	21.5952	23.1441	23.2247	NaN	NaN	NaN	19.9027	19.9077	20.6586	20.8402	20.3719	21.0181	21.7265	21.2706	20.7271	19.2708	20.7438	20.3824	17.9663	18.1276	NaN	ArsR repressor protein	Regulatory proteins	3	3	33.6	33.6	33.6	11.856	10.831	105050000	23	0	O53478	Rv2034	Rv2034	HTH-typetranscriptionalregulatorRv2034	sp|O53478|HTHAR_MYCTUHTH-typetranscriptionalregulatorRv2034OS=Mycobacteriumtuberculosis(strainATCC25618/H37Rv)GN=Rv2034PE=1SV=3	3
27.1692	27.1892	27.743	27.9913	28.3619	28.394	27.4839	27.5444	28.0607	28.1331	28.2856	28.5804	27.5336	27.6324	27.8049	22.5962	22.0909	22.9681	23.1811	24.0749	24.286	22.9826	22.673	22.8853	24.4363	24.5229	23.297	22.0088	22.5936	21.6835	Polyprenol-monophosphomannose synthase Ppm1	cell wall and cell processes	27	27	49.5	49.5	49.5	93.823	323.31	5774600000	378	0	O53493	ppm1	Rv2051c	BifunctionalapolipoproteinN-acyltransferase/polyprenolmonophosphomannosesynthase	sp|O53493|PPMNT_MYCTUBifunctionalapolipoproteinN-acyltransferase/polyprenolmonophosphomannosesynthaseOS=Mycobacteriumtuberculosis(strainATCC25618/H37Rv)GN=ppm1PE=1SV=1	27
NaN	NaN	22.4298	22.7148	23.7331	21.9756	22.9756	23.3864	23.4458	24.1077	23.7667	23.991	NaN	NaN	NaN	16.62	15.9497	17.853	18.3253	21.187	19.3082	20.6027	20.9144	19.1787	22.1888	21.3641	20.4741	16.4903	18.5966	NaN	Conserved hypothetical protein	conserved hypotheticals	7	7	32.5	32.5	32.5	30.165	28.683	277640000	25	0	O53500	Rv2102	Rv2102	UncharacterizedproteinRv2102	sp|O53500|Y2102_MYCTUUncharacterizedproteinRv2102OS=Mycobacteriumtuberculosis(strainATCC25618/H37Rv)GN=Rv2102PE=1SV=4	7
25.9476	25.3019	25.0625	25.6918	25.2131	24.9958	24.8888	25.3891	25.0667	25.0321	25.2599	24.5903	23.8884	25.127	NaN	22.6569	22.9109	22.6759	22.5377	21.7789	21.3181	21.9534	21.8453	22.1663	21.1762	22.8339	21.3856	18.7757	20.4944	NaN	Possible toxin VapC37. Contains PIN domain.	virulence, detoxification and adaptation	9	9	88.2	88.2	88.2	15.662	50.473	484390000	70	0	O53501	vapC37	Rv2103c	RibonucleaseVapC37	sp|O53501|VPC37_MYCTURibonucleaseVapC37OS=Mycobacteriumtuberculosis(strainATCC25618/H37Rv)GN=vapC37PE=1SV=3	9
24.9016	25.4576	25.439	25.467	25.7503	26.1716	24.8269	25.0384	25.3001	25.5034	25.2331	25.2677	26.1023	26.2052	NaN	22.6957	22.6458	23.2341	22.7407	23.3178	23.2614	22.4369	21.9393	23.1584	23.5885	23.064	22.6639	21.8809	23.0225	17.3686	Probable conserved lipoprotein LppM	cell wall and cell processes	6	6	30.8	30.8	30.8	23.846	25.746	1103800000	69	0	O53505	lppM	Rv2171	ProteinLppM	sp|O53505|LPPM_MYCTUProteinLppMOS=Mycobacteriumtuberculosis(strainATCC25618/H37Rv)GN=lppMPE=1SV=3	6
24.376	25.0166	24.6022	23.6348	23.6471	24.3545	24.2989	24.7651	23.8375	23.846	24.426	NaN	23.9996	24.8794	24.1957	21.4008	20.856	21.3685	20.2398	20.0382	21.2212	20.2119	20.5462	19.5939	20.2351	20.5138	18.011	20.3135	20.9147	19.8688	Alpha(1->6)mannosyltransferase. Possible conserved integral membrane protein.	cell wall and cell processes	5	5	12.2	12.2	12.2	55.293	28.523	435170000	63	0	O53508	mptA	Rv2174	Alpha-(1->6)-mannopyranosyltransferaseA	sp|O53508|MPTA_MYCTUAlpha-(1->6)-mannopyranosyltransferaseAOS=Mycobacteriumtuberculosis(strainATCC25618/H37Rv)GN=mptAPE=1SV=1	5
26.6807	25.8055	27.2822	25.6231	26.5145	25.9592	27.1256	27.146	27.1383	27.1519	27.1037	27.0016	27.2239	27.5901	27.874	23.7389	22.8695	24.7473	20.912	21.1901	21.7323	25.0008	23.9881	24.3277	23.735	24.294	23.1765	22.43	24.0198	22.6388	Conserved regulatory protein	Regulatory proteins	9	9	62.3	62.3	62.3	15.743	57.205	1819300000	123	0	O53509	Rv2175c	Rv2175c	DNA-bindingproteinRv2175c	sp|O53509|Y2175_MYCTUDNA-bindingproteinRv2175cOS=Mycobacteriumtuberculosis(strainATCC25618/H37Rv)GN=Rv2175cPE=1SV=3	9
29.0755	29.2933	29.8419	29.401	29.9289	29.6244	29.476	29.4552	29.3786	29.6845	30.2231	30.2399	26.7423	27.1137	27.7661	25.8022	25.3164	25.971	25.3357	26.4146	25.8973	25.9197	25.8802	25.3939	26.1943	26.929	25.6831	22.2112	22.0814	22.9912	3-deoxy-D-arabino-heptulosonate 7-phosphate synthase AroG (DAHP synthetase, phenylalanine-repressible)	intermediary metabolism and respiration	28	28	84	84	84	50.641	323.31	19338000000	860	0	O53512	aroG	Rv2178c	Phospho-2-dehydro-3-deoxyheptonatealdolaseAroG	sp|O53512|AROG_MYCTUPhospho-2-dehydro-3-deoxyheptonatealdolaseAroGOS=Mycobacteriumtuberculosis(strainATCC25618/H37Rv)GN=aroGPE=1SV=1	28
24.1301	28.608	24.0059	32.6624	31.9615	32.0399	32.0035	31.7056	31.5606	31.3449	31.2795	31.2643	31.0171	30.6591	31.34	19.1913	22.9221	16.9131	27.5577	27.5637	27.5818	27.6369	27.1329	26.849	27.0509	27.75	26.0575	26.1188	25.9689	26.6217	Long-chain-fatty-acid-CoA ligase FadD15 (fatty-acid-CoA synthetase) (fatty-acid-CoA synthase)	lipid metabolism	37	37	78.7	78.7	78.7	64.034	323.31	61554000000	1604	0	O53521	fadD15	Rv2187	Long-chain-fatty-acid--CoAligaseFadD15	sp|O53521|FAC15_MYCTULong-chain-fatty-acid--CoAligaseFadD15OS=Mycobacteriumtuberculosis(strainATCC25618/H37Rv)GN=fadD15PE=1SV=3	37
NaN	NaN	NaN	20.6656	NaN	NaN	NaN	NaN	NaN	NaN	NaN	NaN	NaN	NaN	NaN	NaN	NaN	NaN	16.6121	15.5562	NaN	15.7154	15.7154	15.9568	15.1492	15.2713	13.453	15.783	NaN	NaN	Fatty-acid-CoA synthetase FadD17 (fatty-acid-CoA synthase) (fatty-acid-CoA ligase)	lipid metabolism	1	1	2	2	2	53.738	4.0284	8334800	3	0	O53551	fadD17	Rv3506	Long-chain-fatty-acid--CoAligaseFadD17	sp|O53551|FAC17_MYCTULong-chain-fatty-acid--CoAligaseFadD17OS=Mycobacteriumtuberculosis(strainATCC25618/H37Rv)GN=fadD17PE=1SV=1	1
30.5537	30.5251	30.9423	30.4246	30.2304	30.7211	30.6824	30.667	30.5566	30.5163	30.7162	30.6543	29.8662	29.5109	30.285	27.4204	26.7646	27.5191	26.6101	26.5999	27.3153	27.3371	27.2208	27.0525	27.0135	27.6031	26.6203	25.9653	25.609	26.7888	Probable acetohydroxyacid synthase IlvX (acetolactate synthase)	intermediary metabolism and respiration	28	28	63.9	63.9	63.9	52.072	323.31	41945000000	1655	0	O53554	ilvX	Rv3509c	PutativeacetolactatesynthaselargesubunitIlvX	sp|O53554|ILVX_MYCTUPutativeacetolactatesynthaselargesubunitIlvXOS=Mycobacteriumtuberculosis(strainATCC25618/H37Rv)GN=ilvXPE=1SV=1	28
29.04	29.0701	28.996	29.1823	28.9586	29.0473	28.6974	28.6776	28.4474	28.1413	28.101	28.2852	29.1276	29.1792	28.6278	26.3681	25.9398	26.2855	25.9273	26.1533	26.5285	25.813	25.6043	25.0161	25.2524	25.3467	24.8213	25.9756	26.0886	24.7922	Possible coenzyme F420-dependent oxidoreductase	intermediary metabolism and respiration	18	18	64.3	64.3	64.3	37.616	251.81	14249000000	603	0	O53565	Rv3520c	Rv3520c	PutativecoenzymeF420-dependentoxidoreductaseRv3520c	sp|O53565|Y3520_MYCTUPutativecoenzymeF420-dependentoxidoreductaseRv3520cOS=Mycobacteriumtuberculosis(strainATCC25618/H37Rv)GN=Rv3520cPE=1SV=1	18
31.8153	31.8526	31.5996	32.4367	33.2808	31.7531	33.7324	33.6146	33.2883	33.7232	33.6423	33.7031	32.3228	31.8536	32.6979	28.0503	27.6387	27.7381	27.6602	28.9351	27.6952	29.386	29.0086	29.0118	29.4923	30.1904	28.7368	27.5687	27.3401	28.1742	Fatty-acid-AMP ligase FadD32 (fatty-acid-AMP synthetase) (fatty-acid-AMP synthase). Also shown to have acyl-ACP ligase activity.	lipid metabolism	36	36	73.6	73.6	73.6	69.231	323.31	189540000000	2236	0	O53580	fadD32	Rv3801c	Long-chain-fatty-acid--AMPligaseFadD32	sp|O53580|FAA32_MYCTULong-chain-fatty-acid--AMPligaseFadD32OS=Mycobacteriumtuberculosis(strainATCC25618/H37Rv)GN=fadD32PE=1SV=1	36
24.7492	26.1818	26.1181	29.1679	28.6872	28.6473	26.5229	26.6711	25.5868	26.9272	26.9044	26.2444	26.5115	26.1409	26.57	19.9669	19.7989	20.9878	24.4819	24.3552	24.6824	20.4919	21.0307	20.959	22.3496	22.8215	21.6346	21.285	20.7303	21.2501	Possible arabinofuranosyltransferase AftB	cell wall and cell processes	13	13	30.6	30.6	30.6	68.709	72.539	2920100000	144	0	O53582	aftB	Rv3805c	Terminalbeta-(1->2)-arabinofuranosyltransferase	sp|O53582|AFTB_MYCTUTerminalbeta-(1->2)-arabinofuranosyltransferaseOS=Mycobacteriumtuberculosis(strainATCC25618/H37Rv)GN=aftBPE=1SV=3	13
26.1677	25.9753	26.6162	26.4067	27.4047	25.8764	27.8368	27.7963	27.6024	28.4405	28.2308	27.8132	26.305	26.2066	26.4829	21.8932	21.282	23.5484	21.1482	23.0407	21.7954	23.5992	23.0952	23.1424	24.0246	24.6258	23.2767	20.1584	21.2235	21.65	Bifunctional UDP-galactofuranosyl transferase GlfT2	cell wall and cell processes	26	26	49.6	49.6	49.6	71.506	153.31	3852100000	278	0	O53585	glfT2	Rv3808c	GalactofuranosyltransferaseGlfT2	sp|O53585|GLFT2_MYCTUGalactofuranosyltransferaseGlfT2OS=Mycobacteriumtuberculosis(strainATCC25618/H37Rv)GN=glfT2PE=1SV=1	26
23.2196	22.9263	NaN	NaN	NaN	NaN	NaN	22.5461	NaN	22.5367	22.4822	NaN	NaN	NaN	NaN	21.3685	20.5357	22.015	18.1052	18.1559	20.6793	21.645	21.1686	19.9017	19.72	20.654	20.7405	17.3582	NaN	NaN	Probable L,D-transpeptidase LdtA	cell wall and cell processes	2	2	16.3	16.3	16.3	26.915	6.4624	130610000	12	0	O53638	ldtA	Rv0116c	L,D-transpeptidase1	sp|O53638|LDT1_MYCTUL,D-transpeptidase1OS=Mycobacteriumtuberculosis(strainATCC25618/H37Rv)GN=ldtAPE=1SV=1	2
29.388	29.5437	29.4667	29.1528	30.8639	29.9916	28.9136	29.917	29.1089	29.1072	29.4804	29.187	28.4284	29.1246	26.7928	26.7255	27.3125	27.0129	26.6271	27.9	27.2419	26.9901	26.9497	26.2654	26.2144	26.9581	26.0875	25.607	25.467	23.4107	Conserved protein	conserved hypotheticals	11	11	90.7	90.7	90.7	10.896	244.27	11604000000	533	0	O53672	Rv0250c	Rv0250c	UncharacterizedproteinRv0250c	sp|O53672|Y250_MYCTUUncharacterizedproteinRv0250cOS=Mycobacteriumtuberculosis(strainATCC25618/H37Rv)GN=Rv0250cPE=1SV=1	11
24.3028	25.7163	24.9304	25.5955	24.7967	25.8928	27.7387	27.9068	28.8839	27.161	27.572	27.9841	27.2642	27.5438	27.7253	22.4978	23.4203	23.4294	23.0922	23.6832	23.9193	27.5167	26.8779	27.7074	25.3823	26.5521	26.4805	24.2816	24.9551	24.5873	ESAT-6 like protein EsxG (conserved protein TB9.8)	cell wall and cell processes	3	3	86.6	86.6	86.6	9.7778	181.64	1830200000	85	0	O53692	esxG	Rv0287	ESAT-6-likeproteinEsxG	sp|O53692|ESXG_MYCTUESAT-6-likeproteinEsxGOS=Mycobacteriumtuberculosis(strainATCC25618/H37Rv)GN=esxGPE=1SV=1	3
22.5294	23.2554	23.5724	26.9749	26.3307	26.4628	26.8734	27.0706	27.3128	26.3815	25.8751	26.7301	27.0212	27.2186	27.5928	20.2877	20.6462	21.3534	24.6054	24.1902	24.5216	25.1186	25.0343	25.0646	23.9279	23.9686	23.7018	24.7038	25.1367	25.2984	Probable membrane-anchored mycosin MycP3 (serine protease) (subtilisin-like protease) (subtilase-like) (mycosin-3)	intermediary metabolism and respiration	12	12	62.3	62.3	62.3	46.127	194.19	2653900000	237	0	O53695	mycP3	Rv0291	Mycosin-3	sp|O53695|MYCP3_MYCTUMycosin-3OS=Mycobacteriumtuberculosis(strainATCC25618/H37Rv)GN=mycP3PE=1SV=1	12
26.9637	26.814	27.0765	27.3619	26.8868	27.5944	27.0396	26.3611	26.9127	27.1312	27.1643	28.1841	28.2344	27.885	25.9424	24.1142	24.1721	24.6346	24.0633	23.9774	25.2829	24.4502	23.7744	23.8142	24.9015	24.3209	24.6243	24.5442	24.8017	21.7789			18	18	84.3	84.3	84.3	29.774	127.8	4882000000	296	0	O53699	stf0		Trehalose2-sulfotransferase	sp|O53699|STF0_MYCTUTrehalose2-sulfotransferaseOS=Mycobacteriumtuberculosis(strainATCC25618/H37Rv)GN=stf0PE=1SV=1	18
24.7276	25.2676	27.0528	25.0714	25.2588	27.1884	25.6701	25.3354	24.9748	23.9179	25.1065	25.64	25.6786	NaN	NaN	21.7681	22.0876	22.7803	21.1386	23.0136	21.6588	23.7424	22.8581	20.4021	20.8025	23.0132	20.866	22.4715	16.6896	17.1404	Possible antitoxin VapB26	virulence, detoxification and adaptation	4	4	60.6	60.6	60.6	7.6046	13.42	353070000	28	0	O53778	vapB26	Rv0581	AntitoxinVapB26	sp|O53778|VPB26_MYCTUAntitoxinVapB26OS=Mycobacteriumtuberculosis(strainATCC25618/H37Rv)GN=vapB26PE=1SV=1	4
25.1192	24.8231	24.7533	25.3845	25.0386	24.9281	24.9772	25.1831	24.8344	25.1981	25.4452	25.0127	NaN	25.2461	NaN	22.4056	22.9131	23.503	23.1277	23.1139	22.6557	23.6475	23.1435	22.0795	22.4182	23.1698	22.1222	19.9197	22.0496	22.5157	Possible toxin VapC26. Contains PIN domain.	virulence, detoxification and adaptation	6	6	49.6	49.6	49.6	14.503	36.635	431860000	43	0	O53779	vapC26	Rv0582	RibonucleaseVapC26	sp|O53779|VPC26_MYCTURibonucleaseVapC26OS=Mycobacteriumtuberculosis(strainATCC25618/H37Rv)GN=vapC26PE=1SV=1	6
26.6835	26.4776	26.6651	26.6079	26.0282	26.2077	26.7253	26.5008	26.3962	26.1295	26.4903	26.097	26.4848	26.4702	NaN	24.3331	23.9993	24.6077	24.264	23.2253	23.0506	24.3657	23.5303	23.8919	24.0124	24.0561	22.8533	22.7353	23.4966	NaN	Conserved hypothetical protein	conserved hypotheticals	10	8	78.2	78.2	56.9	22.531	122.46	2121700000	117	0	O53803	Rv0740	Rv0740	UncharacterizedproteinRv0740	sp|O53803|Y0740_MYCTUUncharacterizedproteinRv0740OS=Mycobacteriumtuberculosis(strainATCC25618/H37Rv)GN=Rv0740PE=1SV=2	10
24.5635	25.6574	24.715	24.8898	26.9544	25.5557	26.1784	26.2105	25.8352	26.447	27.2849	27.541	23.0486	24.4036	NaN	22.3226	22.0283	19.1766	22.8245	24.2269	21.4693	24.2527	23.6806	22.6365	23.6516	24.5577	24.2742	18.5833	19.3459	NaN	Possible antitoxin VapB31	virulence, detoxification and adaptation	11	11	92.9	92.9	92.9	9.1142	108.16	835540000	86	0	O53811	vapB31	Rv0748	AntitoxinVapB31	sp|O53811|VPB31_MYCTUAntitoxinVapB31OS=Mycobacteriumtuberculosis(strainATCC25618/H37Rv)GN=vapB31PE=1SV=3;sp|P0CW33|VPB25_MYCTUAntitoxinVapB25OS=Mycobacteriumtuberculosis(strainATCC25618/H37Rv)GN=vapB25PE=1SV=1	11
24.0883	24.1426	NaN	24.6747	23.1733	23.2272	23.3174	24.8006	23.6972	NaN	24.9963	24.9032	NaN	24.8323	NaN	20.9708	21.6302	18.5739	21.3196	21.123	20.5984	19.4819	21.4752	21.7573	17.5023	21.6444	21.0435	18.4574	20.1358	NaN	Metal sensor transcriptional regulator KmtR (ArsR-SmtB family)	Regulatory proteins	5	5	54.6	54.6	54.6	14.296	39.599	238580000	41	0	O53838	kmtR	Rv0827c	HTH-typetranscriptionalregulatorKmtR	sp|O53838|KMTR_MYCTUHTH-typetranscriptionalregulatorKmtROS=Mycobacteriumtuberculosis(strainATCC25618/H37Rv)GN=kmtRPE=1SV=3	5
25.0044	24.7412	25.5797	24.9906	24.9439	24.4229	25.3124	25.3244	24.8747	24.7918	25.0899	23.4299	25.3753	25.6741	25.7253	21.7282	21.1167	21.3502	19.6619	21.112	20.7458	20.8416	21.1419	20.5982	20.2624	21.591	19.736	21.4325	21.6506	21.4431			10	10	30.4	30.4	30.4	45.783	61.912	766340000	67	0	O53857	narS		ProbablesensorhistidinekinaseNarS	sp|O53857|NARS_MYCTUProbablesensorhistidinekinaseNarSOS=Mycobacteriumtuberculosis(strainATCC25618/H37Rv)GN=narSPE=1SV=3	10
30.0153	29.7366	29.9571	29.6438	30.032	29.9466	30.5178	30.505	30.7658	29.989	30.2005	30.4124	30.0567	30.0346	30.3785	27.3664	26.637	27.3466	26.0759	26.7489	27.5958	27.7208	27.6722	27.4271	26.7987	27.1621	26.4337	26.7488	26.8086	26.8579	Possible acyl-CoA thiolase FadA	lipid metabolism	22	22	80.1	80.1	80.1	42.414	323.31	36710000000	1096	0	O53871	fadA	Rv0859	PutativeacyltransferaseRv0859	sp|O53871|Y0859_MYCTUPutativeacyltransferaseRv0859OS=Mycobacteriumtuberculosis(strainATCC25618/H37Rv)GN=fadAPE=1SV=1	22
25.8301	26.1725	27.0626	29.9935	30.0299	29.0753	29.0504	28.9856	28.1313	30.7171	31.0725	29.7498	23.351	22.1871	24.1153	20.2203	20.0646	21.5718	23.0199	22.5266	22.8513	21.2591	22.2769	21.3767	24.3331	24.8458	23.0187	18.6807	17.3037	18.9509	Probable polyketide synthase Pks5	lipid metabolism	86	83	63.6	62	61.2	223.89	323.31	8985000000	535	0	O53901	pks5	Rv1527c	Mycocerosicacidsynthase-likepolyketidesynthase	sp|O53901|PKS5_MYCTUMycocerosicacidsynthase-likepolyketidesynthaseOS=Mycobacteriumtuberculosis(strainATCC25618/H37Rv)GN=pks5PE=1SV=2	91
23.9967	25.1202	25.0848	23.888	23.7428	24.2782	NaN	NaN	NaN	23.6389	24.0048	23.9864	NaN	NaN	NaN	23.0025	22.1748	23.1695	21.7824	21.2664	22.9895	12.4355	NaN	17.7534	22.4582	21.8215	21.2278	NaN	NaN	NaN	Probable inositol-monophosphatase ImpA (imp)	intermediary metabolism and respiration	5	5	31.1	31.1	31.1	27.979	37.752	393440000	39	0	O53907	impA	Rv1604	Probableinositol1-monophosphataseImpA	sp|O53907|IMPA_MYCTUProbableinositol1-monophosphataseImpAOS=Mycobacteriumtuberculosis(strainATCC25618/H37Rv)GN=impAPE=2SV=1	5
29.4833	29.5444	29.1744	31.667	30.3215	32.2303	30.3052	30.2559	30.2871	30.2675	30.0744	30.1574	29.9478	29.6151	28.8418	26.8323	26.5508	26.8903	28.1266	26.7213	29.8851	27.5095	27.0918	27.0406	27.5799	26.6227	26.3054	26.4822	26.5017	25.222			14	14	66.3	66.3	66.3	32.399	323.31	42366000000	889	0	O53943	espG5		ESX-5secretion-associatedproteinEspG5	sp|O53943|ESPG5_MYCTUESX-5secretion-associatedproteinEspG5OS=Mycobacteriumtuberculosis(strainATCC25618/H37Rv)GN=espG5PE=1SV=1	14
24.1312	24.6258	24.8407	25.3981	25.8332	26.8197	25.0729	25.1729	25.4883	25.8067	25.7641	26.0554	NaN	22.2222	NaN	21.4849	20.7038	21.8164	21.9799	22.2298	23.9442	22.1685	22.0349	21.5275	22.9794	22.1365	22.4859	16.2046	17.6773	NaN	Probable proline rich membrane-anchored mycosin MycP5 (serine protease) (subtilisin-like protease) (subtilase-like) (mycosin-5)	intermediary metabolism and respiration	12	12	33.7	33.7	33.7	60.027	117.59	1227500000	108	0	O53945	mycP5	Rv1796	Mycosin-5	sp|O53945|MYCP5_MYCTUMycosin-5OS=Mycobacteriumtuberculosis(strainATCC25618/H37Rv)GN=mycP5PE=1SV=1	12
29.0655	29.1227	28.8672	29.1907	28.6046	29.323	28.5786	28.8162	29.0431	28.42	28.6368	29.0521	29.2252	29.4937	29.5151	24.5792	23.8725	24.2203	23.8555	23.7876	24.3971	23.3214	23.4752	23.4849	23.8295	24.7503	23.4659	23.9562	23.9276	24.0525	Probable conserved transmembrane ATP-binding protein ABC transporter	cell wall and cell processes	36	36	55.6	55.6	55.6	92.152	323.31	10248000000	592	0	O65934	Rv1747	Rv1747	ABCtransporterATP-binding/permeaseproteinRv1747	sp|O65934|ABC1_MYCTUABCtransporterATP-binding/permeaseproteinRv1747OS=Mycobacteriumtuberculosis(strainATCC25618/H37Rv)GN=Rv1747PE=1SV=1	36
25.5564	25.1191	25.2215	NaN	23.7695	25.0684	24.3035	23.6409	24.0321	24.3161	23.9792	24.601	25.2957	25.8778	27.2001	23.0507	22.417	23.5005	19.413	20.1115	23.6464	19.9543	20.2186	21.3529	21.2927	20.9123	21.3771	22.595	22.8396	23.213	Conserved protein	conserved hypotheticals	7	7	25.5	25.5	25.5	40.442	31.41	922330000	61	0	O69659	Rv3691	Rv3691	UncharacterizedmembraneproteinRv3691	sp|O69659|Y3691_MYCTUUncharacterizedmembraneproteinRv3691OS=Mycobacteriumtuberculosis(strainATCC25618/H37Rv)GN=Rv3691PE=1SV=4	7
25.3201	25.3745	25.0324	25.2061	25.0778	23.8148	25.6948	25.8407	25.7572	25.6749	25.7161	26.0229	23.5296	24.3203	24.8466	22.4862	21.9637	22.5364	21.1256	21.5435	21.3706	22.7973	23.0345	22.524	22.1393	22.5886	21.8464	19.7158	20.9802	22.295			16	16	66.4	66.4	66.4	40.446	111.26	1307000000	105	0	O69668	egtE		Probablehercynylcysteinesulfoxidelyase	sp|O69668|EGTE_MYCTUProbablehercynylcysteinesulfoxidelyaseOS=Mycobacteriumtuberculosis(strainATCC25618/H37Rv)GN=egtEPE=1SV=3	16
25.3754	25.4095	26.0079	24.1598	23.4225	25.005	25.3844	25.2525	25.4097	25.5048	25.8185	25.276	25.5484	25.6706	26.6802	23.6856	23.3335	24.1642	21.5892	19.6776	22.2958	23.2014	22.7638	23.0707	23.4418	23.3258	21.8966	21.2161	21.9902	22.2885			10	10	67.4	67.4	67.4	24.627	127.57	1266300000	122	0	O69670	egtC		Gamma-glutamyl-hercynylcysteinesulfoxidehydrolase	sp|O69670|EGTC_MYCTUGamma-glutamyl-hercynylcysteinesulfoxidehydrolaseOS=Mycobacteriumtuberculosis(strainATCC25618/H37Rv)GN=egtCPE=1SV=1	10
NaN	NaN	NaN	NaN	NaN	NaN	NaN	22.39	NaN	22.4577	22.5599	NaN	NaN	NaN	NaN	NaN	13.9826	NaN	NaN	NaN	NaN	16.8086	17.2921	17.837	18.7056	20.8019	16.2905	NaN	NaN	NaN			5	5	16.9	16.9	16.9	47.138	7.4708	48643000	5	0	O69671	egtB		Hercynineoxygenase	sp|O69671|EGTB_MYCTUHercynineoxygenaseOS=Mycobacteriumtuberculosis(strainATCC25618/H37Rv)GN=egtBPE=1SV=1	5
27.0282	27.3724	27.0531	29.3069	29.4263	29.2928	29.4903	29.526	29.6809	29.2221	29.4989	29.4997	30.0519	29.8071	30.4007	23.1641	23.2843	23.45	25.535	26.0579	25.6787	26.3284	26.3028	25.8121	25.671	26.3436	25.2291	26.3868	26.0005	27.0455	Possible fatty acid synthase	lipid metabolism	21	21	69.6	69.6	69.6	47.599	280.73	18911000000	670	0	O69687	Rv3720	Rv3720	ProbablefattyacidmethyltransferaseRv3720	sp|O69687|FAMT_MYCTUProbablefattyacidmethyltransferaseRv3720OS=Mycobacteriumtuberculosis(strainATCC25618/H37Rv)GN=Rv3720PE=1SV=4	21
22.9143	23.7295	23.8986	23.1088	24.0872	23.7204	23.2845	23.221	23.1443	24.1795	23.7739	23.5111	NaN	21.6657	NaN	20.8905	20.919	21.5799	21.0857	22.1176	20.1604	22.0176	21.4333	19.7073	20.7125	21.0076	20.5687	17.8648	19.0918	NaN	Metal sensor transcriptional regulator (ArsR-SmtB family)	Regulatory proteins	3	3	36.7	36.7	36.7	12.835	28.725	145610000	31	0	O69711	nmtR	Rv3744	HTH-typetranscriptionalregulatorNmtR	sp|O69711|NMTR_MYCTUHTH-typetranscriptionalregulatorNmtROS=Mycobacteriumtuberculosis(strainATCC25618/H37Rv)GN=nmtRPE=1SV=3	3
21.7999	21.527	NaN	22.1101	22.6631	24.4009	NaN	NaN	NaN	21.4376	22.702	23.4131	NaN	NaN	NaN	19.9795	18.4454	18.8062	20.0748	20.2486	20.4144	NaN	NaN	NaN	19.911	21.4572	20.4729	NaN	NaN	NaN			4	4	46.2	46.2	46.2	14.219	16.243	76420000	10	0	O69717	vapB50		PutativeantitoxinVapB50	sp|O69717|VPB50_MYCTUPutativeantitoxinVapB50OS=Mycobacteriumtuberculosis(strainATCC25618/H37Rv)GN=vapB50PE=4SV=1	4
26.6256	26.857	27.1328	26.8722	26.7948	27.8939	26.7291	27.2541	27.3894	26.7774	26.514	27.07	28.432	28.0106	27.2756	24.3801	24.013	24.229	23.6486	23.2952	25.5154	24.324	24.0536	24.1936	24.2355	23.0011	23.2443	24.6918	24.6979	23.8916	Prephenate dehydrogenase TyrA (PDH) (hydroxyphenylpyruvate synthase)	intermediary metabolism and respiration	15	15	58.8	58.8	58.8	33.098	243.77	4726300000	284	0	O69721	tyrA	Rv3754	Prephenatedehydrogenase	sp|O69721|TYRA_MYCTUPrephenatedehydrogenaseOS=Mycobacteriumtuberculosis(strainATCC25618/H37Rv)GN=tyrAPE=1SV=4	15
26.8012	26.81	27.2208	25.9864	25.7704	25.7523	24.3128	25.7142	25.5126	24.9906	24.6747	24.5673	27.3567	26.1281	NaN	25.3526	25.8083	24.8299	24.2945	24.2546	24.1914	23.1934	24.4671	23.6534	24.0837	24.2092	23.3788	24.4587	24.4538	NaN	Possible conserved membrane protein	cell wall and cell processes	2	2	27.4	27.4	27.4	12.196	18.73	1325100000	83	0	O69726	Rv3760	Rv3760	UncharacterizedmembraneproteinRv3760	sp|O69726|Y3760_MYCTUUncharacterizedmembraneproteinRv3760OS=Mycobacteriumtuberculosis(strainATCC25618/H37Rv)GN=Rv3760PE=1SV=4	2
NaN	NaN	22.4808	NaN	NaN	23.2063	NaN	NaN	NaN	NaN	NaN	NaN	23.1506	22.9724	22.4401	15.0743	NaN	19.1418	16.4031	NaN	20.2718	14.8479	18.1955	14.5516	NaN	NaN	16.681	19.1156	19.3566	17.336	Possible two component sensor kinase TcrY	Regulatory proteins	7	7	18.5	18.5	18.5	50.344	9.5366	91900000	16	0	O69729	tcrY	Rv3764c	ProbablesensorhistidinekinaseTcrY	sp|O69729|TCRY_MYCTUProbablesensorhistidinekinaseTcrYOS=Mycobacteriumtuberculosis(strainATCC25618/H37Rv)GN=tcrYPE=1SV=1	7
24.1831	23.1914	24.6467	24.585	23.717	24.642	23.4331	22.859	23.0812	23.3273	NaN	22.7301	26.141	26.9529	NaN	21.0706	19.8703	22.1356	20.5847	20.1458	22.8679	20.2348	20.1668	20.5907	20.6356	NaN	18.6733	22.5188	23.894	19.728	Probable two component transcriptional regulatory protein TcrX	Regulatory proteins	7	7	44.9	44.9	44.9	25.843	45.458	606570000	50	0	O69730	tcrX	Rv3765c	ProbabletranscriptionalregulatoryproteinTcrX	sp|O69730|TCRX_MYCTUProbabletranscriptionalregulatoryproteinTcrXOS=Mycobacteriumtuberculosis(strainATCC25618/H37Rv)GN=tcrXPE=1SV=3	7
NaN	NaN	NaN	NaN	NaN	NaN	NaN	NaN	22.6055	NaN	NaN	22.4055	24.1607	24.1546	NaN	NaN	NaN	15.5197	12.3569	NaN	16.1789	19.1136	17.1406	18.9476	18.1176	NaN	17.5241	20.4119	21.2401	NaN	Hypothetical protein	conserved hypotheticals	6	6	20.1	20.1	20.1	30.021	27.261	73951000	19	0	O69731	Rv3766	Rv3766	UncharacterizedproteinRv3766	sp|O69731|Y3766_MYCTUUncharacterizedproteinRv3766OS=Mycobacteriumtuberculosis(strainATCC25618/H37Rv)GN=Rv3766PE=1SV=2	6
28.98	28.625	29.0412	28.8034	29.2295	28.6456	28.7302	28.8154	28.6205	28.5377	29.107	29.0821	27.4859	27.0585	NaN	27.8014	27.601	27.4261	26.5665	27.009	27.0401	26.7669	27.0274	27.0666	28.0175	27.667	26.8318	25.1782	25.3017	NaN	ESX-1 secretion-associated protein EspH	cell wall and cell processes	6	6	63.9	63.9	63.9	19.945	323.31	12393000000	561	0	O69732	espH	Rv3867	ESX-1secretion-associatedproteinEspH	sp|O69732|ESPH_MYCTUESX-1secretion-associatedproteinEspHOS=Mycobacteriumtuberculosis(strainATCC25618/H37Rv)GN=espHPE=1SV=1	6
32.3363	32.3098	31.2437	30.9025	32.0861	30.8961	31.8091	32.2525	31.9738	32.4835	32.7166	32.5232	30.2289	30.2839	29.5555	29.6822	29.4086	29.2435	28.3744	29.6151	27.9344	30.0553	29.669	29.2228	29.6175	30.5672	29.7691	27.2517	27.2219	24.9687	Conserved hypothetical protein SseC1	intermediary metabolism and respiration	7	7	92	92	92	10.165	323.31	59466000000	762	0	P0CG96	sseC1	Rv3118	UncharacterizedproteinRv3118	sp|P0CG96|Y3118_MYCTUUncharacterizedproteinRv3118OS=Mycobacteriumtuberculosis(strainATCC25618/H37Rv)GN=sseC1PE=1SV=1;sp|P0CG95|Y814_MYCTUUncharacterizedproteinRv0814cOS=Mycobacteriumtuberculosis(strainATCC25618/H37Rv)GN=sseC2PE=1SV=1	7
23.7331	26.1422	24.9348	28.3767	28.903	29.0358	29.5176	29.6377	29.8813	29.8978	29.5668	29.9586	27.7614	28.1162	25.9344	19.7276	22.0306	21.1062	24.7527	25.7333	26.2663	26.4881	26.4899	26.5942	27.0816	26.4379	26.1514	23.4799	24.3811	21.6094	Methoxy mycolic acid synthase 3 MmaA3 (methyl mycolic acid synthase 3) (MMA3) (hydroxy mycolic acid synthase)	lipid metabolism	19	18	86.3	84	79.9	33.262	304.01	15315000000	553	0	P0CH91	mmaA3	Rv0643c	MethoxymycolicacidsynthaseMmaA3	sp|P0CH91|MMAA3_MYCTUMethoxymycolicacidsynthaseMmaA3OS=Mycobacteriumtuberculosis(strainATCC25618/H37Rv)GN=mmaA3PE=1SV=1	20
NaN	21.2801	NaN	NaN	NaN	NaN	NaN	NaN	NaN	NaN	NaN	NaN	NaN	NaN	NaN	NaN	19.7301	20.2551	20.3185	19.9894	19.2826	NaN	19.2886	19.0634	19.5443	19.9868	18.3541	NaN	18.9723	NaN	Possible antitoxin MazE9	virulence, detoxification and adaptation	1	1	11.8	11.8	11.8	8.263	2.4974	17897000	8	0.0022457	P0CL61	mazE9	Rv2801A	AntitoxinMazE9	sp|P0CL61|MAZE9_MYCTUAntitoxinMazE9OS=Mycobacteriumtuberculosis(strainATCC25618/H37Rv)GN=mazE9PE=1SV=1	1
26.4251	26.062	26.1597	26.5152	26.2024	26.452	25.6681	25.4797	25.9106	25.4225	25.8767	25.7989	24.5132	25.9714	NaN	24.8514	24.4761	23.6336	24.1753	23.767	23.5142	24.2907	23.4927	23.5566	23.2355	23.9482	23.5828	22.3075	22.953	NaN	Possible toxin MazF7	virulence, detoxification and adaptation	5	5	61	61	61	14.235	43.76	1042100000	116	0	P0CL62	mazF7	Rv2063A	ProbableendoribonucleaseMazF7	sp|P0CL62|MAZF7_MYCTUProbableendoribonucleaseMazF7OS=Mycobacteriumtuberculosis(strainATCC25618/H37Rv)GN=mazF7PE=1SV=1	5
NaN	NaN	NaN	22.0761	NaN	NaN	NaN	NaN	NaN	NaN	NaN	NaN	NaN	NaN	NaN	NaN	NaN	NaN	19.3675	19.8613	19.2057	NaN	18.5489	NaN	NaN	20.4315	20.2272	NaN	19.6571	NaN	Hypothetical protein	Unknown	1	1	27	27	27	10.167	2.2676	30427000	7	0.0044743	P0CV86	Rv1954A	Rv1954A	UncharacterizedproteinRv1954A	sp|P0CV86|Y954A_MYCTUUncharacterizedproteinRv1954AOS=Mycobacteriumtuberculosis(strainATCC25618/H37Rv)GN=Rv1954APE=2SV=1	1
25.9873	26.1834	28.8261	26.2016	25.8144	28.3317	24.7644	25.2381	26.5075	25.0161	25.3248	26.9493	NaN	NaN	NaN	23.3116	23.3786	24.1887	23.3822	23.1379	23.6026	22.7968	22.5849	22.7178	21.4692	23.079	22.6173	NaN	NaN	NaN	Possible antitoxin VapB1	virulence, detoxification and adaptation	6	6	62	62	62	8.7177	35.759	560070000	61	0	P0CW29	vapB1	Rv0064A	PutativeantitoxinVapB1	sp|P0CW29|VAPB1_MYCTUPutativeantitoxinVapB1OS=Mycobacteriumtuberculosis(strainATCC25618/H37Rv)GN=vapB1PE=4SV=1	6
22.9642	23.7626	NaN	23.2021	22.2272	25.461	21.1787	NaN	24.8772	21.7386	NaN	22.5429	22.7307	24.8422	NaN	22.0079	22.9541	19.9792	21.8436	21.4359	23.1813	20.6339	20.9164	22.9458	20.628	21.2996	20.5139	19.6974	21.6841	NaN			2	2	63.9	63.9	63.9	7.3837	138.4	153280000	27	0	P0DMM3	Rv3202A		UncharacterizedproteinRv3202A	sp|P0DMM3|Y3202_MYCTUUncharacterizedproteinRv3202AOS=Mycobacteriumtuberculosis(strainATCC25618/H37Rv)GN=Rv3202APE=1SV=1	2
23.5696	NaN	NaN	26.4537	23.9539	NaN	NaN	NaN	NaN	NaN	NaN	NaN	NaN	NaN	NaN	20.6376	19.6684	NaN	24.468	22.9617	NaN	18.2707	19.0172	NaN	20.1732	21.5335	17.9246	NaN	NaN	NaN			3	3	78.2	78.2	78.2	5.9727	18.347	117460000	5	0	P0DMM4	Rv0572A		UncharacterizedproteinRv0572A	sp|P0DMM4|Y572A_MYCTUUncharacterizedproteinRv0572AOS=Mycobacteriumtuberculosis(strainATCC25618/H37Rv)GN=Rv0572APE=1SV=1	3
25.3789	25.2512	25.4574	26.5779	26.3835	26.5657	26.0716	26.2163	25.7065	26.1897	25.8033	25.5961	24.6352	25.725	NaN	24.3047	24.4079	23.4985	25.3167	25.0118	24.3654	24.9563	24.6707	23.8912	24.6363	24.8687	23.6909	23.2856	23.3171	NaN			5	5	36.6	36.6	36.6	15.73	22.86	953440000	75	0	P0DMQ8	Rv2742A		UncharacterizedproteinRv2742A	sp|P0DMQ8|Y2742_MYCTUUncharacterizedproteinRv2742AOS=Mycobacteriumtuberculosis(strainATCC25618/H37Rv)GN=Rv2742APE=1SV=1	5
23.1002	24.4287	NaN	23.4221	23.1749	NaN	22.9412	23.768	NaN	23.1429	24.2577	23.646	NaN	NaN	NaN	20.8672	22.0416	NaN	21.195	21.7308	NaN	22.0059	22.1095	21.3334	20.9858	22.8388	21.184	NaN	20.0903	NaN			2	2	61.5	61.5	61.5	7.11	30.779	109700000	19	0	P0DN33	Rv0609B		UncharacterizedproteinRv0609B	sp|P0DN33|Y609B_MYCTUUncharacterizedproteinRv0609BOS=Mycobacteriumtuberculosis(strainATCC25618/H37Rv)GN=Rv0609BPE=1SV=1	2
27.6089	27.5956	26.919	26.7979	26.4884	26.6641	26.9469	26.9967	26.5715	26.3122	26.4541	26.5322	26.566	27.0186	25.8295	24.1868	23.6562	24.0614	23.2199	22.7351	23.8848	23.737	24.02	22.9447	23.3355	22.9839	22.722	22.5871	22.8785	21.2216	Probable adenosine deaminase Add (adenosine aminohydrolase)	intermediary metabolism and respiration	19	19	73.7	73.7	73.7	39.743	207.43	3594500000	204	0	P63907	add	Rv3313c	Adenosinedeaminase	sp|P63907|ADD_MYCTUAdenosinedeaminaseOS=Mycobacteriumtuberculosis(strainATCC25618/H37Rv)GN=addPE=1SV=1	19
29.9188	30.1317	29.9466	31.1397	31.0515	31.2309	30.7895	30.7978	30.455	31.1121	30.7609	30.7481	30.2493	30.2843	30.8376	26.5372	26.5721	26.4837	26.8196	27.2652	27.1846	27.3128	27.0723	26.4446	27.2573	27.4644	26.1101	26.1926	26.2986	27.0638	Conserved protein with FHA domain, FhaA	Regulatory proteins	32	32	79.7	79.7	79.7	56.88	323.31	47839000000	1447	0	P71590	fhaA	Rv0020c	FHAdomain-containingproteinFhaA	sp|P71590|FHAA_MYCTUFHAdomain-containingproteinFhaAOS=Mycobacteriumtuberculosis(strainATCC25618/H37Rv)GN=fhaAPE=1SV=1	32
27.3798	27.1235	27.6281	26.6078	27.6419	27.1564	27.1344	27.1746	26.5875	27.5825	27.4865	27.4476	26.6584	26.9012	23.9998	24.8645	24.4047	24.7287	22.6911	24.0917	24.8917	24.4019	24.4446	23.7468	25.0787	24.4091	23.8337	22.7499	23.3945	19.2066			15	15	65.2	65.2	65.2	35.415	199.82	4875000000	288	0	P71615	nrnA		BifunctionaloligoribonucleaseandPAPphosphataseNrnA	sp|P71615|NRNA_MYCTUBifunctionaloligoribonucleaseandPAPphosphataseNrnAOS=Mycobacteriumtuberculosis(strainATCC25618/H37Rv)GN=nrnAPE=1SV=2	15
NaN	NaN	NaN	NaN	NaN	NaN	21.5364	NaN	NaN	NaN	NaN	22.83	NaN	23.2677	NaN	20.3472	21.2275	19.194	20.1871	19.4608	17.7712	20.8165	21.1594	18.3286	18.9421	19.3824	20.3285	17.6968	18.854	NaN	Possible antitoxin VapB22	virulence, detoxification and adaptation	2	2	40.8	40.8	40.8	7.4834	15.386	56945000	6	0	P71622	vapB22	Rv2830c	AntitoxinVapB22	sp|P71622|VPB22_MYCTUAntitoxinVapB22OS=Mycobacteriumtuberculosis(strainATCC25618/H37Rv)GN=vapB22PE=1SV=1	2
25.2263	25.2949	23.2638	25.448	24.5031	24.154	24.4474	24.3391	24.4625	24.2458	NaN	24.3034	23.8079	24.932	NaN	23.058	22.4845	21.3156	24.2966	21.8751	20.4641	22.0005	21.5899	22.2807	23.5374	22.4965	21.3696	20.9332	21.7544	NaN	Possible toxin VapC22	virulence, detoxification and adaptation	3	3	43.8	43.8	43.8	14.611	22.416	327600000	27	0	P71623	vapC22	Rv2829c	RibonucleaseVapC22	sp|P71623|VPC22_MYCTURibonucleaseVapC22OS=Mycobacteriumtuberculosis(strainATCC25618/H37Rv)GN=vapC22PE=1SV=1	3
30.4213	30.437	30.1174	27.4302	26.5921	28.4151	25.4713	25.228	25.5053	26.87	26.9138	27.1034	22.7309	21.5424	21.785	25.8518	24.7686	25.2573	22.3853	21.6006	22.7678	19.6474	19.6107	19.9317	21.8757	22.5006	20.9178	17.7801	17.164	16.9766			47	47	63.4	63.4	63.4	90.746	323.31	7516700000	378	0	P71629	cas10		CRISPR-associatedproteinCas10/Csm1	sp|P71629|CAS10_MYCTUCRISPR-associatedproteinCas10/Csm1OS=Mycobacteriumtuberculosis(strainATCC25618/H37Rv)GN=cas10PE=1SV=1	47
29.1023	29.0071	28.7914	24.5657	24.4757	24.6574	28.1232	28.1663	28.326	26.2545	26.153	26.4485	27.6333	27.7462	27.8535	25.5056	25.109	25.3335	18.3184	20.2126	19.401	24.3579	24.2947	23.9855	21.3793	21.6626	20.9573	22.9242	23.2656	23.9197			24	24	65.8	65.8	65.8	46.231	156.92	6183700000	368	0	P71635	csm6		CRISPR-associatedproteinCsm6	sp|P71635|CSM6_MYCTUCRISPR-associatedproteinCsm6OS=Mycobacteriumtuberculosis(strainATCC25618/H37Rv)GN=csm6PE=1SV=5	24
26.0471	25.6425	25.5142	25.4464	25.1881	25.374	25.3163	25.1614	24.9622	25.1159	25.3084	24.9258	24.438	25.8579	NaN	22.3524	21.9507	22.4649	21.7267	22.1635	21.6824	22.9333	22.4762	22.1391	21.2037	22.2663	21.3953	19.6717	21.1834	20.815	Toxin MazF9	virulence, detoxification and adaptation	6	6	74.6	74.6	74.6	12.891	48.629	544260000	69	0	P71650	mazF9	Rv2801c	EndoribonucleaseMazF9	sp|P71650|MAZF9_MYCTUEndoribonucleaseMazF9OS=Mycobacteriumtuberculosis(strainATCC25618/H37Rv)GN=mazF9PE=1SV=2	6
26.2217	26.3265	26.1586	26.8529	26.9528	27.4694	26.5571	26.0926	27.095	26.5873	26.7629	27.104	26.6218	26.4619	26.8164	22.1295	21.2533	21.2533	21.7637	22.1223	22.4484	21.4581	20.9878	21.7998	21.5955	22.4906	21.6745	20.3843	20.5633	20.7824	Probable bifunctional penicillin-binding protein 1A/1B PonA1 (murein polymerase) (PBP1): penicillin-insensitive transglycosylase (peptidoglycan TGASE) + penicillin-sensitive transpeptidase (DD-transpeptidase)	cell wall and cell processes	27	27	50.1	50.1	50.1	85.968	256.85	2213000000	301	0	P71707	ponA1	Rv0050	Penicillin-bindingprotein1A	sp|P71707|PBP1A_MYCTUPenicillin-bindingprotein1AOS=Mycobacteriumtuberculosis(strainATCC25618/H37Rv)GN=ponA1PE=1SV=3	27
21.9818	23.5204	23.5273	24.3506	25.7343	25.3038	24.8616	24.9934	24.1272	25.3841	25.0571	24.8509	NaN	NaN	NaN	17.9924	20.0614	20.8678	21.3945	23.1155	22.5273	21.7603	21.9708	21.2285	23.2808	22.3585	21.5116	NaN	17.659	NaN			10	10	68.4	68.4	68.4	27.225	69.136	650560000	81	0	P71725	octT		Diglucosylglycerateoctanoyltransferase	sp|P71725|OCTT_MYCTUDiglucosylglycerateoctanoyltransferaseOS=Mycobacteriumtuberculosis(strainATCC25618/H37Rv)GN=octTPE=1SV=1	10
28.0114	27.6871	27.7131	27.6665	27.3515	27.5313	28.104	28.0712	27.9606	25.2914	24.9757	24.3489	27.521	27.5497	27.8425	24.117	23.1724	23.5175	22.7559	22.6734	23.0574	23.6667	23.0796	23.1804	19.489	20.1452	18.3884	22.3671	22.4549	22.8855	Conserved protein	conserved hypotheticals	31	31	60.3	60.3	60.3	76.517	323.31	3909700000	413	0	P71741	Rv2402	Rv2402	Trehalase	sp|P71741|TREH_MYCTUTrehalaseOS=Mycobacteriumtuberculosis(strainATCC25618/H37Rv)GN=Rv2402PE=1SV=2	31
26.0113	25.392	25.3891	25.882	25.7194	25.9504	NaN	NaN	NaN	NaN	NaN	NaN	NaN	NaN	NaN	24.1578	23.4294	23.9517	23.5641	21.8541	23.722	NaN	NaN	NaN	NaN	NaN	NaN	NaN	NaN	NaN	Hypothetical protein	Unknown	8	8	72.9	72.9	72.9	18.58	94.23	610160000	42	0	P71785	Rv1506c	Rv1506c	PutativemethyltransferaseRv1506c	sp|P71785|Y1506_MYCTUPutativemethyltransferaseRv1506cOS=Mycobacteriumtuberculosis(strainATCC25618/H37Rv)GN=Rv1506cPE=3SV=2	8
27.1557	26.7669	26.5447	NaN	NaN	NaN	25.1757	24.603	24.5647	24.4028	25.0505	25.6343	26.1643	25.6898	26.3139	23.8395	22.8659	22.9618	12.9351	NaN	NaN	20.8236	20.0528	20.2192	19.6203	20.9886	20.2703	21.3122	21.3316	22.7233	Conserved protein	conserved hypotheticals	20	20	49.1	49.1	49.1	61.251	129.71	1385500000	108	0	P71838	Rv0785	Rv0785	KsdD-likesteroiddehydrogenaseRv0785	sp|P71838|Y0785_MYCTUKsdD-likesteroiddehydrogenaseRv0785OS=Mycobacteriumtuberculosis(strainATCC25618/H37Rv)GN=Rv0785PE=1SV=2	20
24.4248	23.9929	25.2047	26.2855	25.6986	26.6179	23.9981	24.1291	23.0742	24.1742	24.4089	23.9576	23.5986	22.5419	NaN	22.4256	20.9346	22.5339	22.8311	22.848	24.707	21.2083	21.4726	18.4417	21.6525	20.1352	20.3563	20.6111	17.7624	NaN	Probable acyl-CoA dehydrogenase FadE28	lipid metabolism	12	12	55.5	55.5	55.5	35.468	181.64	902370000	130	0	P71857	fadE28	Rv3544c	Acyl-CoAdehydrogenaseFadE28	sp|P71857|CHSE1_MYCTUAcyl-CoAdehydrogenaseFadE28OS=Mycobacteriumtuberculosis(strainATCC25618/H37Rv)GN=fadE28PE=1SV=3	12
24.0269	23.302	24.3291	24.3958	24.6054	24.4306	23.4362	23.1354	23.3774	23.6516	23.6099	NaN	NaN	NaN	NaN	20.5481	19.3631	21.1665	20.7278	20.9552	22.1089	20.5518	20.5731	18.2783	19.5578	18.1702	16.4776	NaN	15.8889	NaN	Probable acyl-CoA dehydrogenase FadE29	lipid metabolism	8	8	28.7	28.7	28.7	42.715	28.185	402220000	26	0	P71858	fadE29	Rv3543c	Acyl-CoAdehydrogenaseFadE29	sp|P71858|CHSE2_MYCTUAcyl-CoAdehydrogenaseFadE29OS=Mycobacteriumtuberculosis(strainATCC25618/H37Rv)GN=fadE29PE=1SV=2	8
24.1555	23.7911	NaN	24.4749	24.4785	24.3765	23.3376	NaN	23.2127	NaN	NaN	NaN	NaN	NaN	NaN	21.0281	18.4798	18.5894	18.6449	19.9229	20.246	19.1512	15.6251	18.893	17.2654	17.0617	17.6493	17.6964	18.956	18.5673	Probable dehydrogenase	intermediary metabolism and respiration	9	9	19.2	19.2	19.2	60.635	25.032	231690000	13	0	P71864	kstD	Rv3537	3-oxosteroid1-dehydrogenase	sp|P71864|3O1D1_MYCTU3-oxosteroid1-dehydrogenaseOS=Mycobacteriumtuberculosis(strainATCC25618/H37Rv)GN=kstDPE=1SV=3	9
26.8399	26.5291	25.705	24.2655	24.1241	24.5542	25.1771	25.3769	24.4958	24.3023	25.1586	23.8135	25.0758	26.0101	25.9293	23.9203	22.9341	22.6845	20.3586	20.5225	19.6522	22.0449	22.1013	20.6265	20.2036	21.2706	19.7754	21.0621	20.8703	21.7634	Oxygenase component of 3-ketosteroid-9-alpha-hydroxylase KshA	intermediary metabolism and respiration	16	16	48.4	48.4	48.4	44.267	69.787	1312200000	116	0	P71875	kshA	Rv3526	3-ketosteroid-9-alpha-monooxygenase,oxygenasecomponent	sp|P71875|KSHA_MYCTU3-ketosteroid-9-alpha-monooxygenase,oxygenasecomponentOS=Mycobacteriumtuberculosis(strainATCC25618/H37Rv)GN=kshAPE=1SV=2	16
23.9889	22.824	22.3519	24.1989	22.1096	NaN	22.3894	21.4795	23.3277	23.9423	NaN	23.8474	NaN	NaN	NaN	20.9424	20.51	18.7016	21.2526	19.7551	20.1144	20.6617	19.5515	19.7601	20.197	18.1416	20.2958	19.8339	NaN	20.7131	Possible toxin VapC20	virulence, detoxification and adaptation	2	2	20.6	20.6	20.6	14.619	29.436	103200000	17	0	P95004	vapC20	Rv2549c	23SrRNA-specificendonucleaseVapC20	sp|P95004|VPC20_MYCTU23SrRNA-specificendonucleaseVapC20OS=Mycobacteriumtuberculosis(strainATCC25618/H37Rv)GN=vapC20PE=1SV=1	2
NaN	22.464	NaN	NaN	NaN	NaN	NaN	21.9374	NaN	NaN	NaN	NaN	NaN	NaN	NaN	18.9723	19.3284	18.3464	18.2499	18.8117	15.4635	20.8354	19.7041	17.8002	20.3478	NaN	16.2429	15.125	15.7479	NaN	Possible antitoxin VapB19	virulence, detoxification and adaptation	5	5	43.5	43.5	43.5	9.4535	10.263	33895000	7	0	P95006	vapB19	Rv2547	PutativeantitoxinVapB19	sp|P95006|VPB19_MYCTUPutativeantitoxinVapB19OS=Mycobacteriumtuberculosis(strainATCC25618/H37Rv)GN=vapB19PE=1SV=3	5
NaN	NaN	NaN	19.6792	NaN	NaN	NaN	NaN	NaN	NaN	NaN	NaN	NaN	NaN	NaN	NaN	NaN	NaN	16.7075	NaN	NaN	18.2596	18.2638	NaN	17.4667	19.1553	NaN	NaN	NaN	NaN			1	1	14.7	14.7	14.7	12.076	3.9542	9003700	3	0	P95038	mftB		PutativemycofactocinsystemproteinMftB	sp|P95038|MFTB_MYCTUPutativemycofactocinsystemproteinMftBOS=Mycobacteriumtuberculosis(strainATCC25618/H37Rv)GN=mftBPE=4SV=2	1
24.86	24.9421	24.595	26.6016	27.2227	26.0257	26.4368	25.9982	25.4243	NaN	22.6687	NaN	24.8888	24.992	25.736	20.4141	19.885	20.9401	22.0403	23.1323	22.5173	22.2093	21.4143	21.6393	12.2704	18.7761	NaN	19.1667	19.7375	21.4244	Fatty-acid-AMP ligase FadD29 (fatty-acid-AMP synthetase) (fatty-acid-AMP synthase)	lipid metabolism	22	21	48.3	48.3	47.2	67.446	146.78	1067300000	90	0	P95141	fadD29	Rv2950c	4-hydroxyphenylalkanoateadenylyltransferase	sp|P95141|FAA29_MYCTU4-hydroxyphenylalkanoateadenylyltransferaseOS=Mycobacteriumtuberculosis(strainATCC25618/H37Rv)GN=fadD29PE=1SV=1	22
26.8657	26.2689	26.4217	26.3078	26.172	26.2902	27.2888	27.2638	27.5067	26.601	26.979	27.5513	26.658	27.0317	27.0429	22.4266	21.2754	22.0004	20.6973	20.7088	20.3823	22.1203	21.7702	21.9984	21.6668	22.9161	21.9289	21.0905	21.5358	21.5286	Conserved protein	lipid metabolism	30	30	50.6	50.6	50.6	85.654	212.54	2332500000	205	0	P95149	Rv1866	Rv1866	ProbableCoA-transferaseRv1866	sp|P95149|Y1866_MYCTUProbableCoA-transferaseRv1866OS=Mycobacteriumtuberculosis(strainATCC25618/H37Rv)GN=Rv1866PE=1SV=2	30
26.6356	26.7031	26.5633	27.4979	27.0955	27.5362	26.6845	26.8622	27.0234	26.5641	26.4221	26.4013	28.271	28.3602	26.6248	24.4779	24.2321	24.1979	24.5292	24.1246	25.6394	24.4174	24.319	23.9901	24.2894	23.2723	22.797	25.2885	25.9932	23.1761			10	10	61.2	61.2	61.2	27.693	69.741	4094800000	189	0	P95189	hisN		Histidinol-phosphatase	sp|P95189|HISN_MYCTUHistidinol-phosphataseOS=Mycobacteriumtuberculosis(strainATCC25618/H37Rv)GN=hisNPE=1SV=2	10
24.0639	21.3196	26.1849	NaN	NaN	22.5259	23.8676	24.001	25.5902	23.5298	NaN	25.305	NaN	22.5723	NaN	22.2537	21.602	22.7085	NaN	NaN	20.8668	22.02	20.7815	22.4232	18.9071	11.4823	20.5798	NaN	22.2729	NaN	Hypothetical protein	conserved hypotheticals	3	3	20.7	20.7	20.7	19.46	18.941	321830000	25	0	P95225	Rv0268c	Rv0268c	PutativeantitoxinRv0268c	sp|P95225|Y268_MYCTUPutativeantitoxinRv0268cOS=Mycobacteriumtuberculosis(strainATCC25618/H37Rv)GN=Rv0268cPE=3SV=2	3
25.0749	25.1185	26.0638	25.0879	24.8774	24.5889	24.8361	24.6846	25.0899	25.3641	25.3927	25.9139	NaN	23.7897	NaN	23.0324	23.0141	23.9036	21.7777	22.436	22.2999	22.3934	21.965	22.1609	23.951	23.2581	22.7811	15.9568	19.7214	NaN	Probable serine acetyltransferase CysE (sat)	intermediary metabolism and respiration	4	4	37.6	37.6	37.6	23.77	23.216	1054400000	69	0	P95231	cysE	Rv2335	Serineacetyltransferase	sp|P95231|CYSE_MYCTUSerineacetyltransferaseOS=Mycobacteriumtuberculosis(strainATCC25618/H37Rv)GN=cysEPE=1SV=1	4
24.9733	24.9981	25.4695	25.1493	25.1328	25.6967	25.6104	25.7171	25.6571	25.391	25.6946	25.0523	24.8508	24.9349	25.5167	21.3706	21.0911	21.568	21.0135	21.1505	21.6375	22.8398	22.7348	21.8436	21.8659	22.2864	20.6392	20.0323	18.8123	19.909	Probable transcriptional repressor (probably TetR-family) Mce3R	Regulatory proteins	18	18	50.5	50.5	50.5	44.341	174.34	1271700000	182	0	P95251	mce3R	Rv1963c	TranscriptionalrepressorMce3R	sp|P95251|MCE3R_MYCTUTranscriptionalrepressorMce3ROS=Mycobacteriumtuberculosis(strainATCC25618/H37Rv)GN=mce3RPE=1SV=2	18
26.5714	26.4273	26.3441	26.14	25.7132	26.3229	25.6163	26.0233	26.4758	26.2579	26.1073	25.9822	26.7771	26.5787	NaN	24.6964	24.5377	24.4521	23.8841	23.1592	24.592	23.912	23.729	24.2343	24.4129	24.0959	23.4985	23.3865	24.2302	16.1681			10	10	54.7	54.7	54.7	20.106	135.03	2055100000	172	0	P95257	secBL		SecB-likechaperoneRv1957	sp|P95257|SECBL_MYCTUSecB-likechaperoneRv1957OS=Mycobacteriumtuberculosis(strainATCC25618/H37Rv)GN=secBLPE=1SV=1	10
26.8434	26.6966	26.1117	26.5404	26.6787	26.5189	26.2268	26.1025	26.2581	25.7999	26.4852	25.9528	25.4689	26.6927	NaN	23.5791	23.3237	23.6268	23.4879	24.0362	23.0157	23.3475	23.3644	23.3649	21.8816	23.8603	22.7859	21.699	22.7983	21.1798	Possible toxin MazF5	virulence, detoxification and adaptation	6	6	58.7	58.7	58.7	11.82	55.692	1015700000	65	0	P95272	mazF5	Rv1942c	ProbableendoribonucleaseMazF5	sp|P95272|MAZF5_MYCTUProbableendoribonucleaseMazF5OS=Mycobacteriumtuberculosis(strainATCC25618/H37Rv)GN=mazF5PE=1SV=4	6
27.5913	27.1365	28.6241	30.861	30.9589	30.1787	29.1243	29.2867	27.9367	30.8123	31.1274	29.0762	20.423	20.269	21.9105	22.2879	21.7427	22.7896	23.969	23.3936	23.9815	21.9098	22.7288	22.138	24.307	24.7368	22.9268	15.7846	15.0862	17.3878	Phenolpthiocerol synthesis type-I polyketide synthase PpsC	lipid metabolism	82	79	59.4	59.4	57.6	230.62	323.31	11381000000	657	0	P96202	ppsC	Rv2933	PhthiocerolsynthesispolyketidesynthasetypeIPpsC	sp|P96202|PPSC_MYCTUPhthiocerolsynthesispolyketidesynthasetypeIPpsCOS=Mycobacteriumtuberculosis(strainATCC25618/H37Rv)GN=ppsCPE=1SV=2	82
29.1469	28.7554	28.9598	26.7107	27.2523	28.0855	28.0787	27.9987	28.4016	27.2851	27.8897	27.9873	27.0175	26.7142	24.9071	26.9225	26.6763	27.1161	23.932	24.5755	25.9275	25.8582	25.7524	25.5621	25.6264	25.0157	24.6153	23.6839	23.4614	20.9481	ESX-1 secretion-associated protein EspG1	cell wall and cell processes	13	13	55.5	55.5	55.5	30.064	323.31	8691000000	320	0	P96210	espG1	Rv3866	ESX-1secretion-associatedproteinEspG1	sp|P96210|ESPG1_MYCTUESX-1secretion-associatedproteinEspG1OS=Mycobacteriumtuberculosis(strainATCC25618/H37Rv)GN=espG1PE=1SV=2	13
28.9385	28.8148	29.1462	30.1486	30.1361	29.592	30.2406	30.6455	29.9564	30.542	30.8772	29.511	29.8418	30.4231	30.1294	23.0443	22.018	23.2818	23.5978	22.8867	23.8886	23.3313	24.1768	23.8046	24.428	24.9431	23.694	23.9857	24.4906	24.2146	Probable ferredoxin-dependent glutamate synthase [NADPH] (large subunit) GltB (L-glutamate synthase) (L-glutamate synthetase) (NADH-glutamate synthase) (glutamate synthase (NADH))(NADPH-GOGAT)	intermediary metabolism and respiration	65	65	60.3	60.3	60.3	165.94	323.31	16885000000	761	0	P96218	gltB	Rv3859c	Glutamatesynthase[NADPH]largechain	sp|P96218|GLTB_MYCTUGlutamatesynthase[NADPH]largechainOS=Mycobacteriumtuberculosis(strainATCC25618/H37Rv)GN=gltBPE=1SV=3	65
26.0591	26.269	26.0055	27.3908	27.9385	27.4954	27.1618	27.2496	26.9943	27.4154	27.6809	27.6341	26.6334	26.5676	27.0959	22.6086	22.3381	22.069	23.2845	24.3655	23.6391	24.1015	23.9195	23.1921	23.9951	24.4533	22.9706	22.5039	22.1572	22.1707	Probable lipoprotein aminopeptidase LpqL	cell wall and cell processes	20	20	50.8	50.8	50.8	52.042	227.82	4024800000	336	0	P96264	lpqL	Rv0418	ProbablelipoproteinaminopeptidaseLpqL	sp|P96264|LPQL_MYCTUProbablelipoproteinaminopeptidaseLpqLOS=Mycobacteriumtuberculosis(strainATCC25618/H37Rv)GN=lpqLPE=1SV=1	20
NaN	NaN	22.5199	27.1491	29.243	27.016	NaN	NaN	21.2347	NaN	20.5998	20.603	21.3519	NaN	21.5481	17.7625	18.5366	21.0471	23.3848	23.9444	23.2366	NaN	16.1117	18.6786	16.0318	17.8485	17.3913	17.9967	17.3536	19.9859	Probable polyketide synthase Pks15	lipid metabolism	13	13	38.1	34.7	34.7	51.701	217.52	759270000	45	0	P96284	pks15	Rv2947c	PutativeinactivephenolphthiocerolsynthesispolyketidesynthasetypeIPks15	sp|P96284|PKS15_MYCTUPutativeinactivephenolphthiocerolsynthesispolyketidesynthasetypeIPks15OS=Mycobacteriumtuberculosis(strainATCC25618/H37Rv)GN=pks15PE=1SV=2	14
NaN	21.9274	20.3518	29.8517	31.4751	29.941	22.1935	21.3682	18.6249	22.5971	23.7118	19.007	18.6586	NaN	NaN	NaN	18.5172	19.0435	24.4211	24.6598	24.7148	17.8746	17.9343	15.8937	19.211	19.4369	16.1819	15.594	16.3682	15.2195	Probable polyketide synthase Pks1	lipid metabolism	46	46	48.1	47.7	47.7	166.67	323.31	3897200000	206	0	P96285	pks1	Rv2946c	PutativeinactivephenolphthiocerolsynthesispolyketidesynthasetypeIPks1	sp|P96285|PKS1_MYCTUPutativeinactivephenolphthiocerolsynthesispolyketidesynthasetypeIPks1OS=Mycobacteriumtuberculosis(strainATCC25618/H37Rv)GN=pks1PE=1SV=4	47
26.4936	26.2748	27.0955	26.3196	26.7515	27.0862	26.4409	26.4515	26.3029	26.7763	26.814	26.7457	27.0107	26.9087	26.7009	23.5982	23.0931	24.5627	23.2636	23.7662	24.6938	24.2385	24.0415	23.1288	24.8058	23.879	23.2253	23.2994	23.8724	22.3493			18	18	81.5	81.5	81.5	35.413	242.75	3445800000	283	0	P96379	mazG		Nucleosidetriphosphatepyrophosphohydrolase	sp|P96379|MAZG_MYCTUNucleosidetriphosphatepyrophosphohydrolaseOS=Mycobacteriumtuberculosis(strainATCC25618/H37Rv)GN=mazGPE=1SV=1	18
22.3063	23.0346	21.8603	22.0963	23.8416	22.7797	21.3709	22.5784	NaN	24.5934	25.2089	24.209	NaN	21.9404	NaN	16.7252	18.2451	19.744	15.4525	17.6572	18.4654	13.7401	17.0365	17.1441	18.3343	19.331	18.5009	13.069	15.5915	NaN	Possible arabinofuranosyltransferase AftD	cell wall and cell processes	13	13	12.2	12.2	12.2	146.28	23.597	181120000	21	0	P96419	aftD	Rv0236c	Alpha-(1->3)-arabinofuranosyltransferase	sp|P96419|AFTD_MYCTUAlpha-(1->3)-arabinofuranosyltransferaseOS=Mycobacteriumtuberculosis(strainATCC25618/H37Rv)GN=aftDPE=1SV=2	13
22.2563	NaN	NaN	NaN	NaN	NaN	NaN	NaN	NaN	NaN	NaN	NaN	NaN	NaN	NaN	19.2718	15.3271	17.9353	NaN	NaN	NaN	NaN	NaN	NaN	NaN	NaN	NaN	NaN	16.8296	NaN	Putative F420-dependent glucose-6-phosphate dehydrogenase Fgd2	intermediary metabolism and respiration	3	3	10.3	10.3	10.3	38.445	12.732	18742000	3	0	P96809	fgd2	Rv0132c	F420-dependenthydroxymycolicaciddehydrogenase	sp|P96809|FHMAD_MYCTUF420-dependenthydroxymycolicaciddehydrogenaseOS=Mycobacteriumtuberculosis(strainATCC25618/H37Rv)GN=fgd2PE=1SV=1	3
32.2812	32.0079	32.3175	32.041	32.0636	31.7388	31.9605	31.7817	31.8657	31.6769	31.6297	31.7345	31.6298	31.4152	30.7521	29.2753	28.9124	29.3834	28.5057	28.5232	29.2796	29.088	28.7822	28.6187	29.0334	28.4129	28.09	28.2798	28.2703	26.8845	Probable short-chain type dehydrogenase/reductase	intermediary metabolism and respiration	17	17	91.3	91.3	91.3	29.778	323.31	106950000000	1795	0	P96825	Rv0148	Rv0148	Putativeshort-chaintypedehydrogenase/reductaseRv0148	sp|P96825|Y0148_MYCTUPutativeshort-chaintypedehydrogenase/reductaseRv0148OS=Mycobacteriumtuberculosis(strainATCC25618/H37Rv)GN=Rv0148PE=1SV=3	17
24.0072	24.6207	25.0461	24.5086	23.8068	23.3266	23.3906	23.3361	23.6897	22.97	23.9849	NaN	NaN	NaN	23.0262	20.6517	20.5799	20.8429	19.9003	19.9749	17.5825	20.3934	19.3235	17.5496	19.9392	20.8035	15.4308	NaN	16.8006	17.0872	Probable fatty-acid-CoA ligase FadD3 (fatty-acid-CoA synthetase) (fatty-acid-CoA synthase)	lipid metabolism	9	9	28.2	28.2	28.2	54.094	45.51	316470000	28	0	P96843	fadD3	Rv3561	3-[(3aS,4S,7aS)-7a-methyl-1,5-dioxo-octahydro-1H-inden-4-yl]propanoyl:CoAligase	sp|P96843|FAD3_MYCTU3-[(3aS,4S,7aS)-7a-methyl-1,5-dioxo-octahydro-1H-inden-4-yl]propanoyl:CoAligaseOS=Mycobacteriumtuberculosis(strainATCC25618/H37Rv)GN=fadD3PE=1SV=1	9
27.4686	27.1743	27.0871	26.7199	26.6063	26.0026	26.6539	26.936	25.8478	26.654	26.5308	26.341	26.0901	25.8285	26.5389	23.9604	23.3051	23.8251	21.9579	21.3748	21.6577	21.2062	21.2526	20.9324	21.5354	21.7558	20.2131	20.8982	20.685	22.3461	Probable acyl-CoA dehydrogenase FadE34	lipid metabolism	24	24	43.5	43.5	43.5	74.577	186.84	2862800000	202	0	P96855	fadE34	Rv3573c	Acyl-CoAdehydrogenaseFadE34	sp|P96855|CHSE3_MYCTUAcyl-CoAdehydrogenaseFadE34OS=Mycobacteriumtuberculosis(strainATCC25618/H37Rv)GN=fadE34PE=1SV=2	24
25.3642	26.4103	26.0818	26.012	25.4576	26.6769	26.3486	25.971	26.4799	26.2188	25.9569	26.5319	27.1232	26.0068	25.8052	22.7948	23.7321	23.7719	22.7944	21.848	23.6123	23.4432	22.6125	23.4569	23.3188	21.9685	23.1898	22.7141	21.9507	20.4856	Transcriptional regulatory protein KstR (probably TetR-family)	Regulatory proteins	13	13	67.3	67.3	67.3	24.05	91.516	1879100000	200	0	P96856	kstR	Rv3574	HTH-typetranscriptionalrepressorKstR	sp|P96856|KSTR_MYCTUHTH-typetranscriptionalrepressorKstROS=Mycobacteriumtuberculosis(strainATCC25618/H37Rv)GN=kstRPE=1SV=5	13
23.8175	23.4531	NaN	23.4057	23.1737	NaN	NaN	NaN	NaN	NaN	22.9282	23.2617	NaN	23.4233	NaN	21.4265	20.798	20.9396	20.1196	20.2725	19.9369	20.3837	19.1707	16.4328	NaN	21.2655	18.7523	17.9459	19.0437	NaN	Possible toxin VapC5	virulence, detoxification and adaptation	6	6	56.3	56.3	56.3	14.408	18.957	126920000	14	0	P96917	vapC5	Rv0627	RibonucleaseVapC5	sp|P96917|VAPC5_MYCTURibonucleaseVapC5OS=Mycobacteriumtuberculosis(strainATCC25618/H37Rv)GN=vapC5PE=1SV=2	6
25.3279	NaN	NaN	25.3173	24.6574	25.1278	24.6132	24.6289	23.655	24.9952	NaN	24.4751	NaN	24.1487	NaN	22.4137	17.8513	21.6579	22.3463	22.3322	21.6166	22.6877	22.1528	20.9951	21.6999	21.7574	21.6843	NaN	20.5621	NaN	Toxin RelK	virulence, detoxification and adaptation	4	4	49.4	49.4	49.4	10.102	41.818	241700000	25	0	P9WF09	relK	Rv3358	ToxinRelK	sp|P9WF09|RELK_MYCTUToxinRelKOS=Mycobacteriumtuberculosis(strainATCC25618/H37Rv)GN=relKPE=1SV=1	4
25.37	25.1494	25.216	25.3409	24.9018	24.5826	25.551	25.4131	24.264	24.7429	24.1746	24.5925	25.1999	25.2012	25.7406	22.9281	22.4204	22.3595	21.5415	22.2586	21.7533	23.0366	22.9837	21.2467	21.6306	21.5253	20.3345	21.3378	21.6294	23.0439			13	13	36.6	36.6	36.6	46.857	71.084	1153600000	82	0	P9WF11	nnr		BifunctionalNAD(P)H-hydraterepairenzymeNnr	sp|P9WF11|NNR_MYCTUBifunctionalNAD(P)H-hydraterepairenzymeNnrOS=Mycobacteriumtuberculosis(strainATCC25618/H37Rv)GN=nnrPE=1SV=1	13
25.1446	25.8747	NaN	25.0643	24.9228	23.8235	24.482	24.8532	24.7367	25.1464	25.5455	24.5437	NaN	NaN	NaN	22.7441	23.1925	19.593	22.3436	23.1299	21.5559	23.5114	23.5446	21.7845	22.6023	23.9849	21.8933	NaN	18.9953	NaN	Possible antitoxin VapB46	virulence, detoxification and adaptation	4	4	82.4	82.4	82.4	11.03	39.545	360720000	32	0	P9WF13	vapB46	Rv3385c	AntitoxinVapB46	sp|P9WF13|VPB46_MYCTUAntitoxinVapB46OS=Mycobacteriumtuberculosis(strainATCC25618/H37Rv)GN=vapB46PE=1SV=1	4
22.1139	24.3027	27.18	NaN	24.3647	26.5599	25.0681	24.0639	24.9176	NaN	NaN	23.4429	NaN	NaN	NaN	19.6754	21.0113	21.8147	20.4876	21.3775	20.6962	22.4401	21.2606	21.0729	12.8045	21.9567	19.7618	18.2272	NaN	NaN			3	3	23.3	23.3	23.3	16.799	12.095	253940000	19	0	P9WF15	vapB49		PutativeantitoxinVapB49	sp|P9WF15|VPB49_MYCTUPutativeantitoxinVapB49OS=Mycobacteriumtuberculosis(strainATCC25618/H37Rv)GN=vapB49PE=1SV=1	3
24.342	24.8869	25.1041	24.3531	24.0113	24.6516	23.9133	23.8486	24.9708	24.4572	24.4255	24.4046	23.9164	24.895	NaN	21.1064	21.2839	20.9262	21.8864	21.8643	21.2847	22.6938	21.5483	21.5199	20.8296	22.8043	21.2095	20.3047	19.9118	22.9217	Possible antitoxin VapB35	virulence, detoxification and adaptation	6	6	57.8	57.8	57.8	9.8182	23.013	310510000	45	0	P9WF17	vapB35	Rv1962A	AntitoxinVapB35	sp|P9WF17|VPB35_MYCTUAntitoxinVapB35OS=Mycobacteriumtuberculosis(strainATCC25618/H37Rv)GN=vapB35PE=1SV=1	6
NaN	NaN	NaN	23.4586	24.5751	23.8116	22.8658	23.7946	23.3878	23.1246	23.4618	22.935	NaN	24.1134	NaN	17.0626	15.603	19.9433	21.8453	21.5949	21.0635	20.9362	22.0555	20.0528	20.4544	21.1799	19.8091	NaN	18.8634	NaN	Possible antitoxin VapB5	virulence, detoxification and adaptation	6	6	79.1	79.1	79.1	9.4927	30.975	137900000	23	0	P9WF19	vapB5	Rv0626	PutativeantitoxinVapB5	sp|P9WF19|VAPB5_MYCTUPutativeantitoxinVapB5OS=Mycobacteriumtuberculosis(strainATCC25618/H37Rv)GN=vapB5PE=1SV=1	6
22.5204	23.8748	NaN	22.5057	23.0983	23.5431	22.1937	22.5137	23.0648	22.0991	22.8648	NaN	NaN	23.113	NaN	20.1824	19.6356	20.0713	19.9478	19.3133	20.0439	21.1908	19.9444	19.6345	19.4113	20.3459	18.1563	17.3476	19.1011	NaN	Possible antitoxin VapB4	virulence, detoxification and adaptation	5	5	67.1	67.1	67.1	9.6809	18.667	78706000	16	0	P9WF21	vapB4	Rv0596c	AntitoxinVapB4	sp|P9WF21|VAPB4_MYCTUAntitoxinVapB4OS=Mycobacteriumtuberculosis(strainATCC25618/H37Rv)GN=vapB4PE=1SV=1	5
25.3715	26.2889	25.7141	25.8137	26.0634	25.2495	24.1162	25.837	NaN	25.5882	25.9805	25.4652	27.0675	28.1655	NaN	21.2347	22.5765	22.2419	22.6985	23.6788	21.8594	23.0321	22.8374	21.5392	21.8801	23.4974	22.2711	23.5912	24.5526	19.9442	Possible antitoxin VapB47	virulence, detoxification and adaptation	6	6	63.6	63.6	63.6	11.01	27.135	695150000	49	0	P9WF23	vapB47	Rv3407	AntitoxinVapB47	sp|P9WF23|VPB47_MYCTUAntitoxinVapB47OS=Mycobacteriumtuberculosis(strainATCC25618/H37Rv)GN=vapB47PE=1SV=1	6
25.3606	25.6342	26.8552	25.0098	25.3408	26.0562	24.9447	25.5678	25.0239	24.765	25.688	25.7185	25.7703	26.4139	NaN	22.4903	22.3098	21.2254	22.4521	22.8113	21.4348	23.511	22.8952	21.7748	22.4734	23.0013	22.392	20.6943	21.1922	NaN	Antitoxin RelJ	virulence, detoxification and adaptation	5	5	65.9	65.9	65.9	10.194	32.846	459810000	37	0	P9WF25	relJ	Rv3357	AntitoxinRelJ	sp|P9WF25|RELJ_MYCTUAntitoxinRelJOS=Mycobacteriumtuberculosis(strainATCC25618/H37Rv)GN=relJPE=1SV=1	5
20.7029	NaN	NaN	NaN	NaN	NaN	NaN	NaN	NaN	NaN	NaN	NaN	NaN	NaN	NaN	18.0958	NaN	16.9882	14.2685	NaN	NaN	NaN	NaN	14.1007	NaN	NaN	13.8687	NaN	NaN	NaN	Conserved hypothetical protein	conserved hypotheticals	1	1	1.8	1.8	1.8	47.219	2.0082	6936200	1	0.006673	P9WF27	Rv1375	Rv1375	UncharacterizedproteinRv1375	sp|P9WF27|Y1375_MYCTUUncharacterizedproteinRv1375OS=Mycobacteriumtuberculosis(strainATCC25618/H37Rv)GN=Rv1375PE=4SV=1	1
24.9042	25.4162	24.8707	25.0241	24.7475	24.8289	25.1081	24.4831	25.6457	24.5602	24.156	26.2204	NaN	NaN	NaN	21.6071	22.0033	20.1755	22.0777	21.632	21.4892	23.0246	22.1207	22.4213	21.8123	22.2101	22.3198	17.928	14.9583	NaN	Probable exodeoxyribonuclease VII (small subunit) XseB (exonuclease VII small subunit)	information pathways	5	5	56.5	56.5	56.5	9.3222	32.471	311780000	28	0	P9WF29	xseB	Rv1107c	Exodeoxyribonuclease7smallsubunit	sp|P9WF29|EX7S_MYCTUExodeoxyribonuclease7smallsubunitOS=Mycobacteriumtuberculosis(strainATCC25618/H37Rv)GN=xseBPE=1SV=1	5
23.4301	22.678	23.3938	23.6476	23.4981	24.5945	23.6884	23.7179	NaN	24.4898	23.9747	24.307	24.0018	NaN	24.3151	20.8841	18.212	21.0513	18.5072	21.1356	19.1963	20.4121	20.4273	19.0348	20.2495	21.3869	19.1529	18.7387	13.1413	20.5111	Probable exodeoxyribonuclease VII (large subunit) XseA (exonuclease VII large subunit)	information pathways	13	13	39.8	39.8	39.8	44.628	67.279	438600000	39	0	P9WF31	xseA	Rv1108c	Exodeoxyribonuclease7largesubunit	sp|P9WF31|EX7L_MYCTUExodeoxyribonuclease7largesubunitOS=Mycobacteriumtuberculosis(strainATCC25618/H37Rv)GN=xseAPE=1SV=1	13
22.9086	23.7946	23.7141	23.1644	24.6632	24.4966	24.5481	24.4022	24.0272	24.8295	24.846	25.0012	23.7784	22.9691	NaN	19.1042	20.2171	20.7474	20.8523	20.4636	22.4687	22.0891	21.4724	21.4996	22.537	21.4273	21.3927	18.7519	19.1151	12.0034			12	12	54.3	54.3	54.3	33.517	91.278	606810000	60	0	P9WF33	xerD		TyrosinerecombinaseXerD	sp|P9WF33|XERD_MYCTUTyrosinerecombinaseXerDOS=Mycobacteriumtuberculosis(strainATCC25618/H37Rv)GN=xerDPE=1SV=1	12
NaN	NaN	NaN	NaN	NaN	NaN	NaN	NaN	NaN	NaN	23.4358	NaN	NaN	NaN	NaN	14.925	17.4117	15.6713	13.8196	NaN	NaN	17.2714	17.3753	NaN	19.8311	20.5979	16.4539	NaN	NaN	NaN	Probable integrase/recombinase XerC	Insertion seqs and phages	5	5	23.5	23.5	23.5	31.979	8.8757	51357000	2	0	P9WF35	xerC	Rv2894c	TyrosinerecombinaseXerC	sp|P9WF35|XERC_MYCTUTyrosinerecombinaseXerCOS=Mycobacteriumtuberculosis(strainATCC25618/H37Rv)GN=xerCPE=1SV=1	5
NaN	NaN	NaN	NaN	NaN	NaN	22.9457	NaN	NaN	NaN	NaN	NaN	NaN	NaN	NaN	NaN	NaN	NaN	18.102	NaN	NaN	21.4565	18.4976	18.0303	NaN	NaN	NaN	NaN	NaN	NaN	Transcriptional regulatory protein WhiB-like WhiB3. Contains [4FE-4S] cluster.	Regulatory proteins	2	2	29.4	29.4	29.4	11.612	5.1306	15187000	5	0	P9WF41	whiB3	Rv3416	Redox-andpH-responsivetranscriptionalregulatorWhiB3	sp|P9WF41|WHIB3_MYCTURedox-andpH-responsivetranscriptionalregulatorWhiB3OS=Mycobacteriumtuberculosis(strainATCC25618/H37Rv)GN=whiB3PE=1SV=1	2
NaN	NaN	NaN	NaN	24.3164	23.0025	NaN	22.708	23.2107	NaN	NaN	24.5268	NaN	NaN	NaN	17.7146	NaN	NaN	21.785	23.3663	21.1644	21.8134	21.5557	21.2833	22.1129	23.8902	22.9643	NaN	18.0033	NaN	Transcriptional regulatory protein WhiB-like WhiB1. Contains [4FE-4S]2+ cluster.	Regulatory proteins	2	2	33.3	33.3	33.3	9.3185	17.23	109680000	13	0	P9WF43	whiB1	Rv3219	TranscriptionalregulatorWhiB1	sp|P9WF43|WHIB1_MYCTUTranscriptionalregulatorWhiB1OS=Mycobacteriumtuberculosis(strainATCC25618/H37Rv)GN=whiB1PE=1SV=1	2
28.1243	28.2998	28.6183	28.1116	28.5567	28.6699	28.8685	28.8198	28.432	28.9249	28.9939	28.9164	28.8574	28.9543	28.6507	25.4868	25.4112	25.5485	24.6795	25.1591	25.9741	25.9803	25.6279	25.3501	26.0447	25.2779	24.9419	25.0331	25.589	24.5888	Probable transcriptional regulatory protein WhiA	Regulatory proteins	22	22	70.6	70.6	70.6	35.135	212.51	12995000000	550	0	P9WF45	whiA	Rv1423	PutativesporulationtranscriptionregulatorWhiA	sp|P9WF45|WHIA_MYCTUPutativesporulationtranscriptionregulatorWhiAOS=Mycobacteriumtuberculosis(strainATCC25618/H37Rv)GN=whiAPE=1SV=2	22
23.1169	23.515	NaN	NaN	NaN	NaN	22.8089	22.9827	23.0412	NaN	NaN	22.9877	NaN	NaN	NaN	20.6463	21.0307	20.4206	NaN	17.3907	NaN	20.7061	20.0742	20.5939	18.4153	18.313	20.2578	NaN	18.2676	NaN	Possible toxin VapC48. Contains PIN domain.	virulence, detoxification and adaptation	3	3	41.4	41.4	41.4	16.345	19.143	84003000	15	0	P9WF47	vapC48	Rv3697c	RibonucleaseVapC48	sp|P9WF47|VPC48_MYCTURibonucleaseVapC48OS=Mycobacteriumtuberculosis(strainATCC25618/H37Rv)GN=vapC48PE=1SV=1	3
26.1072	25.6186	25.9599	26.0212	26.0643	25.7741	25.9869	25.865	25.247	25.7107	26.1219	25.6147	25.5042	27.1247	NaN	22.7589	22.5134	22.9472	22.7149	23.0578	22.3028	23.2409	22.6741	22.3893	21.9785	23.5638	22.3844	21.3067	23.3393	NaN	Possible toxin VapC47. Contains PIN domain.	virulence, detoxification and adaptation	6	6	59.6	59.6	59.6	14.702	34.338	794210000	70	0	P9WF49	vapC47	Rv3408	RibonucleaseVapC47	sp|P9WF49|VPC47_MYCTURibonucleaseVapC47OS=Mycobacteriumtuberculosis(strainATCC25618/H37Rv)GN=vapC47PE=1SV=1	6
NaN	22.6556	NaN	NaN	NaN	NaN	NaN	NaN	NaN	22.3493	22.2107	22.4771	NaN	NaN	NaN	18.2787	18.7074	17.8917	18.816	18.2623	17.1259	19.1705	18.2611	16.1453	17.9115	19.5157	18.0194	16.5529	16.0665	NaN			5	5	48.6	48.6	48.6	15.205	20.33	43115000	13	0	P9WF51	vapC49		RibonucleaseVapC49	sp|P9WF51|VPC49_MYCTURibonucleaseVapC49OS=Mycobacteriumtuberculosis(strainATCC25618/H37Rv)GN=vapC49PE=1SV=1	5
25.4667	24.78	25.5628	25.6279	24.858	25.7504	25.4389	25.4222	25.7663	25.7402	25.6135	26.3348	NaN	24.7952	NaN	23.1013	22.2353	22.547	22.551	21.9943	21.7132	23.2301	21.8899	22.1121	22.4555	22.7271	23.3801	13.954	20.2983	NaN	Possible toxin VapC44. Contains PIN domain.	virulence, detoxification and adaptation	8	8	77.5	77.5	77.5	15.834	79.867	615990000	112	0	P9WF53	vapC44	Rv3320c	RibonucleaseVapC44	sp|P9WF53|VPC44_MYCTURibonucleaseVapC44OS=Mycobacteriumtuberculosis(strainATCC25618/H37Rv)GN=vapC44PE=1SV=1	8
24.0368	23.579	24.0988	23.8719	23.3508	23.7643	23.1714	23.1252	23.694	24.1048	23.964	24.632	23.4344	23.8293	NaN	22.8541	22.3608	21.708	22.3429	20.8131	21.2199	21.8093	21.2081	21.8747	22.4329	23.1186	22.6646	20.3084	20.4087	NaN	Possible toxin VapC43. Contains PIN domain.	virulence, detoxification and adaptation	4	4	38.8	38.8	38.8	16.596	31.678	240200000	62	0	P9WF55	vapC43	Rv2872	RibonucleaseVapC43	sp|P9WF55|VPC43_MYCTURibonucleaseVapC43OS=Mycobacteriumtuberculosis(strainATCC25618/H37Rv)GN=vapC43PE=1SV=1	4
23.9793	24.3167	NaN	23.7076	24.0705	23.8392	23.2116	23.8203	23.7763	23.3973	24.0486	23.1279	NaN	NaN	NaN	21.2385	19.6234	NaN	20.8108	21.8482	20.4768	19.7429	21.4437	20.5331	18.6999	21.7666	20.2371	NaN	14.8848	NaN	Possible toxin VapC42. Contains PIN domain.	virulence, detoxification and adaptation	4	4	58	58	58	14.372	35.434	146040000	40	0	P9WF57	vapC42	Rv2759c	RibonucleaseVapC42	sp|P9WF57|VPC42_MYCTURibonucleaseVapC42OS=Mycobacteriumtuberculosis(strainATCC25618/H37Rv)GN=vapC42PE=1SV=1	4
NaN	NaN	24.384	23.108	NaN	24.4203	NaN	NaN	24.0488	NaN	NaN	23.6375	NaN	24.6135	NaN	19.9603	20.0189	22.2358	20.6991	18.8018	20.9715	17.2188	19.8411	20.443	NaN	NaN	20.3698	20.0386	20.6508	NaN	Possible toxin VapC41. Contains PIN domain.	virulence, detoxification and adaptation	4	4	37	37	37	16.026	10.241	106990000	7	0	P9WF59	vapC41	Rv2602	RibonucleaseVapC41	sp|P9WF59|VPC41_MYCTURibonucleaseVapC41OS=Mycobacteriumtuberculosis(strainATCC25618/H37Rv)GN=vapC41PE=1SV=1	4
NaN	24.0078	NaN	22.9908	24.2208	NaN	NaN	NaN	NaN	NaN	NaN	NaN	NaN	NaN	NaN	19.5808	20.9908	17.7	20.7244	20.7668	NaN	20.5633	19.8988	19.1551	NaN	NaN	NaN	NaN	NaN	NaN	Possible toxin VapC40. Contains PIN domain.	virulence, detoxification and adaptation	4	4	63.4	63.4	63.4	14.414	29.108	58249000	9	0	P9WF61	vapC40	Rv2596	RibonucleaseVapC40	sp|P9WF61|VPC40_MYCTURibonucleaseVapC40OS=Mycobacteriumtuberculosis(strainATCC25618/H37Rv)GN=vapC40PE=1SV=1	4
NaN	NaN	NaN	NaN	NaN	NaN	NaN	NaN	24.0143	NaN	NaN	25.0136	NaN	NaN	NaN	21.2542	21.167	20.7949	22.0415	21.7893	21.233	22.1348	NaN	22.0395	20.1355	22.3303	21.8506	19.0858	18.8687	NaN	Possible toxin VapC39. Contains PIN domain.	virulence, detoxification and adaptation	3	3	54	54	54	14.765	12.569	186190000	18	0	P9WF63	vapC39	Rv2530c	RibonucleaseVapC39	sp|P9WF63|VPC39_MYCTURibonucleaseVapC39OS=Mycobacteriumtuberculosis(strainATCC25618/H37Rv)GN=vapC39PE=1SV=1	3
NaN	NaN	NaN	NaN	NaN	NaN	NaN	NaN	22.9004	NaN	NaN	23.2522	NaN	NaN	NaN	19.5914	NaN	20.5051	NaN	NaN	18.6135	NaN	NaN	20.5036	NaN	NaN	21.0546	18.2365	18.2695	NaN	Possible toxin VapC36. Contains PIN domain.	virulence, detoxification and adaptation	3	3	47.5	47.5	47.5	14.725	4.7422	20906000	4	0	P9WF65	vapC36	Rv1982c	RibonucleaseVapC36	sp|P9WF65|VPC36_MYCTURibonucleaseVapC36OS=Mycobacteriumtuberculosis(strainATCC25618/H37Rv)GN=vapC36PE=1SV=1	3
25.7336	25.8723	25.4888	26.1857	26.1264	25.8099	25.3923	25.7257	25.4631	25.5261	25.8633	25.9282	NaN	25.6382	NaN	22.3229	22.5184	21.5987	23.0568	23.3017	22.34	22.7617	22.5803	22.1735	21.9493	23.2995	22.746	20.155	20.6606	18.8071	Possible toxin VapC35. Contains PIN domain.	virulence, detoxification and adaptation	8	8	85.9	85.9	85.9	14.52	88.318	652880000	56	0	P9WF67	vapC35	Rv1962c	RibonucleaseVapC35	sp|P9WF67|VPC35_MYCTURibonucleaseVapC35OS=Mycobacteriumtuberculosis(strainATCC25618/H37Rv)GN=vapC35PE=1SV=1	8
30.4381	29.6891	29.6599	27.3043	25.8383	26.8834	26.3764	25.2414	26.2466	26.9485	26.803	26.2347	25.1375	26.8734	NaN	27.9889	27.9708	27.0042	23.9356	22.9393	23.2925	24.7613	22.2552	22.996	22.9249	24.2971	23.3198	20.8627	22.8342	22.9149	Possible toxin VapC33. Contains PIN domain.	virulence, detoxification and adaptation	8	8	87.4	87.4	87.4	15.905	98.514	4779400000	159	0	P9WF69	vapC33	Rv1242	RibonucleaseVapC33	sp|P9WF69|VPC33_MYCTURibonucleaseVapC33OS=Mycobacteriumtuberculosis(strainATCC25618/H37Rv)GN=vapC33PE=1SV=1	8
26.2988	26.0256	23.1146	25.7689	25.3914	25.7179	25.6012	25.2865	26.0485	25.7473	25.0383	26.4337	24.3259	25.663	NaN	23.4307	23.3541	21.7926	23.3556	23.3426	22.1114	23.9474	22.771	23.2795	22.7272	23.6217	23.7924	19.0463	19.7844	NaN	Possible toxin VapC32. Contains PIN domain.	virulence, detoxification and adaptation	6	6	80.6	80.6	80.6	13.476	57.882	604510000	86	0	P9WF73	vapC32	Rv1114	RibonucleaseVapC32	sp|P9WF73|VPC32_MYCTURibonucleaseVapC32OS=Mycobacteriumtuberculosis(strainATCC25618/H37Rv)GN=vapC32PE=1SV=1	6
22.5683	23.3112	24.5962	23.6624	22.0111	21.071	24.0363	24.318	24.9412	NaN	NaN	21.7758	NaN	NaN	NaN	22.0179	21.4082	22.4436	18.251	19.3588	19.4424	22.4845	22.8247	22.2969	19.0236	14.9271	18.1193	16.035	18.9966	NaN	Possible toxin VapC31. Contains PIN domain.	virulence, detoxification and adaptation	4	4	46.5	46.5	46.5	15.831	32.061	171600000	25	0	P9WF75	vapC31	Rv0749	RibonucleaseVapC31	sp|P9WF75|VPC31_MYCTURibonucleaseVapC31OS=Mycobacteriumtuberculosis(strainATCC25618/H37Rv)GN=vapC31PE=1SV=1;sp|P9WF85|VPC25_MYCTURibonucleaseVapC25OS=Mycobacteriumtuberculosis(strainATCC25618/H37Rv)GN=vapC25PE=1SV=1	4
25.2265	23.9802	24.208	24.8732	25.4804	24.9939	24.4959	24.7788	24.8246	24.7402	25.0825	23.9786	NaN	25.3122	NaN	21.49	20.4809	20.4528	22.0301	22.2242	20.5301	22.2499	22.2096	21.3926	20.9451	22.1896	20.9342	18.8057	19.7106	15.2052	Possible toxin VapC30. Contains PIN domain.	virulence, detoxification and adaptation	6	6	66.4	66.4	66.4	14.25	19.172	353620000	32	0	P9WF77	vapC30	Rv0624	RibonucleaseVapC30	sp|P9WF77|VPC30_MYCTURibonucleaseVapC30OS=Mycobacteriumtuberculosis(strainATCC25618/H37Rv)GN=vapC30PE=1SV=1	6
26.0321	26.1261	NaN	26.3087	26.1694	26.5409	25.0395	25.5266	25.87	25.201	25.5851	25.6676	25.7151	26.3251	NaN	23.5293	23.3778	22.3307	23.5678	24.1272	23.3526	23.3974	23.4077	23.3158	22.6044	22.8488	22.9522	22.0615	22.5109	NaN	Possible toxin VapC29. Contains PIN domain.	virulence, detoxification and adaptation	4	4	54.9	54.9	54.9	13.97	33.463	673840000	45	0	P9WF79	vapC29	Rv0617	RibonucleaseVapC29	sp|P9WF79|VPC29_MYCTURibonucleaseVapC29OS=Mycobacteriumtuberculosis(strainATCC25618/H37Rv)GN=vapC29PE=1SV=1	4
24.805	24.5301	23.5816	24.5746	24.8502	25.0405	24.3486	25.0906	24.7285	24.532	24.5847	24.927	NaN	25.2438	NaN	22.0119	21.6243	19.4129	22.0776	22.0807	21.4651	22.421	22.3823	21.3015	20.9186	22.1435	21.3318	19.2177	20.2086	NaN	Possible toxin VapC28. Contains PIN domain.	virulence, detoxification and adaptation	9	9	86.5	86.5	86.5	14.533	72.098	312610000	78	0	P9WF81	vapC28	Rv0609	RibonucleaseVapC28	sp|P9WF81|VPC28_MYCTURibonucleaseVapC28OS=Mycobacteriumtuberculosis(strainATCC25618/H37Rv)GN=vapC28PE=1SV=1	9
26.8306	26.0282	27.3858	27.0278	27.1233	27.4962	26.8341	26.5209	26.4223	26.6724	27.2028	26.7955	26.2391	27.724	28.2955	24.1004	24.1612	24.1932	24.1374	24.385	24.002	24.5832	23.6321	23.7833	23.3994	24.4404	23.8356	22.9446	23.7821	22.5882	Possible toxin VapC27. Contains PIN domain.	virulence, detoxification and adaptation	6	6	64.2	64.2	64.2	14.818	75.106	1946100000	122	0	P9WF83	vapC27	Rv0598c	RibonucleaseVapC27	sp|P9WF83|VPC27_MYCTURibonucleaseVapC27OS=Mycobacteriumtuberculosis(strainATCC25618/H37Rv)GN=vapC27PE=1SV=1	6
24.183	23.6419	23.6316	24.3124	24.5151	25.0258	23.4099	22.8169	24.2028	24.5789	NaN	24.095	23.4228	24.925	NaN	21.5951	21.057	20.6298	21.6829	21.4519	21.0236	21.6961	21.1229	21.1905	20.2821	21.4893	20.8022	18.3962	20.2463	NaN	Possible toxin VapC24. Contains PIN domain.	virulence, detoxification and adaptation	5	5	53.1	53.1	53.1	16.426	39.534	279450000	32	0	P9WF87	vapC24	Rv0240	RibonucleaseVapC24	sp|P9WF87|VPC24_MYCTURibonucleaseVapC24OS=Mycobacteriumtuberculosis(strainATCC25618/H37Rv)GN=vapC24PE=1SV=1	5
NaN	NaN	NaN	22.1063	NaN	22.5391	NaN	NaN	21.7197	NaN	NaN	21.0918	NaN	22.9043	NaN	20.0651	18.8116	19.1318	18.9472	18.3045	18.6982	18.6955	18.5953	19.3539	18.2439	18.7478	18.3488	17.5146	18.4619	NaN	Possible toxin VapC21	virulence, detoxification and adaptation	4	4	34.1	34.1	34.1	15.773	14.495	45566000	14	0	P9WF91	vapC21	Rv2757c	RibonucleaseVapC21	sp|P9WF91|VPC21_MYCTURibonucleaseVapC21OS=Mycobacteriumtuberculosis(strainATCC25618/H37Rv)GN=vapC21PE=1SV=1	4
23.5318	25.0171	24.3477	NaN	24.424	23.1337	24.0175	23.0374	24.8442	23.7914	24.2618	24.5149	NaN	25.1526	NaN	21.3211	21.5173	21.7651	19.9425	22.1085	19.8544	22.1914	21.6746	20.4111	20.6556	21.9402	21.6409	NaN	20.4687	NaN	Possible toxin VapC19	virulence, detoxification and adaptation	5	5	67.2	67.2	67.2	13.761	32.875	213550000	25	0	P9WF93	vapC19	Rv2548	RibonucleaseVapC19	sp|P9WF93|VPC19_MYCTURibonucleaseVapC19OS=Mycobacteriumtuberculosis(strainATCC25618/H37Rv)GN=vapC19PE=1SV=1	5
25.9527	26.0388	26.5189	25.7473	25.5642	26.6319	26.0232	25.8862	26.1892	25.9398	25.4494	25.9696	26.6291	26.746	NaN	24.0775	24.1294	23.8266	23.6041	23.6595	23.7508	24.331	23.5281	23.6057	23.7091	23.7039	23.2211	22.3681	22.8871	NaN	Possible toxin VapC17	virulence, detoxification and adaptation	5	5	44.4	44.4	44.4	15.175	65.686	1124000000	88	0	P9WF95	vapC17	Rv2527	RibonucleaseVapC17	sp|P9WF95|VPC17_MYCTURibonucleaseVapC17OS=Mycobacteriumtuberculosis(strainATCC25618/H37Rv)GN=vapC17PE=1SV=1	5
NaN	NaN	23.8069	23.3521	NaN	NaN	NaN	NaN	NaN	NaN	NaN	NaN	NaN	24.4779	NaN	19.9927	NaN	21.254	19.7555	NaN	NaN	NaN	NaN	16.6389	16.8652	17.6491	NaN	NaN	20.634	NaN	Toxin VapC15	virulence, detoxification and adaptation	3	3	23.5	23.5	23.5	14.731	10	45384000	11	0	P9WF97	vapC15	Rv2010	RibonucleaseVapC15	sp|P9WF97|VPC15_MYCTURibonucleaseVapC15OS=Mycobacteriumtuberculosis(strainATCC25618/H37Rv)GN=vapC15PE=1SV=1	3
25.9513	26.2774	26.6942	26.3065	26.5356	27.0157	26.805	26.8674	26.9755	26.7547	27.6266	26.6834	25.264	26.8686	NaN	23.9261	23.9422	23.6074	23.3452	24.0061	22.724	24.7076	24.1494	23.6231	23.469	25.1794	23.0554	20.8951	21.6416	16.0032	Possible toxin VapC13	virulence, detoxification and adaptation	8	8	71	71	71	14.726	47.186	1614500000	95	0	P9WFA1	vapC13	Rv1838c	RibonucleaseVapC13	sp|P9WFA1|VPC13_MYCTURibonucleaseVapC13OS=Mycobacteriumtuberculosis(strainATCC25618/H37Rv)GN=vapC13PE=1SV=1	8
NaN	NaN	23.2084	NaN	NaN	23.9618	22.6222	NaN	22.8597	NaN	NaN	22.5052	NaN	NaN	NaN	NaN	NaN	20.1977	20.0638	NaN	20.9289	21.2821	18.4787	20.366	20.6344	18.5055	20.9332	NaN	18.49	NaN	Possible toxin VapC12	virulence, detoxification and adaptation	3	3	48.8	48.8	48.8	13.85	4.011	64659000	6	0	P9WFA3	vapC12	Rv1720c	RibonucleaseVapC12	sp|P9WFA3|VPC12_MYCTURibonucleaseVapC12OS=Mycobacteriumtuberculosis(strainATCC25618/H37Rv)GN=vapC12PE=3SV=1	3
26.4569	26.6454	25.4197	25.8493	25.6548	25.5914	25.0342	25.7124	25.7809	25.2934	25.4299	25.2895	25.5487	25.2853	NaN	22.7976	22.8682	22.6089	21.8325	22.758	22.0011	21.8765	22.0882	22.075	20.8657	22.6731	21.6324	21.1793	20.9837	NaN	Possible toxin VapC11	virulence, detoxification and adaptation	5	5	56.7	56.7	56.7	14.651	30.088	588540000	65	0	P9WFA5	vapC11	Rv1561	RibonucleaseVapC11	sp|P9WFA5|VPC11_MYCTURibonucleaseVapC11OS=Mycobacteriumtuberculosis(strainATCC25618/H37Rv)GN=vapC11PE=1SV=1	5
25.5267	25.8685	26.0384	25.6536	25.1165	26.113	28.8695	29.3467	29.3864	27.262	28.4495	29.0106	29.266	29.0031	28.5171	23.2215	24.1387	23.0387	22.9476	23.2877	22.6555	27.5299	27.2319	27.0399	25.0013	26.0326	25.5539	26.4167	26.1944	24.8465	Possible toxin VapC10	virulence, detoxification and adaptation	6	6	38.3	38.3	38.3	14.952	70.987	4496100000	188	0	P9WFA7	vapC10	Rv1397c	RibonucleaseVapC10	sp|P9WFA7|VPC10_MYCTURibonucleaseVapC10OS=Mycobacteriumtuberculosis(strainATCC25618/H37Rv)GN=vapC10PE=1SV=1	6
24.3138	24.2716	NaN	24.0245	23.6125	23.9949	23.8376	23.6683	23.7167	23.5513	23.6305	23.8494	NaN	24.484	NaN	21.0319	20.7521	19.3099	20.8012	21.0822	20.3336	21.6743	21.0372	21	19.515	21.3998	20.0738	17.7162	20.1182	NaN	Possible toxin VapC9	virulence, detoxification and adaptation	5	5	62.2	62.2	62.2	13.859	60.88	164480000	43	0	P9WFA9	vapC9	Rv0960	RibonucleaseVapC9	sp|P9WFA9|VAPC9_MYCTURibonucleaseVapC9OS=Mycobacteriumtuberculosis(strainATCC25618/H37Rv)GN=vapC9PE=1SV=1	5
24.3435	22.8644	23.5711	NaN	NaN	NaN	23.2488	NaN	23.3086	23.9107	23.5449	23.8647	22.6265	23.943	NaN	22.1198	20.6456	21.4028	NaN	NaN	NaN	21.2215	17.3748	20.525	19.6327	20.6511	20.8538	20.1299	19.6945	NaN	Possible toxin VapC3	virulence, detoxification and adaptation	5	5	59.1	59.1	59.1	14.7	21.378	116670000	22	0	P9WFB7	vapC3	Rv0549c	RibonucleaseVapC3	sp|P9WFB7|VAPC3_MYCTURibonucleaseVapC3OS=Mycobacteriumtuberculosis(strainATCC25618/H37Rv)GN=vapC3PE=1SV=1	5
25.6705	25.728	26.1018	25.7849	27.1467	25.6213	25.8438	23.2188	25.3153	25.7294	26.3707	25.9641	25.8877	25.9602	NaN	23.2414	22.0839	23.4631	24.453	23.7071	22.4115	22.9715	20.3462	21.2944	21.455	23.1503	22.0304	23.3294	24.6104	NaN	Possible toxin VapC2	virulence, detoxification and adaptation	7	7	49.6	49.6	49.6	15.746	43.485	930400000	42	0	P9WFB9	vapC2	Rv0301	RibonucleaseVapC2	sp|P9WFB9|VAPC2_MYCTURibonucleaseVapC2OS=Mycobacteriumtuberculosis(strainATCC25618/H37Rv)GN=vapC2PE=1SV=1	7
28.2488	28.0473	27.5009	27.9685	27.9444	27.8811	27.0454	27.2268	26.9865	26.9618	27.2678	26.7526	NaN	NaN	NaN	25.0002	24.8862	24.6145	24.6836	24.9514	24.2544	24.848	24.3337	23.6723	23.3965	24.6425	22.692	NaN	NaN	21.792	Possible toxin VapC1	virulence, detoxification and adaptation	8	8	68.4	68.4	68.4	14.371	65.493	2256000000	140	0	P9WFC1	vapC1	Rv0065	RibonucleaseVapC1	sp|P9WFC1|VAPC1_MYCTURibonucleaseVapC1OS=Mycobacteriumtuberculosis(strainATCC25618/H37Rv)GN=vapC1PE=3SV=1	8
25.8404	25.8297	25.2939	25.8525	26.2634	26.0402	26.1693	25.614	25.6286	NaN	NaN	24.5807	24.8899	25.8544	NaN	23.531	22.9777	22.9134	23.4832	24.372	22.5664	24.3161	23.8195	22.5207	20.5213	18.5766	18.5206	20.6033	22.219	NaN	Possible antitoxin VapB40	virulence, detoxification and adaptation	8	8	80.2	80.2	80.2	9.2495	35.855	591920000	41	0	P9WFC3	vapB40	Rv2595	AntitoxinVapB40	sp|P9WFC3|VPB40_MYCTUAntitoxinVapB40OS=Mycobacteriumtuberculosis(strainATCC25618/H37Rv)GN=vapB40PE=1SV=1	8
25.9184	26.4306	25.0713	27.6628	28.0092	27.3684	27.9311	28.1027	27.8787	26.6418	27.2329	27.6976	25.6242	27.0402	26.9759	20.2544	21.2685	20.9171	23.7314	23.1939	23.8297	23.3195	23.1588	23.5037	22.4792	22.4557	22.616	18.8222	20.0685	20.6432	Probable excinuclease ABC (subunit C - nuclease) UvrC	information pathways	17	17	40.2	40.2	40.2	71.613	67.651	3011500000	105	0	P9WFC5	uvrC	Rv1420	UvrABCsystemproteinC	sp|P9WFC5|UVRC_MYCTUUvrABCsystemproteinCOS=Mycobacteriumtuberculosis(strainATCC25618/H37Rv)GN=uvrCPE=1SV=1	17
25.7955	25.5056	25.4387	25.8159	26.0362	25.3134	25.7227	25.6812	26.1658	25.9239	25.5872	26.211	27.0013	27.2868	27.3902	21.682	20.5107	21.0997	20.0556	21.2811	20.1436	20.6487	20.3626	20.5888	21.3495	21.8527	20.4716	21.3795	21.3198	21.9454	Probable excinuclease ABC (subunit B - helicase) UvrB	information pathways	25	25	42	42	42	80.406	86.434	1519600000	102	0	P9WFC7	uvrB	Rv1633	UvrABCsystemproteinB	sp|P9WFC7|UVRB_MYCTUUvrABCsystemproteinBOS=Mycobacteriumtuberculosis(strainATCC25618/H37Rv)GN=uvrBPE=1SV=2	25
33.402	33.5747	33.5099	33.0649	32.3447	33.3196	33.7815	33.5942	33.8336	33.4727	33.6651	33.5634	32.8089	33.3164	34.4756	30.8948	31.0334	30.3542	30.0803	29.7271	30.1782	31.0569	30.6793	30.7096	30.3706	31.055	30.4384	29.2713	29.5887	29.0583			13	13	88.4	88.4	88.4	15.312	216.2	194430000000	1395	0	P9WFC9	Rv1636		UniversalstressproteinRv1636	sp|P9WFC9|Y1636_MYCTUUniversalstressproteinRv1636OS=Mycobacteriumtuberculosis(strainATCC25618/H37Rv)GN=Rv1636PE=1SV=1	13
27.3617	27.264	27.0302	26.332	25.4449	27.6849	27.4966	26.9627	27.5216	25.7487	25.8408	25.4851	27.4546	27.6007	26.5492	25.1253	25.1145	25.7013	23.2585	22.947	25.5635	25.2926	24.2479	24.6422	23.3582	23.4299	21.9281	24.5922	24.9252	22.7861	Universal stress protein family protein	virulence, detoxification and adaptation	8	8	36.4	36.4	36.4	31.456	86.526	4101100000	164	0	P9WFD1	Rv2026c	Rv2026c	UniversalstressproteinRv2026c	sp|P9WFD1|Y2026_MYCTUUniversalstressproteinRv2026cOS=Mycobacteriumtuberculosis(strainATCC25618/H37Rv)GN=Rv2026cPE=1SV=1	8
20.4172	NaN	NaN	NaN	NaN	NaN	NaN	NaN	NaN	NaN	NaN	NaN	NaN	NaN	NaN	18.1955	NaN	NaN	17.3318	17.5579	NaN	NaN	NaN	NaN	NaN	NaN	NaN	NaN	NaN	NaN	Universal stress protein family protein	virulence, detoxification and adaptation	2	2	12.7	12.7	12.7	28.008	4.6387	8555300	1	0	P9WFD3	Rv3134c	Rv3134c	UniversalstressproteinRv3134c	sp|P9WFD3|Y3134_MYCTUUniversalstressproteinRv3134cOS=Mycobacteriumtuberculosis(strainATCC25618/H37Rv)GN=Rv3134cPE=1SV=1	2
22.5852	NaN	22.5383	23.4061	NaN	23.5838	22.4815	NaN	NaN	22.579	23.0597	22.8004	25.596	24.4924	NaN	19.3519	17.918	19.4677	19.907	18.4023	19.8337	18.4541	16.4656	16.7385	18.9986	17.3673	18.2871	20.8813	21.7304	17.9472	Universal stress protein family protein	virulence, detoxification and adaptation	9	9	41.9	41.9	41.9	29.4	53.665	211680000	17	0	P9WFD5	Rv2624c	Rv2624c	UniversalstressproteinRv2624c	sp|P9WFD5|Y2624_MYCTUUniversalstressproteinRv2624cOS=Mycobacteriumtuberculosis(strainATCC25618/H37Rv)GN=Rv2624cPE=1SV=1	9
26.0866	25.9411	26.8571	27.9957	26.1465	28.2274	25.4573	24.8531	25.3112	25.2804	25.9902	26.6291	27.6181	27.2385	28.1924	23.8481	22.4647	24.4264	25.3297	23.3813	26.2822	22.4487	21.843	21.4866	22.8923	22.9302	22.6446	24.4994	24.4898	23.4273			10	9	45.8	45.8	43.4	31.652	85.814	3528900000	136	0	P9WFD7	Rv2623		UniversalstressproteinRv2623	sp|P9WFD7|Y2623_MYCTUUniversalstressproteinRv2623OS=Mycobacteriumtuberculosis(strainATCC25618/H37Rv)GN=Rv2623PE=1SV=1	10
NaN	NaN	23.7423	23.7903	NaN	24.3157	NaN	NaN	NaN	NaN	NaN	NaN	24.0133	24.3031	NaN	17.9572	17.7738	21.4687	20.5879	19.0442	22.5808	18.5589	NaN	18.1224	NaN	NaN	NaN	19.813	21.5234	NaN	Universal stress protein family protein	virulence, detoxification and adaptation	5	5	28	28	28	29.441	27.591	196530000	18	0	P9WFD9	Rv2028c	Rv2028c	UniversalstressproteinRv2028c	sp|P9WFD9|Y2028_MYCTUUniversalstressproteinRv2028cOS=Mycobacteriumtuberculosis(strainATCC25618/H37Rv)GN=Rv2028cPE=1SV=1	5
25.0869	24.3553	24.8869	24.4986	25.3938	24.7442	24.8898	24.4893	24.6262	24.9697	25.3988	25.037	25.0629	NaN	NaN	22.4505	21.6382	22.6218	21.8481	23.3192	22.3893	23.2178	22.7692	21.2044	23.4634	22.7497	21.3641	20.9793	20.1923	18.1788	Probable uroporphyrinogen decarboxylase HemE (uroporphyrinogen III decarboxylase) (URO-D) (UPD)	intermediary metabolism and respiration	10	10	41.7	41.7	41.7	37.606	57.599	952620000	134	0	P9WFE1	hemE	Rv2678c	Uroporphyrinogendecarboxylase	sp|P9WFE1|DCUP_MYCTUUroporphyrinogendecarboxylaseOS=Mycobacteriumtuberculosis(strainATCC25618/H37Rv)GN=hemEPE=1SV=1	10
26.3555	26.7898	27.0639	27.045	27.4071	26.5473	27.3138	26.9559	26.4182	26.7976	27.0503	26.4091	26.6486	26.2189	22.0871	24.7247	24.7731	25.1615	24.2316	23.9502	24.4413	25.022	24.3594	23.8206	24.6897	24.1099	23.4644	22.9727	23.0844	17.7989	Urease accessory protein UreG	intermediary metabolism and respiration	9	9	54.5	54.5	54.5	23.348	151.14	2971100000	222	0	P9WFE3	ureG	Rv1852	UreaseaccessoryproteinUreG	sp|P9WFE3|UREG_MYCTUUreaseaccessoryproteinUreGOS=Mycobacteriumtuberculosis(strainATCC25618/H37Rv)GN=ureGPE=1SV=1	9
NaN	NaN	NaN	22.1453	NaN	NaN	NaN	NaN	NaN	21.8285	NaN	NaN	NaN	NaN	NaN	16.3607	18.9795	NaN	19.2829	18.5967	19.1116	18.1638	19.2869	17.8075	21.4426	19.3155	NaN	NaN	NaN	NaN	Urease accessory protein UreF	intermediary metabolism and respiration	3	3	26.1	26.1	26.1	22.355	9.8856	48070000	5	0	P9WFE5	ureF	Rv1851	UreaseaccessoryproteinUreF	sp|P9WFE5|UREF_MYCTUUreaseaccessoryproteinUreFOS=Mycobacteriumtuberculosis(strainATCC25618/H37Rv)GN=ureFPE=3SV=1	3
27.0363	27.2385	25.5992	28.4148	26.8255	27.7203	27.8383	27.7263	27.9835	26.7993	27.0626	26.5717	26.1526	27.2944	28.012	23.726	23.6929	21.9087	25.3261	24.1561	24.4864	25.5469	24.4893	24.8073	23.2035	24.6384	23.4022	23.9747	23.9371	24.3969	Urease gamma subunit UreA (urea amidohydrolase)	intermediary metabolism and respiration	6	6	79	79	79	11.09	42.94	1914400000	79	0	P9WFE7	ureA	Rv1848	Ureasesubunitgamma	sp|P9WFE7|URE3_MYCTUUreasesubunitgammaOS=Mycobacteriumtuberculosis(strainATCC25618/H37Rv)GN=ureAPE=1SV=1	6
25.0517	25.1379	24.437	26.4758	25.4144	26.2863	26.0083	25.7157	26.5808	24.6783	25.1403	25.4829	24.9859	26.0899	NaN	21.3167	21.4937	18.8368	23.5758	22.7558	22.1764	24.0001	22.4674	23.5816	21.1635	22.4561	21.3845	21.4449	21.76	NaN	Urease beta subunit UreB (urea amidohydrolase)	intermediary metabolism and respiration	5	5	61.5	61.5	61.5	11.19	18.654	579150000	70	0	P9WFE9	ureB	Rv1849	Ureasesubunitbeta	sp|P9WFE9|URE2_MYCTUUreasesubunitbetaOS=Mycobacteriumtuberculosis(strainATCC25618/H37Rv)GN=ureBPE=1SV=1	5
25.4816	25.0341	23.0357	26.6245	24.7771	24.8322	26.0232	25.0893	24.9654	24.4652	24.4956	NaN	26.566	25.446	26.9289	20.9476	20.7268	18.571	21.6591	20.4372	21.7862	21.7424	20.6582	21.0744	20.0263	19.7243	18.0195	22.5279	22.1924	23.5243	Urease alpha subunit UreC (urea amidohydrolase)	intermediary metabolism and respiration	18	18	41.1	41.1	41.1	60.824	104.48	1079300000	81	0	P9WFF1	ureC	Rv1850	Ureasesubunitalpha	sp|P9WFF1|URE1_MYCTUUreasesubunitalphaOS=Mycobacteriumtuberculosis(strainATCC25618/H37Rv)GN=ureCPE=1SV=1	18
25.0403	25.3046	25.1122	25.4867	25.5296	25.266	25.703	25.8455	25.3987	25.9355	26.0329	25.55	26.307	25.6515	NaN	23.2933	22.8292	23.4339	23.0511	22.287	23.2392	23.1951	23.1363	23.4262	23.9627	23.2506	22.6864	22.6617	23.5039	NaN	Probable uracil phosphoribosyltransferase Upp (UMP pyrophosphorylase) (uprtase) (UMP diphosphorylase)	intermediary metabolism and respiration	8	8	63.3	63.3	63.3	21.898	49.094	1210300000	88	0	P9WFF3	upp	Rv3309c	Uracilphosphoribosyltransferase	sp|P9WFF3|UPP_MYCTUUracilphosphoribosyltransferaseOS=Mycobacteriumtuberculosis(strainATCC25618/H37Rv)GN=uppPE=1SV=1	8
24.6607	24.7804	23.9113	NaN	NaN	23.9056	24.2919	24.9136	NaN	24.545	NaN	24.3519	25.8831	24.999	NaN	21.4576	23.4972	21.3304	18.2398	19.5394	20.4175	21.8205	21.1782	20.1634	22.1337	20.6465	21.3122	22.9088	22.5849	16.4217	Short (C15) chain Z-isoprenyl diphosphate synthase (Z-FPP synthase) (Z-farnesyl diphosphate synthase) (Z-FPP synthetase) (Z-farnesyl diphosphate synthetase) (geranyltranstransferase) (farnesyl pyrophosphate synthetase)	cell wall and cell processes	7	7	19.8	19.8	19.8	29.41	39.456	501800000	24	0	P9WFF5	Rv1086	Rv1086	(2Z,6E)-farnesyldiphosphatesynthase	sp|P9WFF5|ZFPP_MYCTU(2Z,6E)-farnesyldiphosphatesynthaseOS=Mycobacteriumtuberculosis(strainATCC25618/H37Rv)GN=Rv1086PE=1SV=1	7
24.9358	24.5662	24.7771	25.767	24.8575	25.7374	24.0169	25.0062	24.1207	24.5365	24.7183	24.4433	24.5443	24.0838	NaN	22.5817	22.2138	22.8372	22.3156	20.8524	24.2229	21.1158	22.3342	22.038	22.1446	21.4289	19.7883	19.3755	21.5963	17.6422			6	6	23.6	23.6	23.6	33.791	44.947	905000000	59	0	P9WFF7	uppS		Decaprenyldiphosphatesynthase	sp|P9WFF7|DPDS_MYCTUDecaprenyldiphosphatesynthaseOS=Mycobacteriumtuberculosis(strainATCC25618/H37Rv)GN=uppSPE=1SV=1	6
22.2531	22.3326	21.5981	21.9303	23.1844	22.0465	21.8112	22.244	NaN	21.5	22.8637	NaN	NaN	NaN	NaN	20.1604	20.1983	19.2471	18.8811	20.1841	20.0126	19.1369	19.242	17.5476	19.481	20.7146	19.5181	17.7911	18.5813	NaN			2	2	12.1	12.1	12.1	30.275	18.35	87516000	41	0	P9WFF9	uppP		Undecaprenyl-diphosphatase	sp|P9WFF9|UPPP_MYCTUUndecaprenyl-diphosphataseOS=Mycobacteriumtuberculosis(strainATCC25618/H37Rv)GN=uppPPE=1SV=1	2
25.5054	25.4309	25.1482	23.6338	25.5307	25.0157	25.7945	25.5842	25.6476	24.8869	25.42	25.789	25.0074	24.086	25.1222	22.9299	22.8571	23.0042	20.198	22.7012	23.2288	23.3957	23.1405	22.9149	22.8375	22.8952	22.7743	21.2391	21.5202	20.5554	Conserved protein	conserved hypotheticals	11	11	55.7	55.7	55.7	31.935	65.086	1194400000	74	0	P9WFG1	Rv1823	Rv1823	UPF0749proteinRv1823	sp|P9WFG1|Y1823_MYCTUUPF0749proteinRv1823OS=Mycobacteriumtuberculosis(strainATCC25618/H37Rv)GN=Rv1823PE=1SV=1	11
26.1754	25.9257	25.8671	25.7977	25.9601	25.6641	25.9906	25.6983	25.9161	26.2581	26.0053	25.9489	25.9702	25.9409	24.4458	24.2269	23.905	23.9579	22.7641	23.6069	23.2605	23.6352	23.5902	23.0641	24.1026	23.5101	22.8298	23.4411	23.0551	19.9459	Conserved protein	conserved hypotheticals	11	11	57.2	57.2	57.2	30.645	280.77	1920000000	239	0	P9WFG3	Rv1825	Rv1825	UPF0749proteinRv1825	sp|P9WFG3|Y1825_MYCTUUPF0749proteinRv1825OS=Mycobacteriumtuberculosis(strainATCC25618/H37Rv)GN=Rv1825PE=1SV=1	11
NaN	NaN	NaN	NaN	NaN	NaN	NaN	NaN	NaN	NaN	NaN	23.0425	NaN	NaN	NaN	NaN	NaN	NaN	NaN	NaN	NaN	NaN	NaN	NaN	NaN	NaN	NaN	NaN	NaN	NaN	Probable conserved integral membrane protein	cell wall and cell processes	2	2	25	25	25	15.648	4.4253	40403000	3	0	P9WFG5	Rv2600	Rv2600	UPF0719transmembraneproteinRv2600	sp|P9WFG5|Y2600_MYCTUUPF0719transmembraneproteinRv2600OS=Mycobacteriumtuberculosis(strainATCC25618/H37Rv)GN=Rv2600PE=3SV=1	2
25.9949	25.6402	25.9415	25.9676	25.3147	24.9413	26.3586	25.8386	26.1505	25.5661	25.7115	25.458	24.9279	25.1491	NaN	23.3809	23.78	24.1409	23.3529	22.1214	23.2408	24.2055	22.9917	23.7296	23.8273	23.3708	23.3628	22.6121	22.6595	16.654	Conserved protein	conserved hypotheticals	5	5	46.3	46.3	46.3	17.846	34.009	1282100000	110	0	P9WFG7	Rv2717c	Rv2717c	UPF0678fattyacid-bindingprotein-likeproteinRv2717c	sp|P9WFG7|Y2717_MYCTUUPF0678fattyacid-bindingprotein-likeproteinRv2717cOS=Mycobacteriumtuberculosis(strainATCC25618/H37Rv)GN=Rv2717cPE=1SV=1	5
27.775	27.3696	27.4305	27.7522	27.9217	27.0681	27.5607	27.388	27.3199	27.7992	27.2933	27.3023	27.6465	27.5694	26.2231	25.1261	24.8267	24.7244	24.9878	24.7122	24.6766	24.777	24.5533	24.684	25.5845	24.8555	24.0225	23.904	24.3463	21.8679	Conserved protein	conserved hypotheticals	11	11	85	85	85	23.9	300.81	4406100000	373	0	P9WFG9	Rv0813c	Rv0813c	UPF0678fattyacid-bindingprotein-likeproteinRv0813c	sp|P9WFG9|Y813_MYCTUUPF0678fattyacid-bindingprotein-likeproteinRv0813cOS=Mycobacteriumtuberculosis(strainATCC25618/H37Rv)GN=Rv0813cPE=1SV=1	11
26.0153	25.981	26.6538	26.2246	26.2547	26.835	26.5749	26.1307	26.6946	26.6436	26.2711	26.6234	26.476	26.9535	25.621	23.3178	23.1889	23.1582	22.3564	22.799	24.1967	23.7572	23.5409	22.9122	23.9181	22.6373	22.0894	22.5604	23.6204	20.5547	Possible S-adenosylmethionine-dependent methyltransferase	lipid metabolism	17	16	68.3	68.3	65.7	33.64	164.25	3003200000	220	0	P9WFH1	Rv3399	Rv3399	PutativeS-adenosyl-L-methionine-dependentmethyltransferaseRv3399	sp|P9WFH1|Y3399_MYCTUPutativeS-adenosyl-L-methionine-dependentmethyltransferaseRv3399OS=Mycobacteriumtuberculosis(strainATCC25618/H37Rv)GN=Rv3399PE=1SV=1	17
NaN	NaN	21.9512	NaN	NaN	22.9358	22.6086	22.3396	24.075	NaN	NaN	NaN	NaN	23.4269	NaN	15.5193	19.4273	18.2552	17.9782	NaN	20.7613	20.8884	20.4805	20.0413	15.9124	NaN	14.6009	NaN	19.3122	NaN	Conserved hypothetical protein	conserved hypotheticals	8	8	41.9	41.9	41.9	33.39	16.735	149770000	12	0	P9WFH3	Rv3787c	Rv3787c	PutativeS-adenosyl-L-methionine-dependentmethyltransferaseRv3787c	sp|P9WFH3|Y3895_MYCTUPutativeS-adenosyl-L-methionine-dependentmethyltransferaseRv3787cOS=Mycobacteriumtuberculosis(strainATCC25618/H37Rv)GN=Rv3787cPE=1SV=1	8
23.2607	23.1489	22.0831	25.0188	24.667	25.118	23.8135	23.5503	24.1674	23.3195	20.8074	20.8446	28.9685	29.1066	26.5565	19.8598	20.3459	20.9942	21.0141	22.8507	22.4708	23.123	23.1101	20.6638	21.653	18.3375	18.3958	25.3599	25.7157	23.2674	Possible S-adenosylmethionine-dependent methyltransferase	lipid metabolism	15	15	75.8	72	72	34.755	280.78	2583300000	94	0	P9WFH5	Rv3767c	Rv3767c	PutativeS-adenosyl-L-methionine-dependentmethyltransferaseRv3767c	sp|P9WFH5|Y3874_MYCTUPutativeS-adenosyl-L-methionine-dependentmethyltransferaseRv3767cOS=Mycobacteriumtuberculosis(strainATCC25618/H37Rv)GN=Rv3767cPE=1SV=1	16
25.7181	26.0646	25.5505	25.5534	26.2821	26.8868	25.9502	26.009	26.4897	26.924	26.8093	27.325	27.386	26.8185	26.3557	22.7014	22.8816	23.7846	21.9429	22.8551	24.6221	22.5175	22.7207	22.7022	24.2403	23.3472	23.2888	23.3689	23.7066	22.3817	Conserved hypothetical protein	conserved hypotheticals	15	15	58.4	58.4	58.4	33.267	138.91	2824200000	193	0	P9WFH7	Rv1896c	Rv1896c	PutativeS-adenosyl-L-methionine-dependentmethyltransferaseRv1896c	sp|P9WFH7|Y1947_MYCTUPutativeS-adenosyl-L-methionine-dependentmethyltransferaseRv1896cOS=Mycobacteriumtuberculosis(strainATCC25618/H37Rv)GN=Rv1896cPE=1SV=1	15
NaN	22.2449	22.0168	NaN	NaN	23.1586	NaN	NaN	22.7208	NaN	22.3899	22.5944	23.8579	23.702	NaN	14.2335	18.2484	18.9937	18.3894	18.2417	21.3595	17.9045	18.1339	18.8359	17.9731	18.3278	19.3899	19.9923	21.0733	NaN	Possible S-adenosylmethionine-dependent methyltransferase	lipid metabolism	9	8	32.7	32.7	28.5	33.654	29.384	155520000	23	0	P9WFH9	Rv1729c	Rv1729c	PutativeS-adenosyl-L-methionine-dependentmethyltransferaseRv1729c	sp|P9WFH9|Y1770_MYCTUPutativeS-adenosyl-L-methionine-dependentmethyltransferaseRv1729cOS=Mycobacteriumtuberculosis(strainATCC25618/H37Rv)GN=Rv1729cPE=1SV=1	9
NaN	NaN	NaN	NaN	24.2441	26.2395	NaN	NaN	NaN	24.2078	NaN	25.0288	NaN	NaN	NaN	16.5974	NaN	17.3931	19.8426	19.2528	23.029	17.3953	16.6959	17.1424	21.7786	NaN	21.7213	NaN	20.9321	NaN	Possible S-adenosylmethionine-dependent methyltransferase	lipid metabolism	7	7	37.2	33.5	33.5	36.073	23.031	397480000	15	0	P9WFI1	Rv0893c	Rv0893c	PutativeS-adenosyl-L-methionine-dependentmethyltransferaseRv0893c	sp|P9WFI1|Y893_MYCTUPutativeS-adenosyl-L-methionine-dependentmethyltransferaseRv0893cOS=Mycobacteriumtuberculosis(strainATCC25618/H37Rv)GN=Rv0893cPE=1SV=1	8
19.6086	22.6218	22.0336	24.4602	23.8352	25.6555	24.3817	24.4701	24.8998	30.3637	30.2491	30.4289	25.7039	26.107	23.1257	18.783	19.6111	19.7718	22.6105	20.4222	23.9959	21.2654	21.2228	22.9874	28.1314	27.2761	27.1417	22.5388	23.0423	19.4284	Possible S-adenosylmethionine-dependent methyltransferase	lipid metabolism	16	16	77.7	77.7	77.7	33.416	323.31	9240600000	226	0	P9WFI3	Rv0830	Rv0830	PutativeS-adenosyl-L-methionine-dependentmethyltransferaseRv0830	sp|P9WFI3|Y851_MYCTUPutativeS-adenosyl-L-methionine-dependentmethyltransferaseRv0830OS=Mycobacteriumtuberculosis(strainATCC25618/H37Rv)GN=Rv0830PE=1SV=1	17
28.213	28.5991	28.8754	28.5783	28.3023	29.2534	28.6968	28.7632	28.7463	28.5867	28.5373	29.159	29.5673	29.2584	29.3116	25.8379	25.835	25.8605	24.9654	24.7126	26.5575	25.9601	25.9747	25.5855	25.8053	25.359	25.2123	25.8257	26.0237	24.6046	Possible S-adenosylmethionine-dependent methyltransferase	lipid metabolism	21	20	76.7	76.7	76.7	34.95	323.31	14672000000	528	0	P9WFI5	Rv0731c	Rv0731c	PutativeS-adenosyl-L-methionine-dependentmethyltransferaseRv0731c	sp|P9WFI5|Y756_MYCTUPutativeS-adenosyl-L-methionine-dependentmethyltransferaseRv0731cOS=Mycobacteriumtuberculosis(strainATCC25618/H37Rv)GN=Rv0731cPE=1SV=1	21
NaN	23.5891	23.1772	NaN	NaN	NaN	NaN	NaN	NaN	NaN	NaN	NaN	NaN	NaN	NaN	16.052	19.3228	19.8706	12.1321	17.9887	15.7094	14.1031	14.1031	13.7457	17.8782	17.7811	17.7709	19.132	19.4221	NaN	Possible S-adenosylmethionine-dependent methyltransferase	lipid metabolism	4	4	18.3	15	15	40.875	1.9825	92373000	8	0.0069886	P9WFI7	Rv0726c	Rv0726c	PutativeS-adenosyl-L-methionine-dependentmethyltransferaseRv0726c	sp|P9WFI7|Y751_MYCTUPutativeS-adenosyl-L-methionine-dependentmethyltransferaseRv0726cOS=Mycobacteriumtuberculosis(strainATCC25618/H37Rv)GN=Rv0726cPE=1SV=1	5
28.8559	28.6731	28.9625	29.4074	29.4871	29.961	28.9537	28.9058	28.6749	29.2569	29.1017	29.1367	29.4474	29.9088	28.9798	25.9568	25.6639	25.9021	25.9079	26.0797	27.3052	26.0865	25.8122	25.3718	26.3808	25.5851	25.065	25.7255	25.9415	24.3026	Possible S-adenosylmethionine-dependent methyltransferase	lipid metabolism	24	23	82.1	82.1	78.1	32.998	323.31	19355000000	767	0	P9WFI9	Rv0281	Rv0281	PutativeS-adenosyl-L-methionine-dependentmethyltransferaseRv0281	sp|P9WFI9|Y293_MYCTUPutativeS-adenosyl-L-methionine-dependentmethyltransferaseRv0281OS=Mycobacteriumtuberculosis(strainATCC25618/H37Rv)GN=Rv0281PE=1SV=1	24
NaN	NaN	NaN	NaN	NaN	22.2174	NaN	NaN	NaN	NaN	NaN	NaN	NaN	22.2941	NaN	NaN	16.6253	16.9728	NaN	17.4605	19.4377	NaN	NaN	NaN	20.232	18.0439	16.7078	15.5721	18.4727	NaN	Possible S-adenosylmethionine-dependent methyltransferase	lipid metabolism	4	4	21.2	18.6	18.6	33.709	10.45	50263000	11	0	P9WFJ1	Rv0145	Rv0145	PutativeS-adenosyl-L-methionine-dependentmethyltransferaseRv0145	sp|P9WFJ1|Y153_MYCTUPutativeS-adenosyl-L-methionine-dependentmethyltransferaseRv0145OS=Mycobacteriumtuberculosis(strainATCC25618/H37Rv)GN=Rv0145PE=1SV=1	5
23.7867	21.9597	21.7548	25.4807	24.8158	27.3788	24.9016	25.149	24.8999	NaN	NaN	NaN	26.8918	27.4569	26.1657	18.8001	18.2955	18.1325	22.4439	21.7321	24.711	22.2487	22.2748	21.5722	NaN	15.7987	19.9428	23.8467	23.8733	21.4566	Possible S-adenosylmethionine-dependent methyltransferase	lipid metabolism	18	17	77.4	77.4	73.5	34.016	151.65	1449900000	122	0	P9WFJ3	Rv0146	Rv0146	PutativeS-adenosyl-L-methionine-dependentmethyltransferaseRv0146	sp|P9WFJ3|Y146_MYCTUPutativeS-adenosyl-L-methionine-dependentmethyltransferaseRv0146OS=Mycobacteriumtuberculosis(strainATCC25618/H37Rv)GN=Rv0146PE=1SV=1	18
29.2073	29.1446	28.4331	28.6088	28.9699	28.2257	28.8669	28.8993	27.6816	28.7461	28.1413	27.9072	29.0256	28.4222	29.2717	25.3692	24.379	24.6001	23.4793	24.1736	23.6591	24.3649	23.9078	23.062	24.466	24.5793	22.9967	23.8417	23.7267	24.9493	Possible conserved transmembrane protein	cell wall and cell processes	41	41	70.6	70.6	70.6	70.029	323.31	11044000000	773	0	P9WFJ5	Rv2345	Rv2345	UPF0603proteinRv2345	sp|P9WFJ5|Y2345_MYCTUUPF0603proteinRv2345OS=Mycobacteriumtuberculosis(strainATCC25618/H37Rv)GN=Rv2345PE=1SV=1	41
28.0151	27.9563	27.5335	27.8746	28.2458	28.3337	27.1405	27.4084	27.5916	27.6208	27.6647	28.0461	27.8445	28.1748	27.4176	25.5961	25.1695	25.1054	24.65	25.3346	26.4256	24.5881	24.6482	24.4702	25.0668	24.9445	24.7954	23.9334	24.9215	22.8322	Probable membrane protein	cell wall and cell processes	13	13	55.2	55.2	55.2	36.029	323.31	7138700000	364	0	P9WFJ7	Rv1481	Rv1481	UPF0353proteinRv1481	sp|P9WFJ7|Y1481_MYCTUUPF0353proteinRv1481OS=Mycobacteriumtuberculosis(strainATCC25618/H37Rv)GN=Rv1481PE=1SV=1	13
27.7301	27.9548	28.0483	29.4091	29.498	29.4863	28.9948	28.7713	29.6267	29.2958	29.7414	29.8143	28.4885	28.0246	25.8193	25.2252	25.6104	24.9623	26.846	26.7246	26.6172	26.5529	25.8889	26.9406	27.5728	27.618	27.3664	24.9323	25.2509	23.8557			9	9	81.9	81.9	81.9	18.929	77.116	11302000000	286	0	P9WFJ9	Rv0637		UPF0336proteinRv0637	sp|P9WFJ9|Y637_MYCTUUPF0336proteinRv0637OS=Mycobacteriumtuberculosis(strainATCC25618/H37Rv)GN=Rv0637PE=1SV=1	9
29.5734	29.2871	30.1801	30.2114	30.0751	30.6226	30.1707	29.8817	30.3061	30.6682	30.3661	30.2566	29.7427	29.701	27.2076	26.6431	26.5919	26.432	27.2048	26.8014	27.1065	27.2633	26.9244	27.2301	28.2906	27.7415	27.3202	26.0141	26.1547	24.0981			13	13	82.9	82.9	82.9	17.48	323.31	22432000000	770	0	P9WFK1	Rv0635		UPF0336proteinRv0635	sp|P9WFK1|Y635_MYCTUUPF0336proteinRv0635OS=Mycobacteriumtuberculosis(strainATCC25618/H37Rv)GN=Rv0635PE=1SV=1	13
29.1828	29.3218	29.7099	29.4464	29.92	29.29	29.6795	29.5453	29.8	29.413	29.8144	29.1358	28.517	28.0396	25.7286	26.8498	26.758	26.4617	26.6153	27.1227	26.6909	26.9578	26.8644	26.8196	27.6925	27.6701	26.6702	24.9759	25.3252	22.6531	Conserved protein	conserved hypotheticals	13	13	91	91	91	18.36	156.56	15066000000	422	0	P9WFK3	Rv0504c	Rv0504c	UPF0336proteinRv0504c	sp|P9WFK3|Y504_MYCTUUPF0336proteinRv0504cOS=Mycobacteriumtuberculosis(strainATCC25618/H37Rv)GN=Rv0504cPE=1SV=1	13
26.0808	25.812	25.155	25.2143	26.3205	25.2188	25.3545	25.5991	25.2854	25.7797	26.2703	26.3647	25.0042	25.3409	NaN	23.4731	22.8517	23.0287	22.1663	23.1534	22.3915	22.3202	22.5212	22.0442	23.8353	23.868	23.1472	19.9549	21.6927	NaN	Conserved protein	conserved hypotheticals	10	10	64.9	64.9	64.9	21.808	122.49	1282400000	140	0	P9WFK5	Rv0038	Rv0038	UPF0301proteinRv0038	sp|P9WFK5|Y038_MYCTUUPF0301proteinRv0038OS=Mycobacteriumtuberculosis(strainATCC25618/H37Rv)GN=Rv0038PE=1SV=1	10
26.6108	26.3252	26.2354	28.4212	26.7281	28.0679	26.4881	26.4365	26.7982	26.8447	27.0344	27.1858	26.5456	26.5851	27.1746	23.2714	22.4756	23.1435	24.8033	22.9599	25.1096	22.8377	22.8079	22.6555	22.9936	23.8975	22.3841	22.0976	22.3588	23.4998	Enhanced intracellular survival protein Eis, GCN5-related N-acetyltransferase	virulence, detoxification and adaptation	16	16	59.7	59.7	59.7	43.803	71.794	3772700000	219	0	P9WFK7	eis	Rv2416c	N-acetyltransferaseEis	sp|P9WFK7|EIS_MYCTUN-acetyltransferaseEisOS=Mycobacteriumtuberculosis(strainATCC25618/H37Rv)GN=eisPE=1SV=2	16
29.4706	29.5665	29.0628	28.7998	29.3148	29.161	29.126	29.5287	29.0163	29.4214	29.4083	29.622	29.4558	29.4093	NaN	27.2733	27.5486	26.343	26.3008	26.2024	26.3764	26.451	26.8229	26.5146	27.3541	27.4268	26.9968	25.7071	26.4378	11.4253	Conserved protein	conserved hypotheticals	14	14	66.9	66.9	66.9	18.077	131.1	14657000000	487	0	P9WFK9	Rv0566c	Rv0566c	UPF0234proteinRv0566c	sp|P9WFK9|Y566_MYCTUUPF0234proteinRv0566cOS=Mycobacteriumtuberculosis(strainATCC25618/H37Rv)GN=Rv0566cPE=1SV=1	14
NaN	NaN	NaN	24.5513	NaN	NaN	NaN	NaN	NaN	NaN	NaN	NaN	NaN	NaN	NaN	19.4812	NaN	20.1386	21.8633	21.4198	NaN	19.6813	22.0025	NaN	19.6616	20.6097	18.9021	NaN	NaN	NaN	Conserved hypothetical protein	conserved hypotheticals	3	3	22.5	22.5	22.5	19.933	3.3423	164690000	5	0.00097403	P9WFL1	Rv0004	Rv0004	UPF0232proteinRv0004	sp|P9WFL1|Y004_MYCTUUPF0232proteinRv0004OS=Mycobacteriumtuberculosis(strainATCC25618/H37Rv)GN=Rv0004PE=3SV=1	3
31.1799	30.9156	31.2731	30.3132	30.0794	30.8094	29.6914	29.5057	30.4814	29.6415	29.7779	29.7047	31.089	31.4712	31.4058	26.8118	25.5955	26.418	25.1081	25.0046	25.3794	24.5673	24.2773	24.7074	25.0759	25.6604	24.0388	26.0283	26.1015	26.2107	Probable conserved transmembrane protein	cell wall and cell processes	41	41	60.3	60.3	60.3	107.5	323.31	31486000000	969	0	P9WFL3	Rv3193c	Rv3193c	UPF0182proteinRv3193c	sp|P9WFL3|Y3193_MYCTUUPF0182proteinRv3193cOS=Mycobacteriumtuberculosis(strainATCC25618/H37Rv)GN=Rv3193cPE=1SV=1	41
27.7351	26.5653	26.2443	25.0776	24.9344	25.5763	23.7748	23.77	23.3636	24.6619	24.6587	25.6889	23.3159	NaN	23.0906	22.3609	20.9035	20.8663	18.9856	18.4875	19.7217	16.854	16.7121	16.5132	19.1373	20.403	19.4566	16.6359	NaN	16.1849	Probable conserved transmembrane protein	cell wall and cell processes	18	18	25	25	25	107.37	74.909	723630000	52	0	P9WFL5	Rv0064	Rv0064	UPF0182proteinRv0064	sp|P9WFL5|Y064_MYCTUUPF0182proteinRv0064OS=Mycobacteriumtuberculosis(strainATCC25618/H37Rv)GN=Rv0064PE=3SV=1	18
NaN	NaN	NaN	NaN	NaN	NaN	NaN	21.8201	NaN	22.1339	21.9152	NaN	NaN	NaN	NaN	16.9659	18.5073	20.464	19.1697	18.9685	19.604	20.0144	19.441	19.6603	20.9816	20.5554	20.5679	18.7577	20.2175	NaN	Conserved hypothetical protein	conserved hypotheticals	5	5	33.7	33.7	33.7	20.691	18.787	92922000	9	0	P9WFL7	Rv2295	Rv2295	UPF0167proteinRv2295	sp|P9WFL7|Y2295_MYCTUUPF0167proteinRv2295OS=Mycobacteriumtuberculosis(strainATCC25618/H37Rv)GN=Rv2295PE=1SV=1	5
25.7374	25.6081	25.192	25.6184	25.2984	25.0332	25.4136	25.6222	24.0454	25.0238	25.3508	23.3391	24.1191	24.3729	24.9118	23.1816	22.9033	22.1374	22.025	22.4902	22.2693	23.0656	22.9632	20.224	22.019	21.8371	18.286	20.8878	20.9601	21.3337	Conserved protein	conserved hypotheticals	15	15	55.9	55.9	55.9	39.597	73.937	984280000	89	0	P9WFM1	Rv2230c	Rv2230c	GTPcyclohydrolase1type2homolog	sp|P9WFM1|GCH1L_MYCTUGTPcyclohydrolase1type2homologOS=Mycobacteriumtuberculosis(strainATCC25618/H37Rv)GN=Rv2230cPE=1SV=1	15
25.5795	25.3975	25.0309	NaN	NaN	NaN	26.2386	25.732	26.058	24.6493	25.3406	23.5581	27.2825	26.6839	27.5406	23.6639	23.0127	22.8644	15.3667	NaN	NaN	24.0441	23.6139	23.4831	22.2137	22.3533	18.9364	24.288	24.2179	23.5913	Conserved membrane protein	cell wall and cell processes	7	7	22.9	22.9	22.9	41.716	96.424	1615800000	101	0	P9WFM3	Rv1101c	Rv1101c	UPF0118membraneproteinRv1101c	sp|P9WFM3|Y1101_MYCTUUPF0118membraneproteinRv1101cOS=Mycobacteriumtuberculosis(strainATCC25618/H37Rv)GN=Rv1101cPE=1SV=1	7
NaN	NaN	24.5583	NaN	NaN	24.4854	NaN	NaN	NaN	NaN	NaN	NaN	NaN	NaN	NaN	22.5816	21.9571	22.5541	21.2097	21.1471	22.5747	NaN	NaN	18.6183	17.0321	NaN	NaN	18.0662	20.8144	NaN	Probable conserved transmembrane protein	cell wall and cell processes	3	3	9.3	9.3	9.3	38.038	57.914	301560000	19	0	P9WFM5	Rv0205	Rv0205	UPF0118membraneproteinRv0205	sp|P9WFM5|Y205_MYCTUUPF0118membraneproteinRv0205OS=Mycobacteriumtuberculosis(strainATCC25618/H37Rv)GN=Rv0205PE=1SV=1	3
30.8602	31.471	31.4232	29.3684	30.5491	29.0706	29.9532	29.5069	29.3647	30.2763	30.6653	31.3777	27.5003	28.1719	27.7393	27.7144	28.0225	26.9955	26.2044	27.5147	25.714	27.981	26.5925	25.7514	26.6799	28.6273	28.0411	22.7976	24.1531	23.0535	Conserved hypothetical protein	conserved hypotheticals	7	7	78.8	78.8	78.8	8.5206	89.255	13239000000	245	0	P9WFM7	Rv2908c	Rv2908c	UPF0109proteinRv2908c	sp|P9WFM7|Y2908_MYCTUUPF0109proteinRv2908cOS=Mycobacteriumtuberculosis(strainATCC25618/H37Rv)GN=Rv2908cPE=1SV=1	7
30.2127	29.7808	30.7795	29.7003	29.1598	30.023	29.8958	29.7551	30.7915	29.7798	29.2918	30.0543	30.8274	30.1655	27.979	28.237	27.6079	27.5737	27.7967	27.0385	27.7104	28.0916	27.6883	27.9704	28.4541	27.7872	27.8379	27.3521	27.683	25.7195			11	11	76.7	76.7	76.7	18.634	182.86	23505000000	672	0	P9WFN1	Rv2140c		UPF0098proteinRv2140c	sp|P9WFN1|Y2140_MYCTUUPF0098proteinRv2140cOS=Mycobacteriumtuberculosis(strainATCC25618/H37Rv)GN=Rv2140cPE=1SV=1	11
25.4498	24.9729	26.4147	24.9496	23.322	25.6801	24.8007	23.7312	25.5554	23.6321	23.2365	24.1325	26.2947	26.0608	NaN	24.7912	23.717	25.5984	22.9739	21.2665	24.159	22.4855	21.2715	23.9342	21.5241	20.6224	22.1731	23.9931	24.4094	NaN	Probable lipoprotein LppC	cell wall and cell processes	3	3	29.4	29.4	29.4	19.798	57.845	979450000	85	0	P9WFN3	lppC	Rv1911c	PutativelipoproteinLppC	sp|P9WFN3|LPPC_MYCTUPutativelipoproteinLppCOS=Mycobacteriumtuberculosis(strainATCC25618/H37Rv)GN=lppCPE=1SV=2	3
22.6343	20.9627	22.8884	21.1326	20.9187	22.3304	21.4755	23.1778	22.046	22.4888	NaN	NaN	NaN	24.922	NaN	20.7798	19.347	19.9763	19.1915	18.0626	20.0579	19.8315	20.2748	20.2504	18.8028	16.0742	19.6098	21.4728	21.5416	NaN	Probable exported protein	cell wall and cell processes	4	4	34.8	34.8	34.8	20.298	6.1677	113410000	30	0	P9WFN5	Rv1910c	Rv1910c	UPF0098proteinRv1910c	sp|P9WFN5|Y1910_MYCTUUPF0098proteinRv1910cOS=Mycobacteriumtuberculosis(strainATCC25618/H37Rv)GN=Rv1910cPE=1SV=1	4
NaN	NaN	NaN	NaN	NaN	NaN	NaN	NaN	NaN	NaN	21.647	NaN	NaN	NaN	NaN	14.2798	16.5522	NaN	NaN	14.7871	NaN	14.5012	14.4227	18.9009	17.4524	19.501	NaN	NaN	NaN	NaN	Possible hemolysin-like protein	virulence, detoxification and adaptation	2	2	11.6	11.6	11.6	26.034	8.3131	11202000	6	0	P9WFN7	Rv1085c	Rv1085c	UPF0073membraneproteinRv1085c	sp|P9WFN7|Y1085_MYCTUUPF0073membraneproteinRv1085cOS=Mycobacteriumtuberculosis(strainATCC25618/H37Rv)GN=Rv1085cPE=3SV=1	2
25.3449	25.1184	25.0552	23.3986	25.0958	21.9651	22.8543	23.3211	NaN	23.6114	24.2804	23.3615	NaN	NaN	NaN	22.0909	19.7204	20.6588	18.079	19.8177	17.158	17.6217	18.8648	16.6006	19.5565	20.6507	20.0658	15.7779	15.8167	NaN	Probable conserved transmembrane protein	cell wall and cell processes	9	9	22.1	22.1	22.1	47.213	33.273	254820000	28	0	P9WFP1	Rv2366c	Rv2366c	UPF0053proteinRv2366c	sp|P9WFP1|Y2366_MYCTUUPF0053proteinRv2366cOS=Mycobacteriumtuberculosis(strainATCC25618/H37Rv)GN=Rv2366cPE=1SV=1	9
25.6095	25.5985	26.6415	24.0644	25.0056	25.0066	23.5409	23.4275	23.9629	25.0582	25.2797	24.6491	NaN	23.8375	24.8116	23.0503	22.6475	23.6471	20.3101	21.1925	20.4972	20.1089	20.3394	20.5088	21.6069	22.5561	20.6672	18.6571	19.0393	21.6818	Conserved hypothetical membrane protein	cell wall and cell processes	10	10	29.5	29.5	29.5	48.123	76.488	1004400000	109	0	P9WFP3	Rv1842c	Rv1842c	UPF0053proteinRv1842c	sp|P9WFP3|Y1842_MYCTUUPF0053proteinRv1842cOS=Mycobacteriumtuberculosis(strainATCC25618/H37Rv)GN=Rv1842cPE=1SV=1	10
27.508	27.4433	27.6085	26.8638	27.0636	26.3656	26.8119	26.9088	26.6248	27.5579	28.0112	28.0144	25.6285	25.8236	26.4128	24.3897	24.008	24.7886	22.4537	23.6267	22.7341	23.6541	23.5683	22.7653	24.1024	24.8284	23.6951	21.4629	20.7676	22.6544	Conserved hypothetical protein	conserved hypotheticals	20	20	79.3	79.3	79.3	42.522	286.43	4575400000	264	0	P9WFP5	Rv1462	Rv1462	UPF0051proteinRv1462	sp|P9WFP5|Y1462_MYCTUUPF0051proteinRv1462OS=Mycobacteriumtuberculosis(strainATCC25618/H37Rv)GN=Rv1462PE=1SV=1	20
26.5282	26.9713	26.5249	25.2414	25.8259	25.5354	25.4017	25.7471	25.3407	26.6999	26.8674	26.4825	25.3588	25.5973	25.4389	22.2294	21.9574	22.2124	18.9355	21.1604	20.5831	20.966	21.4919	20.9639	22.3102	23.0662	21.6545	20.1264	20.6201	20.3962	Conserved protein	conserved hypotheticals	27	27	39.7	39.7	39.7	94.17	121.59	2056000000	190	0	P9WFP7	Rv1461	Rv1461	UPF0051proteinRv1461	sp|P9WFP7|Y1461_MYCTUUPF0051proteinRv1461OS=Mycobacteriumtuberculosis(strainATCC25618/H37Rv)GN=Rv1461PE=1SV=1	27
28.9588	28.5557	28.0549	26.9829	27.9553	26.5001	28.196	28.1469	27.3199	27.5262	27.8758	27.138	28.3184	28.6947	NaN	27.9503	27.608	27.2918	25.2314	27.0214	25.8056	27.7231	27.046	26.3832	25.8549	27.2289	25.9902	26.3397	26.4321	23.8451	Conserved hypothetical protein	conserved hypotheticals	5	5	48.1	48.1	48.1	14.355	86.41	3570600000	124	0	P9WFP9	Rv2556c	Rv2556c	UPF0047proteinRv2556c	sp|P9WFP9|Y2556_MYCTUUPF0047proteinRv2556cOS=Mycobacteriumtuberculosis(strainATCC25618/H37Rv)GN=Rv2556cPE=1SV=2	5
25.5786	25.9285	28.4689	24.3189	24.4996	24.724	24.3079	24.0532	26.0642	NaN	NaN	25.58	NaN	NaN	NaN	23.269	23.5463	24.0165	22.4826	22.3471	22.3437	23.9077	21.6427	22.8236	18.648	19.4468	21.539	21.4585	22.1759	17.4213	Conserved hypothetical protein	conserved hypotheticals	4	4	47.1	47.1	47.1	10.953	28.832	376990000	38	0	P9WFQ1	Rv1898	Rv1898	UPF0045proteinRv1898	sp|P9WFQ1|Y1898_MYCTUUPF0045proteinRv1898OS=Mycobacteriumtuberculosis(strainATCC25618/H37Rv)GN=Rv1898PE=1SV=1	4
27.0899	26.971	26.717	27.1177	27.3848	27.3953	26.8729	26.7035	26.7546	26.2174	26.7808	26.5898	27.5989	27.4819	26.0423	24.322	23.953	24.5268	23.5906	24.2807	25.2142	23.959	23.4467	23.4959	23.6083	23.1602	22.9488	24.3038	24.3854	20.8984	Conserved protein	conserved hypotheticals	17	17	79.1	79.1	79.1	32.912	171.88	4211400000	299	0	P9WFQ3	Rv1421	Rv1421	Nucleotide-bindingproteinRv1421	sp|P9WFQ3|Y1421_MYCTUNucleotide-bindingproteinRv1421OS=Mycobacteriumtuberculosis(strainATCC25618/H37Rv)GN=Rv1421PE=1SV=1	17
26.5068	26.13	26.6607	26.3103	26.4753	26.0112	25.7008	25.5566	25.6374	25.5375	25.7742	25.4405	25.6639	26.5266	25.3037	23.9546	23.4947	23.907	23.4721	23.2545	22.4159	22.6768	22.4589	22.3955	23.7947	23.2785	22.1476	21.6274	22.3204	19.3814	GCN5-related N-acetyltransferase	intermediary metabolism and respiration	6	6	57.1	57.1	57.1	17.67	53.457	1275700000	97	0	P9WFQ5	Rv2851c	Rv2851c	UPF0039proteinRv2851c	sp|P9WFQ5|Y2851_MYCTUUPF0039proteinRv2851cOS=Mycobacteriumtuberculosis(strainATCC25618/H37Rv)GN=Rv2851cPE=1SV=1	6
24.2828	25.2657	25.8349	23.2945	23.0157	24.9545	25.1157	24.7133	25.1429	24.0781	24.61	24.6392	24.7378	24.7028	NaN	22.1599	22.3206	23.46	21.07	20.3609	22.0829	22.1119	21.595	21.5632	20.9694	21.576	21.4675	19.7463	20.1535	14.543	Conserved protein	conserved hypotheticals	11	11	51.9	51.9	51.9	27.693	23.655	806420000	87	0	P9WFQ7	Rv2148c	Rv2148c	Pyridoxalphosphatehomeostasisprotein	sp|P9WFQ7|PLPHP_MYCTUPyridoxalphosphatehomeostasisproteinOS=Mycobacteriumtuberculosis(strainATCC25618/H37Rv)GN=Rv2148cPE=1SV=1	11
26.5979	26.9473	27.0983	27.6317	27.1358	27.4175	27.5651	26.9828	27.1049	27.6389	27.2337	27.3251	27.5382	27.263	23.8736	24.4896	24.5969	24.6346	24.6684	23.9793	25.0085	24.3434	24.4183	24.2391	25.3524	24.3973	23.9327	23.0045	23.4432	20.2988	Probable uracil-DNA glycosylase Ung (UDG)	information pathways	16	16	93.4	93.4	93.4	24.481	151.02	4127500000	296	0	P9WFQ9	ung	Rv2976c	Uracil-DNAglycosylase	sp|P9WFQ9|UNG_MYCTUUracil-DNAglycosylaseOS=Mycobacteriumtuberculosis(strainATCC25618/H37Rv)GN=ungPE=1SV=1	16
NaN	NaN	NaN	NaN	NaN	NaN	NaN	NaN	NaN	NaN	NaN	NaN	NaN	NaN	21.2822	NaN	20.5483	NaN	22.0633	21.5736	NaN	17.8188	17.8188	NaN	21.789	NaN	21.3531	NaN	NaN	18.4134	Possible glycosyl transferase	intermediary metabolism and respiration	2	2	6.8	4.4	4.4	46.795	3.1102	339160000	3	0.00097182	P9WFR1	Rv2958c	Rv2958c	PGL/p-HBADbiosynthesisglycosyltransferaseRv2958c	sp|P9WFR1|GLTR2_MYCTUPGL/p-HBADbiosynthesisglycosyltransferaseRv2958cOS=Mycobacteriumtuberculosis(strainATCC25618/H37Rv)GN=Rv2958cPE=1SV=1	3
26.0423	25.8731	26.7111	26.7669	26.6636	27.0096	26.9983	26.2634	26.5849	26.2876	26.2351	25.9481	26.8001	27.1259	NaN	23.7055	23.3521	23.7283	23.8558	23.6118	24.3202	24.345	23.6512	24.2383	24.1627	23.575	22.7731	23.5679	23.5151	19.0667			9	9	59	59	59	25.299	127.61	2459000000	212	0	P9WFR3	menG		Demethylmenaquinonemethyltransferase	sp|P9WFR3|MENG_MYCTUDemethylmenaquinonemethyltransferaseOS=Mycobacteriumtuberculosis(strainATCC25618/H37Rv)GN=menGPE=1SV=1	9
25.5144	25.4761	25.3088	25.4398	25.533	24.9381	25.2677	25.0585	24.3784	24.975	24.8248	25.0471	25.1753	24.8077	25.0899	23.1265	22.9423	22.861	22.1695	22.1797	22.4278	21.3782	21.6044	21.3505	22.05	21.7727	20.9539	21.9836	21.4249	20.9657			6	6	21.9	21.9	21.9	32.654	79.56	877490000	132	0	P9WFR5	Rv3806c		Decaprenyl-phosphatephosphoribosyltransferase	sp|P9WFR5|DPPRS_MYCTUDecaprenyl-phosphatephosphoribosyltransferaseOS=Mycobacteriumtuberculosis(strainATCC25618/H37Rv)GN=Rv3806cPE=1SV=1	6
23.9583	24.2643	24.2008	22.5852	23.5232	23.9009	24.6029	24.3796	25.2518	24.4532	24.4858	25.0043	24.3121	23.7384	NaN	21.748	20.6418	22.2047	18.2529	21.09	21.0555	22.856	22.8374	23.164	22.9823	22.0877	21.8994	19.4944	20.5176	NaN	Probable thymidylate synthase ThyA (ts) (TSASE)	intermediary metabolism and respiration	7	7	30	30	30	29.853	23.294	639050000	52	0	P9WFR9	thyA	Rv2764c	ThymidylatesynthaseThyA	sp|P9WFR9|TYSY_MYCTUThymidylatesynthaseThyAOS=Mycobacteriumtuberculosis(strainATCC25618/H37Rv)GN=thyAPE=1SV=1	7
25.4424	25.0824	24.9718	23.8175	23.7479	23.9668	25.2425	25.1462	25.5246	24.1278	24.3841	24.5824	23.8665	25.0006	26.3139	21.8207	20.9171	21.9002	19.2554	21.7743	19.067	21.9345	21.8196	21.7828	19.3807	21.0564	19.4369	20.5897	21.6797	23.0395	Probable thymidine phosphorylase DeoA (tdrpase) (pyrimidine phosphorylase)	intermediary metabolism and respiration	14	14	48.5	48.5	48.5	44.486	123.64	1027400000	65	0	P9WFS1	deoA	Rv3314c	Thymidinephosphorylase	sp|P9WFS1|TYPH_MYCTUThymidinephosphorylaseOS=Mycobacteriumtuberculosis(strainATCC25618/H37Rv)GN=deoAPE=1SV=1	14
NaN	NaN	NaN	NaN	19.6214	NaN	NaN	NaN	NaN	NaN	NaN	NaN	NaN	NaN	NaN	NaN	NaN	NaN	NaN	16.7746	NaN	NaN	15.3426	NaN	NaN	15.7844	NaN	NaN	NaN	NaN	Probable conserved transmembrane protein	cell wall and cell processes	2	2	9.8	9.8	9.8	25.212	2.2485	1680800	2	0.0044714	P9WFS5	Rv0625c	Rv0625c	TVP38/TMEM64familymembraneproteinRv0625c	sp|P9WFS5|Y625_MYCTUTVP38/TMEM64familymembraneproteinRv0625cOS=Mycobacteriumtuberculosis(strainATCC25618/H37Rv)GN=Rv0625cPE=1SV=1	2
23.5327	NaN	24.3524	22.9406	23.4385	23.094	23.1353	23.2605	23.7369	23.7972	NaN	23.7236	23.0345	NaN	NaN	22.1733	21.1991	20.778	20.7589	20.5214	20.1941	20.5677	20.8626	20.8249	22.726	20.8043	21.5924	19.6822	19.872	NaN			4	4	26.8	26.8	26.8	18.214	14.031	227250000	30	0	P9WFS7	tsaE		tRNAthreonylcarbamoyladenosinebiosynthesisproteinTsaE	sp|P9WFS7|TSAE_MYCTUtRNAthreonylcarbamoyladenosinebiosynthesisproteinTsaEOS=Mycobacteriumtuberculosis(strainATCC25618/H37Rv)GN=tsaEPE=1SV=1	4
28.9154	28.582	29.6619	28.9096	28.9947	29.7296	28.9064	28.8571	29.4107	28.7042	28.7511	29.1056	29.8334	30.261	30.0906	24.6357	23.7894	24.5078	23.9203	24.1549	24.6664	24.0442	23.7148	23.7439	24.206	25.0664	22.8553	24.3054	24.8515	24.7008	Probable valyl-tRNA synthase protein ValS (valyl-tRNA synthetase) (valine--tRNA ligase) (valine translase)	information pathways	42	42	60.8	60.8	60.8	98.798	323.31	13376000000	611	0	P9WFS9	valS	Rv2448c	Valine--tRNAligase	sp|P9WFS9|SYV_MYCTUValine--tRNAligaseOS=Mycobacteriumtuberculosis(strainATCC25618/H37Rv)GN=valSPE=1SV=2	42
27.5853	27.246	26.9336	27.6234	27.5273	26.987	27.6784	27.7869	27.5962	27.4637	27.4486	27.3051	27.3433	25.6891	27.9455	24.5577	23.7976	24.5797	24.3909	23.9017	23.9369	24.0571	24.1124	23.9593	23.8164	24.695	22.9451	23.9377	22.4232	24.1103	Probable tyrosyl-tRNA synthase TyrS (TYRRS)	information pathways	14	14	60.8	60.8	60.8	46.33	252.54	4676300000	216	0	P9WFT1	tyrS	Rv1689	Tyrosine--tRNAligase	sp|P9WFT1|SYY_MYCTUTyrosine--tRNAligaseOS=Mycobacteriumtuberculosis(strainATCC25618/H37Rv)GN=tyrSPE=1SV=1	14
26.2258	26.0549	27.0868	26.3288	26.7453	26.9401	25.9178	25.5791	25.7759	26.1783	26.7627	26.2984	27.1975	26.3851	27.3138	23.7338	23.3012	24.3284	23.2577	23.7558	24.9509	23.5758	23.2291	23.2568	23.726	23.7193	22.8915	24.1236	23.8312	24.9445	Probable tryptophanyl-tRNA synthetase TrpS (tryptophan--tRNA ligase) (TRPRS) (tryptophan translase)	information pathways	11	11	54.2	54.2	54.2	36.272	254.97	2588300000	229	0	P9WFT3	trpS	Rv3336c	Tryptophan--tRNAligase	sp|P9WFT3|SYW_MYCTUTryptophan--tRNAligaseOS=Mycobacteriumtuberculosis(strainATCC25618/H37Rv)GN=trpSPE=1SV=1	11
28.3834	28.3631	27.8857	28.2703	28.3962	28.0773	28.3653	28.151	28.5565	28.3982	28.5063	28.9069	28.9431	29.1122	29.2706	24.5865	23.6583	24.0863	23.2701	23.8651	23.6162	23.893	23.4183	23.2431	23.9539	24.6831	23.1637	23.9612	24.0244	24.3049	Probable threonyl-tRNA synthetase ThrS (threonine-tRNA synthetase)(ThrRS) (threonine-tRNA ligase)	information pathways	36	36	52.9	52.9	52.9	77.121	312.2	8327000000	609	0	P9WFT5	thrS	Rv2614c	Threonine--tRNAligase	sp|P9WFT5|SYT_MYCTUThreonine--tRNAligaseOS=Mycobacteriumtuberculosis(strainATCC25618/H37Rv)GN=thrSPE=1SV=1	36
27.0141	26.9972	27.077	27.6278	27.8495	28.1396	27.4016	27.5337	26.9118	27.5836	27.3716	27.4275	27.3978	27.791	27.9241	24.069	23.038	23.7502	24.0134	24.4218	24.7553	24.2866	24.2448	23.3655	23.9622	24.2221	22.8775	23.4391	23.7259	24.6833	SERYL-tRNA synthetase SerS (serine--tRNA ligase) (SERRS) (serine translase)	information pathways	18	18	62.1	62.1	62.1	45.324	199.61	5100100000	411	0	P9WFT7	serS	Rv3834c	Serine--tRNAligase	sp|P9WFT7|SYS_MYCTUSerine--tRNAligaseOS=Mycobacteriumtuberculosis(strainATCC25618/H37Rv)GN=serSPE=1SV=1	18
28.7501	28.7028	27.9503	28.9264	28.7562	28.0551	28.8725	28.9015	28.4568	28.0317	27.7297	28.0298	28.758	28.172	29.4063	24.9834	23.9389	24.1929	23.9424	24.214	24.3702	24.7287	24.082	24.1381	23.9171	24.4826	23.0684	24.4116	23.6704	25.134	Probable prolyl-tRNA synthetase ProS (proline--tRNA ligase) (PRORS) (global RNA synthesis factor) (proline translase)	information pathways	32	32	65.8	65.8	65.8	63.301	259.71	9308600000	485	0	P9WFT9	proS	Rv2845c	Proline--tRNAligase	sp|P9WFT9|SYP_MYCTUProline--tRNAligaseOS=Mycobacteriumtuberculosis(strainATCC25618/H37Rv)GN=proSPE=1SV=1	32
30.0227	29.637	29.4117	28.9315	28.8375	29.0929	29.165	29.1698	29.7173	29.2905	29.192	29.6497	29.7228	30.0079	30.063	25.649	24.639	25.0002	23.6564	23.9035	23.8637	24.4394	24.1272	24.1155	24.7972	25.1663	24.0077	24.1302	24.2897	24.1779	Probable phenylalanyl-tRNA synthetase, beta chain PheT	information pathways	44	44	70.6	70.6	70.6	88.373	323.31	14647000000	824	0	P9WFU1	pheT	Rv1650	Phenylalanine--tRNAligasebetasubunit	sp|P9WFU1|SYFB_MYCTUPhenylalanine--tRNAligasebetasubunitOS=Mycobacteriumtuberculosis(strainATCC25618/H37Rv)GN=pheTPE=1SV=1	44
26.9456	26.8867	26.8421	25.8721	25.6062	26.4453	25.7619	25.7183	25.5408	25.4786	25.8059	26.6262	26.2868	25.7723	26.338	23.9524	23.7654	23.9057	22.0804	22.4896	23.6101	22.6291	22.8605	22.3515	23.1896	23.0397	22.6671	23.0044	22.375	20.8751	Probable phenylalanyl-tRNA synthetase, alpha chain PheS	information pathways	13	13	47.8	47.8	47.8	37.371	145.48	2329500000	144	0	P9WFU3	pheS	Rv1649	Phenylalanine--tRNAligasealphasubunit	sp|P9WFU3|SYFA_MYCTUPhenylalanine--tRNAligasealphasubunitOS=Mycobacteriumtuberculosis(strainATCC25618/H37Rv)GN=pheSPE=1SV=1	13
28.4325	28.634	28.6286	28.0114	27.9919	28.3256	27.7967	27.7216	27.3902	27.5879	27.9109	27.8967	28.018	27.2163	28.4036	25.0836	24.5779	24.9083	24.0252	24.0439	23.9771	24.0326	23.8145	23.3521	23.4044	23.7752	23.3551	23.829	23.3388	24.3834			24	24	64	64	64	58.092	323.31	7536800000	398	0	P9WFU5	metG		Methionine--tRNAligase	sp|P9WFU5|SYM_MYCTUMethionine--tRNAligaseOS=Mycobacteriumtuberculosis(strainATCC25618/H37Rv)GN=metGPE=1SV=1	24
28.6148	28.9914	28.9429	29.0471	28.3405	28.3691	28.3421	28.383	28.1771	28.1604	28.2661	28.061	28.3055	28.8625	28.6899	23.7403	22.5222	23.8333	22.9322	21.6532	22.7898	21.7802	22.4135	22.3837	22.6473	23.3636	22.3048	22.6457	23.093	22.8914	Lysyl-tRNA synthetase 2 LysX	information pathways	45	45	48	48	48	128.24	321.87	6157500000	424	0	P9WFU7	lysX	Rv1640c	LysylphosphatidylglycerolbiosynthesisbifunctionalproteinLysX	sp|P9WFU7|LYSX_MYCTULysylphosphatidylglycerolbiosynthesisbifunctionalproteinLysXOS=Mycobacteriumtuberculosis(strainATCC25618/H37Rv)GN=lysXPE=1SV=1	45
26.9596	27.5961	27.7259	27.8573	27.9239	28.0049	27.4812	27.4134	27.4026	27.4619	27.704	27.5638	27.8434	27.4634	28.2707	23.8874	23.2334	23.9305	23.647	24.3873	23.5451	24.1316	23.8613	23.1398	23.8407	24.4762	22.8275	23.7028	23.571	24.4774			23	23	55	55	55	55.709	214.27	5670600000	288	0	P9WFU9	lysS1		Lysine--tRNAligase1	sp|P9WFU9|SYK1_MYCTULysine--tRNAligase1OS=Mycobacteriumtuberculosis(strainATCC25618/H37Rv)GN=lysS1PE=1SV=1	23
29.3098	29.6634	29.7453	28.9371	28.781	29.2125	28.975	28.9344	29.2916	28.5835	28.9113	28.9321	29.5867	30.0578	29.8319	25.0537	23.9685	25.0134	23.4432	23.8944	23.6383	23.5279	23.6594	23.0352	23.9751	24.7279	23.1863	24.1864	24.532	24.4327	Probable leucyl-tRNA synthetase LeuS (leucine--tRNA ligase) (LEURS)	information pathways	42	42	62.1	62.1	62.1	107.59	323.31	11994000000	595	0	P9WFV1	leuS	Rv0041	Leucine--tRNAligase	sp|P9WFV1|SYL_MYCTULeucine--tRNAligaseOS=Mycobacteriumtuberculosis(strainATCC25618/H37Rv)GN=leuSPE=1SV=1	42
29.2307	29.2978	29.3011	29.0289	28.3546	28.9786	29.0323	28.3494	28.9226	28.1601	28.2263	28.3971	29.7439	30.2875	30.0938	24.2959	22.9246	24.0126	23.4087	22.5906	23.5851	23.3773	23.0619	23.061	23.4635	23.7628	21.9632	24.4414	24.7725	24.5644	Isoleucyl-tRNA synthetase IleS	information pathways	51	51	62.3	62.3	62.3	117.34	323.31	10503000000	600	0	P9WFV3	ileS	Rv1536	Isoleucine--tRNAligase	sp|P9WFV3|SYI_MYCTUIsoleucine--tRNAligaseOS=Mycobacteriumtuberculosis(strainATCC25618/H37Rv)GN=ileSPE=1SV=1	51
26.239	26.1896	26.0716	26.9425	26.8147	26.5493	26.8192	26.8488	26.6873	27.0299	27.0451	26.93	26.6364	27.3477	27.2958	22.788	22.2374	23.2362	22.5947	23.0709	23.0288	23.4571	23.3467	22.6207	23.0957	23.561	22.3247	22.9696	22.9115	23.8437	Probable histidyl-tRNA synthetase HisS (histidine--tRNA ligase) (HISRS) (histidine--translase)	information pathways	20	20	66.4	66.4	66.4	45.149	139.12	3436000000	203	0	P9WFV5	hisS	Rv2580c	Histidine--tRNAligase	sp|P9WFV5|SYH_MYCTUHistidine--tRNAligaseOS=Mycobacteriumtuberculosis(strainATCC25618/H37Rv)GN=hisSPE=1SV=1	20
28.8416	28.8901	28.9139	28.8518	28.7988	29.0341	29.2204	29.1724	29.0446	28.9214	29.0791	29.1248	28.5452	28.5696	29.4542	25.521	24.9833	24.9466	24.4278	24.6334	24.7117	25.5703	25.1371	24.6326	24.8378	25.4837	24.2157	24.4101	24.106	25.277			28	28	70.2	70.2	70.2	52.937	323.31	14395000000	660	0	P9WFV7	glyQS		Glycine--tRNAligase	sp|P9WFV7|SYG_MYCTUGlycine--tRNAligaseOS=Mycobacteriumtuberculosis(strainATCC25618/H37Rv)GN=glyQSPE=1SV=1	28
28.556	29.1407	29.0218	28.9786	28.9431	29.0228	28.7972	28.7199	28.9626	28.1333	28.2795	28.3412	29.2751	28.8469	29.7272	25.2347	24.8424	25.3429	24.8774	25.0001	25.1018	25.3706	25.0118	25.1263	24.2806	24.9436	23.7065	25.2617	24.8279	25.8828			29	29	67.8	67.8	67.8	53.863	323.31	13114000000	681	0	P9WFV9	gltX		Glutamate--tRNAligase	sp|P9WFV9|SYE_MYCTUGlutamate--tRNAligaseOS=Mycobacteriumtuberculosis(strainATCC25618/H37Rv)GN=gltXPE=1SV=1	29
27.4986	27.2198	28.0814	27.7698	27.4458	28.0642	27.7648	27.8851	27.9898	27.1931	27.8628	27.6545	27.7304	27.7396	28.475	24.101	23.3684	24.4092	23.4868	23.7976	24.0746	24.1633	24.1554	24.3453	23.2218	24.3035	22.932	23.8277	23.3873	24.8472			25	25	75.1	75.1	75.1	51.854	323.31	6210700000	478	0	P9WFW1	cysS		Cysteine--tRNAligase	sp|P9WFW1|SYC_MYCTUCysteine--tRNAligaseOS=Mycobacteriumtuberculosis(strainATCC25618/H37Rv)GN=cysSPE=1SV=1	25
27.8977	27.3877	27.474	27.9535	28.5309	27.859	27.8852	27.9308	27.1146	27.5953	27.1998	27.6417	27.7307	27.5242	28.0404	24.3577	23.0425	23.566	23.3705	24.3389	23.9715	23.8968	22.8893	22.7437	23.6458	23.6561	21.8657	22.9497	22.755	24.2651	Probable aspartyl-tRNA synthetase AspS (aspartate--tRNA ligase) (ASPRS) (aspartic acid translase)	information pathways	26	26	46.3	46.3	46.3	64.98	244.78	5422600000	288	0	P9WFW3	aspS	Rv2572c	Aspartate--tRNA(Asp/Asn)ligase	sp|P9WFW3|SYDND_MYCTUAspartate--tRNA(Asp/Asn)ligaseOS=Mycobacteriumtuberculosis(strainATCC25618/H37Rv)GN=aspSPE=1SV=1	26
27.9503	28.1264	27.8154	27.3729	27.4094	27.7132	27.6005	27.5064	27.6055	27.0715	27.5868	26.8917	27.8257	27.4537	28.2059	24.1993	23.6058	23.5359	22.7827	23.3433	23.2974	24.0332	23.8549	23.5926	22.943	23.7659	21.7888	23.0556	22.8702	24.4441	Probable arginyl-tRNA synthetase ArgS (ARGRS) (arginine--tRNA ligase)	information pathways	30	30	69.3	69.3	69.3	59.709	233.04	5840300000	360	0	P9WFW5	argS	Rv1292	Arginine--tRNAligase	sp|P9WFW5|SYR_MYCTUArginine--tRNAligaseOS=Mycobacteriumtuberculosis(strainATCC25618/H37Rv)GN=argSPE=1SV=1	30
29.8765	29.4154	30.1059	29.336	29.6218	29.7518	29.4847	29.5583	29.9694	29.4905	29.6014	29.6487	29.034	29.4365	29.4111	25.373	24.1129	25.0294	23.7542	24.2491	24.1142	23.9492	24.2526	24.0122	24.7975	25.2554	23.8279	23.0229	23.6415	23.355	Probable alanyl-tRNA synthetase AlaS (alanine--tRNA ligase) (alanine translase) (ALARS)	information pathways	55	55	70.2	70.2	70.2	97.356	323.31	15564000000	929	0	P9WFW7	alaS	Rv2555c	Alanine--tRNAligase	sp|P9WFW7|SYA_MYCTUAlanine--tRNAligaseOS=Mycobacteriumtuberculosis(strainATCC25618/H37Rv)GN=alaSPE=1SV=1	55
26.9632	26.8097	27.6798	27.7607	27.2298	27.7409	27.2378	27.2462	26.8437	26.7936	26.5935	27.0992	26.6648	26.7514	27.1052	23.9815	23.0093	24.7739	23.9773	23.7837	25.169	23.9632	23.796	23.3448	22.9628	23.4546	22.2729	22.5938	23.544	23.0289			21	21	76.1	76.1	76.1	38.937	223.66	4316100000	349	0	P9WFW9	menF		PutativeisochorismatesynthaseMenF	sp|P9WFW9|MENF_MYCTUPutativeisochorismatesynthaseMenFOS=Mycobacteriumtuberculosis(strainATCC25618/H37Rv)GN=menFPE=1SV=1	21
NaN	NaN	NaN	NaN	NaN	NaN	NaN	NaN	NaN	23.0399	22.4037	NaN	NaN	NaN	NaN	NaN	13.476	NaN	15.9431	18.4313	18.3238	16.2357	15.8716	NaN	19.3812	19.2862	17.3268	NaN	NaN	NaN	Isochorismate synthase MbtI	lipid metabolism	6	6	14.2	14.2	14.2	48.754	10.951	54733000	8	0	P9WFX1	mbtI	Rv2386c	Salicylatesynthase	sp|P9WFX1|MBTI_MYCTUSalicylatesynthaseOS=Mycobacteriumtuberculosis(strainATCC25618/H37Rv)GN=mbtIPE=1SV=1	6
28.1227	28.4002	28.1756	27.933	27.64	27.9708	27.3962	27.4224	27.847	26.9555	27.3733	27.6786	28.3332	28.1769	28.9817	24.8918	24.299	24.4682	24.0759	24.2475	24.2656	23.9573	23.926	23.7557	23.0622	23.8664	22.9688	24.4798	24.251	25.4182	Anthranilate synthase component I TrpE (glutamine amidotransferase)	intermediary metabolism and respiration	23	23	51.9	51.9	51.9	55.848	300.54	7190400000	420	0	P9WFX3	trpE	Rv1609	Anthranilatesynthasecomponent1	sp|P9WFX3|TRPE_MYCTUAnthranilatesynthasecomponent1OS=Mycobacteriumtuberculosis(strainATCC25618/H37Rv)GN=trpEPE=1SV=1	23
26.8643	26.5529	26.3446	27.0041	26.5253	26.75	26.8393	26.8509	26.0957	26.4355	26.1672	26.1967	27.0824	27.0558	25.996	23.8762	23.3953	23.6193	23.0266	23.3886	24.182	23.95	23.9445	23.4702	23.191	23.4631	22.688	23.7962	23.9204	23.0226	Probable anthranilate phosphoribosyltransferase TrpD	intermediary metabolism and respiration	16	16	56.2	56.2	56.2	37.739	216.07	3208100000	199	0	P9WFX5	trpD	Rv2192c	Anthranilatephosphoribosyltransferase	sp|P9WFX5|TRPD_MYCTUAnthranilatephosphoribosyltransferaseOS=Mycobacteriumtuberculosis(strainATCC25618/H37Rv)GN=trpDPE=1SV=1	16
28.9869	29.0652	29.4756	28.0934	28.9347	28.3332	29.7358	29.6376	29.8847	29.7933	29.6258	30.2571	28.8065	28.7826	26.9238	26.1091	26.1519	26.4536	24.2547	25.5754	25.3319	26.9281	26.8001	26.6559	27.2547	26.4847	26.4844	24.3154	25.0674	23.0793	Probable indole-3-glycerol phosphate synthase TrpC	intermediary metabolism and respiration	23	23	90.1	90.1	90.1	28.023	295.68	20055000000	746	0	P9WFX7	trpC	Rv1611	Indole-3-glycerolphosphatesynthase	sp|P9WFX7|TRPC_MYCTUIndole-3-glycerolphosphatesynthaseOS=Mycobacteriumtuberculosis(strainATCC25618/H37Rv)GN=trpCPE=1SV=1	23
28.749	28.5697	28.2914	28.6199	28.9063	28.4717	28.5838	28.5143	28.5496	28.4669	28.8042	28.9994	27.8126	27.9494	28.7302	25.7065	25.1104	25.4217	24.5903	25.4235	25.3668	24.966	24.8135	24.5165	24.9602	25.4066	24.3653	23.6657	24.1298	24.7319	Tryptophan synthase, beta subunit TrpB	intermediary metabolism and respiration	22	22	71.1	71.1	71.1	44.645	299.49	11361000000	616	0	P9WFX9	trpB	Rv1612	Tryptophansynthasebetachain	sp|P9WFX9|TRPB_MYCTUTryptophansynthasebetachainOS=Mycobacteriumtuberculosis(strainATCC25618/H37Rv)GN=trpBPE=1SV=1	22
29.1391	28.9911	29.2121	28.8826	29.6661	28.6306	28.7872	28.6735	28.5975	28.9181	29.0938	28.9978	29.0751	28.8038	26.1888	26.6562	26.2194	26.6009	25.6959	26.4631	26.5649	26.2124	25.8312	25.8297	26.7632	26.031	26.1763	24.7849	25.4877	22.5495	Probable tryptophan synthase, alpha subunit TrpA	intermediary metabolism and respiration	15	15	71.5	71.5	71.5	27.727	230.06	13901000000	630	0	P9WFY1	trpA	Rv1613	Tryptophansynthasealphachain	sp|P9WFY1|TRPA_MYCTUTryptophansynthasealphachainOS=Mycobacteriumtuberculosis(strainATCC25618/H37Rv)GN=trpAPE=1SV=1	15
21.8217	NaN	NaN	22.3771	NaN	NaN	22.4431	22.1762	22.5446	22.0454	23.1146	22.5905	NaN	NaN	NaN	18.8648	18.6894	18.8393	19.3797	19.0752	18.1591	20.2566	19.5828	18.7068	19.6564	19.5683	18.3767	NaN	NaN	NaN	Possible rRNA methyltransferase (rRNA methylase)	intermediary metabolism and respiration	4	4	22.9	22.9	22.9	30.602	15.059	138820000	11	0	P9WFY3	Rv0881	Rv0881	UncharacterizedtRNA/rRNAmethyltransferaseRv0881	sp|P9WFY3|Y881_MYCTUUncharacterizedtRNA/rRNAmethyltransferaseRv0881OS=Mycobacteriumtuberculosis(strainATCC25618/H37Rv)GN=Rv0881PE=3SV=1	4
22.9605	23.26	22.9171	23.472	23.6772	24.5081	24.2786	24.3189	23.9019	24.215	23.7176	24.8683	23.5908	24.1743	NaN	20.3994	19.9398	20.0359	20.6961	20.9958	21.5095	21.6792	22.2847	22.0124	22.3923	21.0451	21.62	19.1269	21.0508	17.2442	Possible tRNA/rRNA methyltransferase	intermediary metabolism and respiration	8	8	26.1	26.1	26.1	34.009	22.08	477470000	35	0	P9WFY5	Rv3579c	Rv3579c	UncharacterizedtRNA/rRNAmethyltransferaseRv3579c	sp|P9WFY5|Y3579_MYCTUUncharacterizedtRNA/rRNAmethyltransferaseRv3579cOS=Mycobacteriumtuberculosis(strainATCC25618/H37Rv)GN=Rv3579cPE=1SV=1	8
26.6148	26.5638	27.478	26.8711	25.8418	26.5263	26.7011	26.1797	26.8953	26.1465	26.0699	26.8738	27.1424	26.3603	24.9431	24.5327	24.5499	25.5435	24.2897	23.0267	24.458	25.0606	23.6475	24.3719	24.2461	23.723	23.9533	24.1338	24.1992	21.1827	Probable tRNA (guanine-N1)-methyltransferase TrmD (M1G-methyltransferase) (tRNA [GM37] methyltransferase)	information pathways	13	13	75.2	75.2	75.2	25.166	184.49	2787400000	191	0	P9WFY7	trmD	Rv2906c	tRNA(guanine-N(1)-)-methyltransferase	sp|P9WFY7|TRMD_MYCTUtRNA(guanine-N(1)-)-methyltransferaseOS=Mycobacteriumtuberculosis(strainATCC25618/H37Rv)GN=trmDPE=1SV=1	13
25.5032	25.0719	25.7466	24.6957	25.5141	24.794	25.3949	25.0446	25.2678	26.2561	26.242	26.1999	25.8327	25.5525	25.9573	23.1819	21.9581	23.5707	21.6402	22.7463	22.8563	23.2646	22.2827	22.2095	24.6837	23.6642	22.9631	21.0511	22.5095	20.5275			10	10	61.6	61.6	61.6	28.547	50.737	1708700000	149	0	P9WFY9	trmB		tRNA(guanine-N(7)-)-methyltransferase	sp|P9WFY9|TRMB_MYCTUtRNA(guanine-N(7)-)-methyltransferaseOS=Mycobacteriumtuberculosis(strainATCC25618/H37Rv)GN=trmBPE=1SV=1	10
26.864	26.6695	26.7641	26.6622	26.9943	27.073	26.6701	26.9438	26.8225	26.7384	26.7176	26.7066	26.7515	26.8822	26.3869	23.7532	23.3735	23.9399	22.6769	23.0451	24.5984	23.5666	23.5238	23.3496	23.6482	22.8172	22.7971	22.2841	23.6134	21.2081			14	14	63.9	63.9	63.9	30.122	195.82	3304500000	202	0	P9WFZ1	trmI		tRNA(adenine(58)-N(1))-methyltransferaseTrmI	sp|P9WFZ1|TRMI_MYCTUtRNA(adenine(58)-N(1))-methyltransferaseTrmIOS=Mycobacteriumtuberculosis(strainATCC25618/H37Rv)GN=trmIPE=1SV=1	14
28.278	27.7598	28.3519	27.2684	28.0016	28.1365	27.5789	27.8824	27.8133	28.3516	27.9581	28.0898	28.1145	28.1131	27.4213	25.5111	25.3094	25.549	24.5472	25.1104	25.4995	25.5794	25.852	25.4704	26.4273	25.7599	25.0404	24.4521	25.0236	22.1528			13	13	65.5	65.5	65.5	23.947	166.88	7118700000	305	0	P9WFZ3	trkA		TrksystempotassiumuptakeproteinTrkA	sp|P9WFZ3|TRKA_MYCTUTrksystempotassiumuptakeproteinTrkAOS=Mycobacteriumtuberculosis(strainATCC25618/H37Rv)GN=trkAPE=1SV=1	13
23.9102	24.1191	24.4107	24.5365	24.2465	24.2431	24.4958	24.3404	24.973	23.8881	24.1487	24.7925	24.114	24.1123	24.3629	21.3495	21.2064	21.4905	21.4869	20.3561	21.1489	21.9561	21.9645	21.4185	20.7449	21.4186	20.2305	19.4392	20.8676	20.4306			12	12	42.7	42.7	42.7	41.72	70.535	602410000	50	0	P9WFZ5	otsB		Trehalose-phosphatephosphatase	sp|P9WFZ5|OTSB_MYCTUTrehalose-phosphatephosphataseOS=Mycobacteriumtuberculosis(strainATCC25618/H37Rv)GN=otsBPE=1SV=1	12
22.5382	22.2805	23.1716	24.2947	24.1297	23.8685	21.1957	24.1359	23.3915	23.5013	24.4249	23.3329	25.3464	24.8374	24.8025	20.948	18.7162	21.7409	20.0536	21.3048	21.0398	18.4735	19.2862	20.417	21.0521	21.0422	20.1835	22.3597	22.413	21.6542			6	6	26.8	26.8	26.8	35.083	24.285	373870000	46	0	P9WFZ7	Rv1283c		PutativepeptidetransportpermeaseproteinRv1283c	sp|P9WFZ7|Y1283_MYCTUPutativepeptidetransportpermeaseproteinRv1283cOS=Mycobacteriumtuberculosis(strainATCC25618/H37Rv)GN=Rv1283cPE=1SV=1	6
NaN	NaN	NaN	NaN	NaN	NaN	NaN	NaN	NaN	NaN	NaN	NaN	24.6339	NaN	NaN	20.4151	NaN	21.1351	18.7118	NaN	20.1102	19.5739	17.1046	18.7709	17.5773	20.4808	20.206	21.8918	20.0308	20.5763			2	1	8.9	8.9	6.2	31.374	19.436	128200000	8	0	P9WFZ9	Rv1282c		PutativepeptidetransportpermeaseproteinRv1282c	sp|P9WFZ9|Y1282_MYCTUPutativepeptidetransportpermeaseproteinRv1282cOS=Mycobacteriumtuberculosis(strainATCC25618/H37Rv)GN=Rv1282cPE=1SV=1	2
24.1942	NaN	23.9317	23.8387	23.8857	NaN	23.6538	23.7356	NaN	23.7431	NaN	NaN	NaN	NaN	NaN	22.6456	21.1269	21.3457	20.7737	20.9847	NaN	20.007	21.4705	21.3934	22.5162	19.8043	NaN	20.6235	18.7759	NaN	Probable sugar-transport integral membrane protein ABC transporter SugB	cell wall and cell processes	3	3	12.4	12.4	12.4	29.157	14.795	186460000	20	0	P9WG01	sugB	Rv1237	TrehalosetransportsystempermeaseproteinSugB	sp|P9WG01|SUGB_MYCTUTrehalosetransportsystempermeaseproteinSugBOS=Mycobacteriumtuberculosis(strainATCC25618/H37Rv)GN=sugBPE=1SV=1	3
23.9709	NaN	NaN	NaN	NaN	22.0023	NaN	22.5315	NaN	NaN	NaN	NaN	NaN	NaN	NaN	21.1881	18.4336	20.4275	18.734	17.7014	18.0638	17.383	19.1138	17.427	18.261	NaN	16.979	NaN	18.3959	NaN	Probable sugar-transport integral membrane protein ABC transporter SugA	cell wall and cell processes	2	2	6.2	6.2	6.2	33.051	6.4338	67792000	12	0	P9WG03	sugA	Rv1236	TrehalosetransportsystempermeaseproteinSugA	sp|P9WG03|SUGA_MYCTUTrehalosetransportsystempermeaseproteinSugAOS=Mycobacteriumtuberculosis(strainATCC25618/H37Rv)GN=sugAPE=1SV=1	2
20.3371	20.6985	23.6764	NaN	20.739	NaN	NaN	NaN	21.684	NaN	NaN	21.7691	NaN	NaN	NaN	17.5085	17.2746	19.466	17.7112	16.2568	17.1398	17.0487	16.6528	19.1219	18.8429	NaN	18.0512	NaN	22.3085	NaN	Phosphate-transport integral membrane ABC transporter PstC2	cell wall and cell processes	4	4	17.3	17.3	17.3	34.261	2.8226	90770000	5	0.0016129	P9WG05	pstC2	Rv0929	PhosphatetransportsystempermeaseproteinPstC2	sp|P9WG05|PSTC2_MYCTUPhosphatetransportsystempermeaseproteinPstC2OS=Mycobacteriumtuberculosis(strainATCC25618/H37Rv)GN=pstC2PE=1SV=1	4
NaN	NaN	NaN	NaN	NaN	NaN	NaN	NaN	NaN	NaN	NaN	NaN	23.2542	23.1052	NaN	NaN	15.7912	NaN	18.295	19.3115	19.5051	19.9096	18.1207	NaN	20.6533	19.1518	20.4394	20.3394	21.2973	19.2403	Phosphate-transport integral membrane ABC transporter PstC1	cell wall and cell processes	3	3	12.7	12.7	12.7	34.793	18.495	67317000	10	0	P9WG07	pstC1	Rv0935	PhosphatetransportsystempermeaseproteinPstC1	sp|P9WG07|PSTC1_MYCTUPhosphatetransportsystempermeaseproteinPstC1OS=Mycobacteriumtuberculosis(strainATCC25618/H37Rv)GN=pstC1PE=2SV=1	3
NaN	NaN	NaN	23.5593	24.2156	23.8909	23.5457	23.8515	23.1979	23.5536	23.8169	NaN	25.2472	25.542	24.0768	17.0085	17.4538	18.1591	21.2425	22.2489	22.4633	19.3677	20.6636	19.1956	21.7517	21.3187	19.6975	21.4427	23.4437	21.2668	Phosphate-transport integral membrane ABC transporter PstA2	cell wall and cell processes	2	2	9.6	9.6	9.6	32.236	54.802	283980000	35	0	P9WG09	pstA2	Rv0936	PhosphatetransportsystempermeaseproteinPstA2	sp|P9WG09|PSTA2_MYCTUPhosphatetransportsystempermeaseproteinPstA2OS=Mycobacteriumtuberculosis(strainATCC25618/H37Rv)GN=pstA2PE=1SV=1	2
NaN	NaN	NaN	NaN	21.932	NaN	NaN	NaN	NaN	NaN	NaN	NaN	NaN	NaN	NaN	14.0883	17.5509	18.1556	14.5457	19.1193	NaN	15.2282	17.8998	NaN	16.197	18.9222	15.1096	NaN	NaN	NaN	Probable phosphate-transport integral membrane ABC transporter PstA1	cell wall and cell processes	1	1	6.5	6.5	6.5	33.498	4.8858	17865000	5	0	P9WG11	pstA1	Rv0930	PhosphatetransportsystempermeaseproteinPstA1	sp|P9WG11|PSTA1_MYCTUPhosphatetransportsystempermeaseproteinPstA1OS=Mycobacteriumtuberculosis(strainATCC25618/H37Rv)GN=pstA1PE=2SV=1	1
30.1159	30.1317	29.4589	29.6393	29.9503	30.1166	29.3231	29.4051	29.845	29.3824	29.5482	29.9506	30.4829	30.3323	29.4999	27.7082	27.6915	27.5509	26.473	26.8923	28.0947	26.9714	26.8947	26.7299	27.1279	26.4974	26.3266	27.0645	27.5255	25.4832	Probable glutamine-transport transmembrane protein ABC transporter	cell wall and cell processes	17	15	57	57	52.7	36.025	221.67	28739000000	712	0	P9WG15	Rv2563	Rv2563	UncharacterizedABCtransporterpermeaseRv2563	sp|P9WG15|Y2563_MYCTUUncharacterizedABCtransporterpermeaseRv2563OS=Mycobacteriumtuberculosis(strainATCC25618/H37Rv)GN=Rv2563PE=1SV=1	17
24.7498	NaN	NaN	26.4559	26.6218	27.2366	25.6262	NaN	NaN	25.9926	26.011	26.3958	28.4719	28.3151	27.7114	20.0791	20.1729	NaN	23.0052	22.6032	25.0873	22.5082	NaN	NaN	23.0206	22.7238	22.898	24.9285	25.5422	23.9815	Probable glutamine-transport transmembrane protein ABC transporter	cell wall and cell processes	12	12	50.1	45.8	45.8	36.41	95.59	2689600000	140	0	P9WG17	Rv0072	Rv0072	UncharacterizedABCtransporterpermeaseRv0072	sp|P9WG17|Y072_MYCTUUncharacterizedABCtransporterpermeaseRv0072OS=Mycobacteriumtuberculosis(strainATCC25618/H37Rv)GN=Rv0072PE=1SV=1	14
26.6525	26.5596	26.7294	27.2049	26.8271	27.0749	25.7854	25.6769	25.9258	26.0629	25.8904	26.168	27.1975	26.7332	25.9589	24.4128	23.878	24.4595	24.3504	24.0789	24.6134	23.2227	23.1222	22.5062	23.2324	22.1362	22.8521	23.3002	23.5366	20.6167	Putative cell division protein FtsX (septation component-transport integral membrane protein ABC transporter)	cell wall and cell processes	11	11	37.7	37.7	37.7	32.819	64.68	2359400000	223	0	P9WG19	ftsX	Rv3101c	CelldivisionproteinFtsX	sp|P9WG19|FTSX_MYCTUCelldivisionproteinFtsXOS=Mycobacteriumtuberculosis(strainATCC25618/H37Rv)GN=ftsXPE=1SV=1	11
22.0143	NaN	NaN	22.8797	24.4408	24.3213	22.4988	22.272	NaN	23.3056	24.1467	23.3422	NaN	NaN	NaN	18.7187	17.9238	17.3851	21.3344	21.8183	21.3523	19.4573	18.7967	19.9333	21.6972	22.0939	20.9347	18.0788	19.2504	NaN	Probable daunorubicin-dim-transport integral membrane protein ABC transporter DrrC	cell wall and cell processes	4	4	15.2	15.2	15.2	29.593	59.777	182630000	21	0	P9WG21	drrC	Rv2938	ProbabledoxorubicinresistanceABCtransporterpermeaseproteinDrrC	sp|P9WG21|DRRC_MYCTUProbabledoxorubicinresistanceABCtransporterpermeaseproteinDrrCOS=Mycobacteriumtuberculosis(strainATCC25618/H37Rv)GN=drrCPE=1SV=1	4
NaN	NaN	NaN	NaN	NaN	23.9454	NaN	NaN	NaN	NaN	NaN	24.3523	NaN	NaN	NaN	NaN	NaN	13.4354	19.6072	20.9378	21.8608	NaN	16.5297	NaN	18.4333	20.2874	21.146	NaN	NaN	NaN	Daunorubicin-dim-transport integral membrane protein ABC transporter DrrB	cell wall and cell processes	4	4	15.9	15.9	15.9	31.109	8.7284	106760000	12	0	P9WG23	drrB	Rv2937	DoxorubicinresistanceABCtransporterpermeaseproteinDrrB	sp|P9WG23|DRRB_MYCTUDoxorubicinresistanceABCtransporterpermeaseproteinDrrBOS=Mycobacteriumtuberculosis(strainATCC25618/H37Rv)GN=drrBPE=1SV=1	4
31.0156	30.7536	30.4834	29.4468	30.0837	29.0347	30.6819	30.2397	30.3686	30.8046	30.9156	30.9153	30.7473	30.6436	31.0988	27.5093	26.6137	26.8867	24.6651	25.7555	25.0426	26.6316	25.8881	26.2026	26.7581	27.7283	26.2532	25.7453	26.13	26.7492	Transketolase Tkt (TK)	intermediary metabolism and respiration	39	39	72.3	72.3	72.3	75.588	323.31	40243000000	1196	0	P9WG25	tkt	Rv1449c	Transketolase	sp|P9WG25|TKT_MYCTUTransketolaseOS=Mycobacteriumtuberculosis(strainATCC25618/H37Rv)GN=tktPE=1SV=1	39
23.7161	NaN	NaN	NaN	NaN	NaN	NaN	NaN	NaN	NaN	NaN	NaN	NaN	NaN	NaN	20.7006	20.8529	15.9995	NaN	NaN	NaN	20.0869	18.7959	NaN	16.9365	NaN	15.7385	NaN	NaN	NaN	Possible resuscitation-promoting factor RpfA	cell wall and cell processes	1	1	2.2	2.2	2.2	39.974	1.7323	32474000	5	0.0091888	P9WG31	rpfA	Rv0867c	Resuscitation-promotingfactorRpfA	sp|P9WG31|RPFA_MYCTUResuscitation-promotingfactorRpfAOS=Mycobacteriumtuberculosis(strainATCC25618/H37Rv)GN=rpfAPE=1SV=1	1
29.1602	28.9369	28.9635	29.7443	29.9193	29.1915	29.1752	29.2285	28.5783	30.1203	30.4954	30.076	28.2171	27.5085	27.9535	26.0942	25.6794	25.8414	25.7636	26.2854	25.6267	25.8947	25.6343	24.6545	26.5808	27.2912	25.8045	24.2393	23.5244	24.5548	Probable transaldolase Tal	intermediary metabolism and respiration	22	22	62.2	62.2	62.2	40.72	323.31	19727000000	553	0	P9WG33	tal	Rv1448c	Transaldolase	sp|P9WG33|TAL_MYCTUTransaldolaseOS=Mycobacteriumtuberculosis(strainATCC25618/H37Rv)GN=talPE=1SV=1	22
25.3323	27.6287	23.5433	30.802	31.1659	31.189	31.1309	30.9906	31.2865	30.6597	30.5676	30.9738	31.4613	31.4221	31.6053	22.551	25.6199	19.341	28.4667	28.828	28.3736	28.9869	28.7978	28.9341	29.2932	28.9365	28.6733	28.6563	28.8859	27.283	Probable thiol peroxidase Tpx	virulence, detoxification and adaptation	9	9	91.5	91.5	91.5	16.896	245.62	32684000000	644	0	P9WG35	tpx	Rv1932	Probablethiolperoxidase	sp|P9WG35|TPX_MYCTUProbablethiolperoxidaseOS=Mycobacteriumtuberculosis(strainATCC25618/H37Rv)GN=tpxPE=1SV=1	9
29.0565	29.0237	28.9662	28.1564	27.5953	28.2185	27.8868	27.4356	28.2508	23.7323	NaN	23.3439	28.2411	27.6901	28.7627	25.8379	25.141	25.5244	23.9	24.2906	24.8246	24.6684	24.2658	24.4451	19.1751	16.2471	18.6004	24.7899	23.9345	25.3423			25	25	87.1	87.1	87.1	59.782	323.31	7389100000	421	0	P9WG37	kdc		Alpha-keto-aciddecarboxylase	sp|P9WG37|KDC_MYCTUAlpha-keto-aciddecarboxylaseOS=Mycobacteriumtuberculosis(strainATCC25618/H37Rv)GN=kdcPE=1SV=1	25
28.6045	28.7428	28.4496	27.9779	27.4555	27.9416	27.8384	27.7446	27.8472	27.4809	27.1436	27.7589	28.0471	26.9267	28.3627	25.4038	24.6899	25.0046	24.0761	23.6875	24.4901	24.0103	23.8025	24.6946	23.0549	23.862	24.0407	24.6921	22.4726	24.987	Probable acetolactate synthase IlvG (acetohydroxy-acid synthase)(ALS)	intermediary metabolism and respiration	19	19	56.9	56.9	56.9	57.52	282.84	6845000000	382	0	P9WG39	ilvG	Rv1820	AcetolactatesynthaselargesubunitIlvG	sp|P9WG39|ILVG_MYCTUAcetolactatesynthaselargesubunitIlvGOS=Mycobacteriumtuberculosis(strainATCC25618/H37Rv)GN=ilvGPE=1SV=1	19
27.4488	27.5063	27.4946	30.0847	30.0742	29.8775	28.2864	28.1093	28.192	28.294	27.9861	28.7044	28.5527	27.8546	28.8863	23.7702	23.2069	23.2646	25.3777	25.702	25.7345	23.9427	23.48	23.6984	23.8062	24.4647	23.48	23.7844	23.0953	24.0267	Acetolactate synthase (large subunit) IlvB1 (acetohydroxy-acid synthase)	intermediary metabolism and respiration	35	35	80.1	80.1	80.1	66.122	323.31	9905600000	572	0	P9WG41	ilvB1	Rv3003c	AcetolactatesynthaselargesubunitIlvB1	sp|P9WG41|ILVB1_MYCTUAcetolactatesynthaselargesubunitIlvB1OS=Mycobacteriumtuberculosis(strainATCC25618/H37Rv)GN=ilvB1PE=1SV=1	35
29.4085	29.4862	29.6369	29.0344	29.1317	29.1554	28.9991	28.8611	29.0308	29.2324	28.984	29.0835	29.5673	29.7485	28.0052	26.646	26.8398	27.0289	25.948	25.893	26.9385	26.5008	25.9616	26.1102	26.4634	25.7296	25.78	26.1471	26.2176	23.885			21	21	94.6	94.6	94.6	27.403	272.05	17137000000	807	0	P9WG43	tpiA		Triosephosphateisomerase	sp|P9WG43|TPIS_MYCTUTriosephosphateisomeraseOS=Mycobacteriumtuberculosis(strainATCC25618/H37Rv)GN=tpiAPE=1SV=1	21
29.5957	29.4291	29.3317	29.842	30.1682	29.8848	29.6003	29.5454	30.3038	29.8425	29.8899	30.4443	29.284	29.3537	29.5519	25.9565	25.0978	25.1494	25.1753	25.5985	25.1851	25.3602	24.8119	24.9558	25.8253	26.5706	24.9916	23.9802	23.9285	24.3864	DNA gyrase (subunit B) GyrB (DNA topoisomerase (ATP-hydrolysing)) (DNA topoisomerase II) (type II DNA topoisomerase)	information pathways	39	39	60.4	60.4	60.4	74.09	323.31	19129000000	830	0	P9WG45	gyrB	Rv0005	DNAgyrasesubunitB	sp|P9WG45|GYRB_MYCTUDNAgyrasesubunitBOS=Mycobacteriumtuberculosis(strainATCC25618/H37Rv)GN=gyrBPE=1SV=1	39
30.8149	30.3235	30.2697	30.8747	31.3445	31.3105	30.6724	30.6782	31.2607	30.8508	31.018	31.3879	30.112	30.5405	30.52	26.2618	25.3925	25.7492	25.7701	26.3207	25.9867	25.7163	25.6089	25.5908	26.126	27.012	25.3091	24.5614	25.0138	24.7481	DNA gyrase (subunit A) GyrA (DNA topoisomerase (ATP-hydrolysing)) (DNA topoisomerase II) (type II DNA topoisomerase)	information pathways	51	51	72.7	72.7	72.7	92.273	323.31	39701000000	1304	0	P9WG47	gyrA	Rv0006	DNAgyrasesubunitA	sp|P9WG47|GYRA_MYCTUDNAgyrasesubunitAOS=Mycobacteriumtuberculosis(strainATCC25618/H37Rv)GN=gyrAPE=1SV=1	51
30.1029	30.9175	30.646	30.5305	29.7749	30.7318	30.1319	30.1107	30.6303	29.8399	30.0314	30.0559	30.4523	30.8708	30.7709	25.3893	24.5874	25.2795	24.8247	24.4183	25.0278	24.5945	24.5593	24.7726	24.9546	25.7023	24.09	24.6231	25.1402	24.8256	DNA topoisomerase I TopA (omega-protein) (relaxing enzyme) (untwisting enzyme) (swivelase) (type I DNA topoisomerase) (nicking-closing enzyme) (TOPO I)	information pathways	58	58	72.8	72.8	72.8	102.33	323.31	25513000000	1083	0	P9WG49	topA	Rv3646c	DNAtopoisomerase1	sp|P9WG49|TOP1_MYCTUDNAtopoisomerase1OS=Mycobacteriumtuberculosis(strainATCC25618/H37Rv)GN=topAPE=1SV=1	58
26.3065	25.8368	25.5179	25.3266	24.3766	24.9243	25.9169	25.3671	24.9587	25.3696	25.0827	25.4921	26.3811	26.7575	26.2935	23.6777	22.2239	23.62	22.0324	20.8375	22.5399	22.0426	21.8292	22.5667	22.7076	22.8559	21.4723	23.8211	24.5631	24.2697	Possible membrane protein	cell wall and cell processes	3	3	15.7	15.7	15.7	27.39	11.289	1214200000	58	0	P9WG51	Rv1401	Rv1401	UncharacterizedmembraneproteinRv1401	sp|P9WG51|Y1401_MYCTUUncharacterizedmembraneproteinRv1401OS=Mycobacteriumtuberculosis(strainATCC25618/H37Rv)GN=Rv1401PE=1SV=2	3
23.6831	24.0454	24.1071	25.5746	25.4877	25.5925	23.6177	23.8878	23.3129	23.8054	24.1188	24.1387	23.2241	23.9848	NaN	20.9893	20.4756	20.4175	21.9081	22.243	23.3111	20.9613	21.0011	19.3071	21.0799	20.5597	19.3292	18.9812	20.2313	19.1693			13	13	57.6	57.6	57.6	34.129	110.46	644300000	106	0	P9WG53	tilS		tRNA(Ile)-lysidinesynthase	sp|P9WG53|TILS_MYCTUtRNA(Ile)-lysidinesynthaseOS=Mycobacteriumtuberculosis(strainATCC25618/H37Rv)GN=tilSPE=1SV=1	13
28.5718	29.04	29.086	30.3424	30.4397	30.4237	29.7851	29.7546	29.8279	30.0518	30.3037	30.4633	29.0769	28.315	29.42	25.4211	25.4209	25.2912	26.7365	27.1193	26.7133	26.8368	26.7091	26.1404	26.7998	27.4921	26.5034	25.3365	24.2738	25.5261	Probable trigger factor (TF) protein Tig	cell wall and cell processes	28	28	84.3	84.3	84.3	50.615	323.31	26276000000	1210	0	P9WG55	tig	Rv2462c	Triggerfactor	sp|P9WG55|TIG_MYCTUTriggerfactorOS=Mycobacteriumtuberculosis(strainATCC25618/H37Rv)GN=tigPE=1SV=1	28
25.8955	26.7049	26.5961	25.8942	26.4099	26.7738	26.6193	27.0209	27.0686	26.4684	26.6663	26.9824	27.6005	27.2028	26.2321	22.8282	24.5536	23.4012	21.8041	22.6483	24.4254	23.3795	23.5905	23.3255	23.3492	22.5612	23.5148	24.2449	24.8788	21.756	Probable thymidylate synthase ThyX (ts) (TSase)	intermediary metabolism and respiration	17	17	72.4	72.4	72.4	27.591	78.083	2896600000	243	0	P9WG57	thyX	Rv2754c	Flavin-dependentthymidylatesynthase	sp|P9WG57|THYX_MYCTUFlavin-dependentthymidylatesynthaseOS=Mycobacteriumtuberculosis(strainATCC25618/H37Rv)GN=thyXPE=1SV=1	17
28.0238	27.4489	28.0462	26.8167	27.1433	26.9576	26.9578	26.9048	27.0087	27.0935	27.1887	27.2369	27.0266	26.7748	27.2477	25.1106	24.1882	25.3257	22.9673	24.1409	24.7534	24.0327	23.9765	24.2921	24.4913	23.8083	23.3661	23.1422	23.4283	22.5186	Threonine synthase ThrC (ts)	intermediary metabolism and respiration	22	22	94.7	94.7	94.7	37.321	323.31	5362300000	360	0	P9WG59	thrC	Rv1295	Threoninesynthase	sp|P9WG59|THRC_MYCTUThreoninesynthaseOS=Mycobacteriumtuberculosis(strainATCC25618/H37Rv)GN=thrCPE=1SV=1	22
28.9224	28.7315	29.2699	29.3638	29.4642	29.7423	28.8593	28.6122	28.8476	28.8829	29.0699	29.3384	29.1816	28.8135	28.3187	26.4191	26.0784	26.7085	26.3464	26.5408	27.6157	26.5492	26.2347	26.0112	26.4468	26.1178	25.9355	26.0161	26.2833	24.7393	Possible thioredoxin	intermediary metabolism and respiration	19	19	78.9	78.9	78.9	32.17	323.31	17025000000	914	0	P9WG61	Rv1324	Rv1324	UncharacterizedproteinRv1324	sp|P9WG61|Y1324_MYCTUUncharacterizedproteinRv1324OS=Mycobacteriumtuberculosis(strainATCC25618/H37Rv)GN=Rv1324PE=1SV=1	19
28.8932	28.0531	28.116	28.3098	26.9144	28.6459	28.1283	27.8264	28.6277	28.0543	27.1805	28.1331	27.4286	28.5821	NaN	26.0979	25.6037	25.3778	25.2291	23.839	25.0674	25.9096	25.1092	26.0612	23.8429	24.3842	25.1932	24.1928	24.8289	NaN	Soluble secreted antigen Mpt53 precursor	cell wall and cell processes	5	5	50.3	50.3	50.3	18.383	217.75	3846000000	236	0	P9WG65	mpt53	Rv2878c	SolublesecretedantigenMPT53	sp|P9WG65|MPT53_MYCTUSolublesecretedantigenMPT53OS=Mycobacteriumtuberculosis(strainATCC25618/H37Rv)GN=mpt53PE=1SV=1	5
32.7939	32.2441	31.2114	31.7974	31.5398	31.7743	31.1739	30.6572	30.8072	31.4465	31.6964	31.6855	31.7315	32.2321	29.7435	29.4479	29.4115	28.5294	28.5298	28.833	28.4242	28.6508	28.0726	28.081	27.8588	29.0614	28.5454	28.5709	28.6474	26.1611	Probable thioredoxin TrxA	intermediary metabolism and respiration	11	11	80.2	80.2	80.2	12.544	156.34	42959000000	653	0	P9WG67	trxA	Rv1470	Thioredoxin	sp|P9WG67|THIO_MYCTUThioredoxinOS=Mycobacteriumtuberculosis(strainATCC25618/H37Rv)GN=trxAPE=1SV=1	11
26.8963	26.3163	26.8621	27.419	27.9469	27.1116	27.3138	27.3178	27.1264	28.6231	28.3908	28.2922	26.577	26.6487	25.9716	23.6259	22.8308	23.9381	23.8961	25.0783	24.8709	24.6178	24.3873	23.7	25.3814	25.8198	24.5271	22.7767	22.4202	21.2522	Probable acetyl-CoA acetyltransferase FadA4 (acetoacetyl-CoA thiolase)	lipid metabolism	20	20	90	90	90	40.08	315.8	5472800000	345	0	P9WG69	fadA4	Rv1323	Probableacetyl-CoAacetyltransferase	sp|P9WG69|FADA4_MYCTUProbableacetyl-CoAacetyltransferaseOS=Mycobacteriumtuberculosis(strainATCC25618/H37Rv)GN=fadA4PE=1SV=1	20
24.7631	24.4613	24.8277	25.842	25.0754	26.3467	24.3406	24.4578	23.8374	24.3211	24.5143	24.3578	22.9934	25.0066	23.5237	22.4391	21.9946	23.0062	22.6238	22.5054	24.3398	21.9677	21.4194	19.977	22.4082	21.5628	20.2579	19.5112	21.4972	20.4217	Probable thiamine-monophosphate kinase ThiL (thiamine-phosphate kinase)	intermediary metabolism and respiration	12	12	61	61	61	34.33	138.85	973790000	73	0	P9WG71	thiL	Rv2977c	Thiamine-monophosphatekinase	sp|P9WG71|THIL_MYCTUThiamine-monophosphatekinaseOS=Mycobacteriumtuberculosis(strainATCC25618/H37Rv)GN=thiLPE=1SV=1	12
23.4034	22.6532	23.5463	23.0916	23.4803	23.5206	22.9879	22.9274	23.1155	24.1442	24.2528	24.3254	25.0121	24.598	NaN	21.9827	20.9708	22.4503	20.331	21.1219	20.7321	20.6594	21.1232	20.9658	22.6903	21.9977	20.4909	20.7354	22.4133	17.2718	Probable thiamin biosynthesis protein ThiG (thiazole biosynthesis protein)	intermediary metabolism and respiration	10	10	69.4	69.4	69.4	25.877	88.727	388620000	48	0	P9WG73	thiG	Rv0417	Thiazolesynthase	sp|P9WG73|THIG_MYCTUThiazolesynthaseOS=Mycobacteriumtuberculosis(strainATCC25618/H37Rv)GN=thiGPE=1SV=1	10
27.4985	27.0252	27.1359	27.3367	27.4934	27.038	27.4572	27.5843	26.7136	27.4901	27.7574	26.8749	27.3268	27.4976	NaN	24.9431	23.536	24.3418	24.3419	23.9312	23.9271	23.8972	23.8121	23.317	24.29	24.8031	23.0938	22.3038	23.2474	17.5029	Thiamine-phosphate pyrophosphorylase ThiE (TMP pyrophosphorylase) (TMP-PPASE) (thiamine-phosphate synthase)	intermediary metabolism and respiration	13	13	76.6	76.6	76.6	23.271	101.45	3973800000	247	0	P9WG75	thiE	Rv0414c	Thiamine-phosphatesynthase	sp|P9WG75|THIE_MYCTUThiamine-phosphatesynthaseOS=Mycobacteriumtuberculosis(strainATCC25618/H37Rv)GN=thiEPE=1SV=1	13
24.1436	23.6492	24.5224	24.864	24.4287	24.1451	23.6347	23.6665	23.8933	24.0989	23.901	24.8125	24.0913	23.3656	23.8308	20.9866	20.5774	22.775	21.8589	21.3717	22.3249	21.3929	20.6356	21.4746	22.6281	20.4385	21.2209	20.668	21.8257	18.0391	Probable phosphomethylpyrimidine kinase ThiD (HMP-phosphate kinase) (HMP-P kinase)	intermediary metabolism and respiration	8	8	62.6	62.6	62.6	27.51	65.886	550640000	65	0	P9WG77	thiD	Rv0422c	Hydroxymethylpyrimidine/phosphomethylpyrimidinekinase	sp|P9WG77|THID_MYCTUHydroxymethylpyrimidine/phosphomethylpyrimidinekinaseOS=Mycobacteriumtuberculosis(strainATCC25618/H37Rv)GN=thiDPE=1SV=1	8
26.6913	26.4298	26.6655	26.2765	27.1984	26.1966	27.0892	26.4412	26.8342	26.9417	27.031	27.3476	26.2998	26.6051	26.887	22.5027	22.1611	22.8421	21.5267	23.3633	21.9921	23.4239	22.663	22.5703	23.159	23.8928	22.4517	21.2412	21.5873	22.3288	Probable thiamine biosynthesis protein ThiC	intermediary metabolism and respiration	20	20	54.7	54.7	54.7	59.897	323.31	2851300000	213	0	P9WG79	thiC	Rv0423c	Phosphomethylpyrimidinesynthase	sp|P9WG79|THIC_MYCTUPhosphomethylpyrimidinesynthaseOS=Mycobacteriumtuberculosis(strainATCC25618/H37Rv)GN=thiCPE=1SV=1	20
27.8374	27.9134	27.7015	27.9168	28.2166	28.5704	27.988	28.2448	27.6556	27.9547	27.909	27.9371	28.5306	28.6281	28.4888	25.3162	24.9854	25.1693	24.9991	24.8167	26.0806	25.2804	25.2274	24.7347	25.4478	24.621	24.2263	24.9705	25.1455	24.0713	Probable bifunctional protein FolD: methylenetetrahydrofolate dehydrogenase + methenyltetrahydrofolate cyclohydrolase	intermediary metabolism and respiration	23	23	92.9	92.9	92.9	29.483	307.12	8536700000	590	0	P9WG81	folD	Rv3356c	BifunctionalproteinFolD	sp|P9WG81|FOLD_MYCTUBifunctionalproteinFolDOS=Mycobacteriumtuberculosis(strainATCC25618/H37Rv)GN=folDPE=1SV=1	23
NaN	NaN	21.4967	NaN	NaN	NaN	NaN	NaN	NaN	23.081	23.0722	23.006	22.2643	22.2701	NaN	NaN	NaN	18.6757	NaN	NaN	NaN	16.7136	17.9786	16.0097	21.2368	20.2643	20.6678	18.5065	19.1176	NaN	Possible oxidoreductase	intermediary metabolism and respiration	5	5	21.5	21.5	21.5	32.641	13.619	79069000	13	0	P9WG83	Rv0097	Rv0097	PutativedioxygenaseRv0097	sp|P9WG83|Y097_MYCTUPutativedioxygenaseRv0097OS=Mycobacteriumtuberculosis(strainATCC25618/H37Rv)GN=Rv0097PE=1SV=1	5
NaN	NaN	21.2169	22.411	22.4507	22.6791	NaN	NaN	NaN	21.5144	NaN	NaN	NaN	NaN	NaN	16.6239	NaN	16.0608	18.1184	16.7598	18.7632	13.7204	14.5482	16.1826	16.2471	14.7548	14.68	NaN	NaN	NaN	Probable conserved integral membrane protein	cell wall and cell processes	4	4	8	8	8	72.353	9.1662	27573000	4	0	P9WG85	Rv1877	Rv1877	UncharacterizedMFS-typetransporterRv1877	sp|P9WG85|Y1877_MYCTUUncharacterizedMFS-typetransporterRv1877OS=Mycobacteriumtuberculosis(strainATCC25618/H37Rv)GN=Rv1877PE=3SV=1	4
20.8378	NaN	22.3058	NaN	NaN	NaN	NaN	NaN	NaN	NaN	NaN	NaN	NaN	NaN	NaN	17.2921	14.3615	19.0332	NaN	NaN	NaN	NaN	NaN	NaN	NaN	NaN	13.233	NaN	NaN	NaN	Integral membrane drug efflux protein Stp	cell wall and cell processes	2	2	3.7	3.7	3.7	57.115	1.921	10915000	4	0.007297	P9WG91	stp	Rv2333c	MultidrugresistanceproteinStp	sp|P9WG91|STP_MYCTUMultidrugresistanceproteinStpOS=Mycobacteriumtuberculosis(strainATCC25618/H37Rv)GN=stpPE=1SV=1	2
NaN	NaN	NaN	22.3588	NaN	NaN	NaN	NaN	NaN	NaN	NaN	NaN	NaN	NaN	NaN	NaN	NaN	NaN	18.1224	NaN	18.5685	17.6844	NaN	NaN	NaN	NaN	17.9253	NaN	18.2117	NaN	Probable conserved integral membrane protein	cell wall and cell processes	1	1	2.5	2.5	2.5	43.679	3.088	21559000	4	0.0009715	P9WG93	Rv2723	Rv2723	UncharacterizedmembraneproteinRv2723	sp|P9WG93|Y2723_MYCTUUncharacterizedmembraneproteinRv2723OS=Mycobacteriumtuberculosis(strainATCC25618/H37Rv)GN=Rv2723PE=1SV=1	1
26.9372	26.8938	26.4521	27.3656	27.0432	26.8883	27.0994	27.1406	26.5908	27.7607	27.9943	27.5889	26.3812	26.1798	26.7309	24.6639	23.9384	24.5235	24.1135	24.3031	23.9102	24.7119	24.5339	23.6957	24.6493	25.6189	24.1451	23.2276	22.9034	23.6247	Probable threonine dehydratase IlvA	intermediary metabolism and respiration	15	15	52.7	52.7	52.7	45.04	275.42	4078700000	242	0	P9WG95	ilvA	Rv1559	L-threoninedehydratasebiosyntheticIlvA	sp|P9WG95|ILVA_MYCTUL-threoninedehydratasebiosyntheticIlvAOS=Mycobacteriumtuberculosis(strainATCC25618/H37Rv)GN=ilvAPE=1SV=1	15
23.9592	21.5515	23.2286	22.3212	23.1119	21.2166	NaN	NaN	22.0019	22.421	NaN	21.5048	22.4519	22.1057	22.5893	22.0358	21.1671	22.1829	19.5261	21.5029	20.3511	19.1025	15.6404	18.477	20.6021	19.6038	17.7027	18.273	19.1639	18.7378	Sec-independent protein translocase transmembrane protein TatC	cell wall and cell processes	5	5	26.6	26.6	26.6	33.854	18.859	149810000	41	0	P9WG97	tatC	Rv2093c	Sec-independentproteintranslocaseproteinTatC	sp|P9WG97|TATC_MYCTUSec-independentproteintranslocaseproteinTatCOS=Mycobacteriumtuberculosis(strainATCC25618/H37Rv)GN=tatCPE=1SV=1	5
26.5172	26.1705	26.2053	26.0441	26.3933	26.0996	25.5034	25.3813	24.6935	25.9026	26.1884	24.9345	NaN	25.0664	NaN	23.6651	23.9639	23.7636	22.9526	24.1246	22.9054	23.1208	22.1241	21.7577	21.9592	23.5575	21.1297	16.8534	18.7576	NaN	Probable protein TatB	cell wall and cell processes	6	6	59.5	59.5	59.5	14.114	77.058	802820000	62	0	P9WG99	tatB	Rv1224	Sec-independentproteintranslocaseproteinTatB	sp|P9WG99|TATB_MYCTUSec-independentproteintranslocaseproteinTatBOS=Mycobacteriumtuberculosis(strainATCC25618/H37Rv)GN=tatBPE=3SV=1	6
26.627	27.3955	25.7101	26.8055	28.1513	27.2468	26.5742	26.899	26.0425	27.1203	28.3575	26.5868	28.5192	28.2411	NaN	24.8771	25.7621	24.2119	24.5882	26.1973	25.2812	24.7244	25.1151	24.4849	25.009	26.6071	24.3611	25.5986	25.5046	20.3978	Sec-independent protein translocase membrane-bound protein TatA	cell wall and cell processes	3	3	47	47	47	8.9411	70.066	2379800000	123	0	P9WGA1	tatA	Rv2094c	Sec-independentproteintranslocaseproteinTatA	sp|P9WGA1|TATA_MYCTUSec-independentproteintranslocaseproteinTatAOS=Mycobacteriumtuberculosis(strainATCC25618/H37Rv)GN=tatAPE=1SV=1	3
24.5229	24.6191	24.9938	24.7153	23.9	23.6538	25.0312	24.8283	24.7403	24.6604	23.3206	23.8292	25.2545	25.5075	NaN	23.0258	22.1312	23.1658	20.1301	21.4174	21.9543	22.5133	21.9622	22.1335	22.1613	19.6068	20.768	21.018	22.732	NaN	Probable trans-aconitate methyltransferase Tam	intermediary metabolism and respiration	11	11	55.6	55.6	55.6	29.268	58.854	739110000	53	0	P9WGA3	tam	Rv0294	Probabletrans-aconitate2-methyltransferase	sp|P9WGA3|TAM_MYCTUProbabletrans-aconitate2-methyltransferaseOS=Mycobacteriumtuberculosis(strainATCC25618/H37Rv)GN=tamPE=1SV=1	11
26.3621	27.2018	26.5452	26.7027	27.9445	27.9371	27.0045	27.5781	27.7123	27.8003	28.0608	28.0377	27.8913	27.6909	26.7695	25.824	25.7742	25.5642	25.4748	26.6895	27.3451	26.1408	26.3168	25.8496	26.9101	26.6579	25.8575	25.3413	26.0152	24.0058	Highly conserved protein	conserved hypotheticals	9	9	62.9	62.9	62.9	26.798	168.49	5648800000	351	0	P9WGA5	Rv2603c	Rv2603c	ProbabletranscriptionalregulatoryproteinRv2603c	sp|P9WGA5|Y2603_MYCTUProbabletranscriptionalregulatoryproteinRv2603cOS=Mycobacteriumtuberculosis(strainATCC25618/H37Rv)GN=Rv2603cPE=1SV=1	9
23.9982	23.3677	23.1911	23.7484	24.562	23.4366	NaN	NaN	23.5918	23.7914	23.2701	23.7081	24.3693	24.2012	24.3032	21.7203	21.2103	21.7269	20.269	22.273	21.6621	19.4723	16.3614	18.9178	22.1484	20.6708	19.8852	21.151	22.2293	19.8301	Probable conserved transmembrane protein	cell wall and cell processes	7	7	39.5	39.5	39.5	29.762	47.979	357730000	43	0	P9WGA7	Rv2235	Rv2235	UncharacterizedSURF1-likeproteinRv2235	sp|P9WGA7|Y2235_MYCTUUncharacterizedSURF1-likeproteinRv2235OS=Mycobacteriumtuberculosis(strainATCC25618/H37Rv)GN=Rv2235PE=1SV=1	7
23.7812	23.7137	24.6442	NaN	NaN	NaN	22.3342	22.3538	23.4803	23.8642	24.0561	24.4371	NaN	NaN	NaN	21.254	20.5899	22.1327	NaN	NaN	16.0191	19.3257	19.3257	18.8328	20.6284	21.6854	20.6179	NaN	NaN	NaN	Precorrin-6Y C(5,15)-methyltransferase (decarboxylating) CobL	intermediary metabolism and respiration	4	4	11.5	11.5	11.5	41.854	18.816	291170000	28	0	P9WGA9	cobL	Rv2072c	Precorrin-6YC(5,15)-methyltransferase[decarboxylating]	sp|P9WGA9|COBL_MYCTUPrecorrin-6YC(5,15)-methyltransferase[decarboxylating]OS=Mycobacteriumtuberculosis(strainATCC25618/H37Rv)GN=cobLPE=1SV=1	4
22.3638	NaN	24.1231	NaN	NaN	NaN	21.2864	21.774	22.6051	22.7272	NaN	NaN	NaN	21.9307	NaN	19.2878	16.653	22.5297	17.8326	NaN	NaN	19.5864	18.9774	19.3833	20.6864	NaN	19.0431	15.9304	17.9006	NaN	Precorrin-3 methylase CobM (precorrin-4 C11-methyltransferase)	intermediary metabolism and respiration	3	3	17.9	17.9	17.9	26.42	19.917	127090000	18	0	P9WGB1	cobM	Rv2071c	Precorrin-4C(11)-methyltransferase	sp|P9WGB1|COBM_MYCTUPrecorrin-4C(11)-methyltransferaseOS=Mycobacteriumtuberculosis(strainATCC25618/H37Rv)GN=cobMPE=1SV=1	3
23.0439	23.9355	23.0456	22.798	23.4466	23.2509	23.3354	23.5818	22.9835	23.8123	24.0607	23.0655	23.2292	22.9364	23.8712	18.0643	18.3311	17.2628	18.5548	19.7813	18.6963	21.0876	20.9876	19.8577	19.8739	21.3446	18.9573	18.9242	18.7285	19.8345			11	11	29.5	29.5	29.5	53.91	39.04	343230000	38	0	P9WGB3	cobIJ		CobalaminbiosynthesisproteinCobIJ	sp|P9WGB3|COBIJ_MYCTUCobalaminbiosynthesisproteinCobIJOS=Mycobacteriumtuberculosis(strainATCC25618/H37Rv)GN=cobIJPE=1SV=1	11
27.1734	27.0784	26.9808	27.6928	27.4425	27.25	27.8461	27.8711	27.817	27.218	26.8601	27.5584	27.1963	26.8844	27.0031	24.0134	23.2231	23.9242	23.8454	23.6278	24.941	24.9077	24.8781	24.0493	23.3525	23.4089	22.9546	23.4775	23.1168	22.9919	Probable O-succinylhomoserine sulfhydrylase MetZ (OSH sulfhydrylase)	intermediary metabolism and respiration	20	20	74.4	74.4	74.4	43.345	193.47	5558000000	269	0	P9WGB5	metZ	Rv0391	O-succinylhomoserinesulfhydrylase	sp|P9WGB5|METZ_MYCTUO-succinylhomoserinesulfhydrylaseOS=Mycobacteriumtuberculosis(strainATCC25618/H37Rv)GN=metZPE=1SV=1	20
28.8774	28.4754	28.8244	28.3374	28.0511	27.9577	28.6263	28.6453	28.6028	27.8277	28.1608	28.4754	27.9404	28.0425	28.4018	26.1969	25.5343	26.4402	25.041	24.9399	25.96	26.0498	25.9087	25.6874	24.7656	25.214	24.4296	24.9882	25.098	25.3477	Cystathionine gamma-synthase MetB (CGS) (O-succinylhomoserine [thiol]-lyase)	intermediary metabolism and respiration	16	16	75.5	75.5	75.5	40.982	323.31	11055000000	502	0	P9WGB7	metB	Rv1079	Cystathioninegamma-synthase	sp|P9WGB7|METB_MYCTUCystathioninegamma-synthaseOS=Mycobacteriumtuberculosis(strainATCC25618/H37Rv)GN=metBPE=1SV=1	16
22.6179	22.5882	23.151	24.0666	23.5634	25.4847	24.0325	24.2626	23.7461	22.5677	22.5571	23.3378	NaN	NaN	NaN	18.127	18.2614	19.7025	20.3543	20.274	22.7827	21.3928	21.2041	20.1248	18.3783	17.9206	16.73	10.823	NaN	NaN	Glycolipid sulfotransferase	intermediary metabolism and respiration	11	11	43.6	43.6	43.6	37.005	38.897	384080000	41	0	P9WGB9	Rv1373	Rv1373	GlycolipidsulfotransferaseRv1373	sp|P9WGB9|GLST_MYCTUGlycolipidsulfotransferaseRv1373OS=Mycobacteriumtuberculosis(strainATCC25618/H37Rv)GN=Rv1373PE=1SV=1	11
26.731	25.8238	27.0537	26.7909	26.6555	26.7009	26.7406	26.6561	26.6171	26.7029	26.6622	26.3554	25.8221	26.4715	25.7205	23.976	23.0676	24.4583	23.5356	23.6609	25.1514	24.3631	24.2595	24.1975	24.6884	23.8533	23.8224	22.0774	23.6405	21.0773	Conserved protein	conserved hypotheticals	10	10	74.7	74.7	74.7	29.154	142.63	2984100000	150	0	P9WGC1	Rv1339	Rv1339	UncharacterizedproteinRv1339	sp|P9WGC1|Y1339_MYCTUUncharacterizedproteinRv1339OS=Mycobacteriumtuberculosis(strainATCC25618/H37Rv)GN=Rv1339PE=1SV=1	10
25.9192	26.6123	26.8464	26.2928	26.6079	26.5914	26.4574	26.5142	26.5207	26.4977	27.1244	26.4244	26.18	26.6064	NaN	25.3375	25.5778	24.9499	24.7673	25.653	24.4282	25.1621	25.0206	24.6193	25.0012	26.0609	25.0392	23.4452	23.9074	18.5033	Conserved hypothetical protein	conserved hypotheticals	5	5	60.8	60.8	60.8	15.395	46.959	1475200000	110	0	P9WGC3	Rv3284	Rv3284	UncharacterizedSufE-likeproteinRv3284	sp|P9WGC3|Y3284_MYCTUUncharacterizedSufE-likeproteinRv3284OS=Mycobacteriumtuberculosis(strainATCC25618/H37Rv)GN=Rv3284PE=1SV=1	5
30.5015	30.8381	30.384	30.2721	30.6895	30.5674	31.1106	31.1274	30.499	30.6946	30.7556	30.8314	30.9458	30.969	31.3293	27.218	26.9268	27.0373	26.3352	26.9547	27.7579	27.4455	27.3615	26.8307	26.6491	27.4996	26.3875	27.2915	27.7707	27.438	Probable succinyl-CoA synthetase (beta chain) SucC (SCS-beta)	intermediary metabolism and respiration	25	25	84.8	84.8	84.8	40.925	323.31	55094000000	1331	0	P9WGC5	sucC	Rv0951	Succinate--CoAligase[ADP-forming]subunitbeta	sp|P9WGC5|SUCC_MYCTUSuccinate--CoAligase[ADP-forming]subunitbetaOS=Mycobacteriumtuberculosis(strainATCC25618/H37Rv)GN=sucCPE=1SV=1	25
30.1277	30.232	30.2534	29.8453	30.4	30.7447	30.5186	30.5064	31.2344	30.4653	30.5129	31.4892	31.342	31.2577	30.7567	27.8365	27.4096	27.3793	26.8836	27.5502	28.4031	28.1235	28.0897	28.3132	28.1869	27.7734	27.9984	27.8299	28.2498	26.8374	Probable succinyl-CoA synthetase (alpha chain) SucD (SCS-alpha)	intermediary metabolism and respiration	15	15	61.1	61.1	61.1	31.229	303.37	47583000000	951	0	P9WGC7	sucD	Rv0952	Succinate--CoAligase[ADP-forming]subunitalpha	sp|P9WGC7|SUCD_MYCTUSuccinate--CoAligase[ADP-forming]subunitalphaOS=Mycobacteriumtuberculosis(strainATCC25618/H37Rv)GN=sucDPE=1SV=1	15
28.5041	28.0955	28.2626	28.5623	28.2278	28.232	27.7684	27.7227	27.9703	27.388	27.7281	27.7564	28.2647	28.0037	25.7933	26.7111	26.3983	26.6549	26.7804	25.8302	26.6119	25.8209	25.4401	25.6926	26.0562	25.9231	25.0312	25.1956	25.6968	21.4348	Conserved protein	conserved hypotheticals	10	10	81.1	81.1	81.1	22.57	160.35	7026700000	363	0	P9WGC9	Rv1301	Rv1301	Putativethreonylcarbamoyl-AMPsynthase	sp|P9WGC9|TSAC_MYCTUPutativethreonylcarbamoyl-AMPsynthaseOS=Mycobacteriumtuberculosis(strainATCC25618/H37Rv)GN=Rv1301PE=1SV=1	10
24.6235	24.7956	21.4047	24.5141	25.6447	22.9693	24.3996	24.8535	23.3949	23.7953	24.0059	24.558	24.8225	22.0737	25.1599	20.4159	20.1244	18.8979	20.9884	21.6313	18.7984	18.6916	19.6613	19.0985	18.9036	19.0961	18.9844	18.8079	18.1968	18.8226	Possible UDP-glucose-4-epimerase CpsY (galactowaldenase) (UDP-galactose-4-epimerase) (uridine diphosphate galactose-4-epimerase) (uridine diphospho-galactose-4-epimerase)	cell wall and cell processes	8	8	16.9	16.9	16.9	60.267	4.0261	389220000	19	0	P9WGD1	cpsY	Rv0806c	ExopolysaccharidephosphotransferaseCpsY	sp|P9WGD1|CPSY_MYCTUExopolysaccharidephosphotransferaseCpsYOS=Mycobacteriumtuberculosis(strainATCC25618/H37Rv)GN=cpsYPE=1SV=1	8
24.9376	24.8307	25.7153	24.5383	24.7727	24.9267	23.8172	24.7751	24.8656	24.4909	24.8641	24.3813	25.3723	24.3886	NaN	22.8185	22.6899	22.6454	22.3388	22.0933	21.5903	21.1792	22.0778	21.6273	23.3269	23.0834	21.3119	21.7005	21.3871	NaN	Probable SSRA-binding protein SmpB	virulence, detoxification and adaptation	9	9	47.5	47.5	47.5	18.23	139.33	574910000	100	0	P9WGD3	smpB	Rv3100c	SsrA-bindingprotein	sp|P9WGD3|SSRP_MYCTUSsrA-bindingproteinOS=Mycobacteriumtuberculosis(strainATCC25618/H37Rv)GN=smpBPE=1SV=1	9
31.6553	31.2255	30.5891	31.8197	31.7791	31.1444	30.8621	31.1811	30.6798	31.3642	31.3455	30.8472	31.2214	31.0091	29.5629	29.6595	29.4571	28.3245	29.6704	29.3091	28.6162	28.817	29.0136	28.423	29.9629	29.7074	28.4394	28.5699	28.6409	25.8558	Single-strand binding protein Ssb (helix-destabilizing protein)	information pathways	10	10	73.8	73.8	73.8	17.353	267.48	50351000000	797	0	P9WGD5	ssb	Rv0054	Single-strandedDNA-bindingprotein	sp|P9WGD5|SSB_MYCTUSingle-strandedDNA-bindingproteinOS=Mycobacteriumtuberculosis(strainATCC25618/H37Rv)GN=ssbPE=1SV=1	10
28.2652	28.4178	28.4533	28.1641	28.5647	28.1346	28.1931	28.1484	28.2262	27.9765	28.163	28.5454	28.0532	28.1048	28.579	24.9254	24.4187	24.7419	24.3302	25.2148	24.2862	24.5703	24.5932	24.1742	24.3865	25.1316	24.2092	23.8536	23.8091	24.1912	Probable signal recognition particle protein Ffh (fifty-four homolog) (SRP protein)	cell wall and cell processes	27	27	68.2	68.2	68.2	55.001	323.31	8259000000	462	0	P9WGD7	ffh	Rv2916c	Signalrecognitionparticleprotein	sp|P9WGD7|SRP54_MYCTUSignalrecognitionparticleproteinOS=Mycobacteriumtuberculosis(strainATCC25618/H37Rv)GN=ffhPE=1SV=1	27
28.1294	28.2692	28.9688	28.4732	28.5458	28.4853	28.0181	28.0036	27.588	28.0203	28.3062	27.8874	28.3844	28.7945	28.68	25.4579	25.4122	25.4384	24.9314	25.5133	24.7373	25.134	24.9975	24.1888	24.6288	25.338	23.3975	25.0234	25.3662	25.5597	Probable cell division protein FtsY (SRP receptor) (signal recognition particle receptor)	cell wall and cell processes	21	21	64	64	64	44.031	323.31	9715100000	521	0	P9WGD9	ftsY	Rv2921c	SignalrecognitionparticlereceptorFtsY	sp|P9WGD9|FTSY_MYCTUSignalrecognitionparticlereceptorFtsYOS=Mycobacteriumtuberculosis(strainATCC25618/H37Rv)GN=ftsYPE=1SV=1	21
26.4652	26.3244	26.6672	25.8742	26.7533	26.0504	26.6753	23.7676	25.7071	25.7727	25.1328	25.8561	25.085	26.9512	NaN	24.9228	25.0824	25.0809	24.2756	25.0614	24.2155	25.8547	22.9798	23.9654	23.5024	22.5368	23.5249	23.3619	24.3281	NaN	Anti-anti-sigma factor RsfB (anti-sigma factor antagonist) (regulator of sigma F B)	information pathways	3	3	25.4	25.4	25.4	12.65	10.014	974520000	53	0	P9WGE1	rsfB	Rv3687c	Anti-sigma-FfactorantagonistRsfB	sp|P9WGE1|RSFB_MYCTUAnti-sigma-FfactorantagonistRsfBOS=Mycobacteriumtuberculosis(strainATCC25618/H37Rv)GN=rsfBPE=1SV=1	3
31.5536	31.0569	30.741	31.3199	30.7667	30.5131	31.7767	31.3866	30.9634	31.2979	30.9147	30.235	31.6082	31.2436	29.3493	29.2183	28.9131	28.8221	28.6003	27.8549	28.5056	29.222	28.6626	28.6472	29.309	28.5643	27.5651	28.6559	28.2287	26.1798			12	12	93.7	93.7	93.7	23.034	323.31	55630000000	907	0	P9WGE7	sodB		Superoxidedismutase[Fe]	sp|P9WGE7|SODF_MYCTUSuperoxidedismutase[Fe]OS=Mycobacteriumtuberculosis(strainATCC25618/H37Rv)GN=sodBPE=1SV=1	12
27.6711	28.0057	27.201	29.0917	29.455	29.4132	28.4871	28.2279	28.8841	28.6288	28.1593	29.0153	28.7025	28.6707	27.4877	26.092	26.6591	26.5431	27.1249	27.6732	28.7478	27.0868	26.7844	27.3491	27.4245	26.3743	26.6763	26.6013	26.5767	24.6132	Periplasmic superoxide dismutase [Cu-Zn] SodC	virulence, detoxification and adaptation	9	9	63.3	63.3	63.3	23.844	286.28	12705000000	567	0	P9WGE9	sodC	Rv0432	Superoxidedismutase[Cu-Zn]	sp|P9WGE9|SODC_MYCTUSuperoxidedismutase[Cu-Zn]OS=Mycobacteriumtuberculosis(strainATCC25618/H37Rv)GN=sodCPE=1SV=1	9
29.5643	29.4	29.4151	29.6234	29.7624	29.0197	29.9786	30.0816	29.299	29.8107	29.3657	28.905	28.2329	28.6653	28.5591	24.1994	23.0691	24.0346	23.1001	22.525	22.9844	23.0441	23.8897	23.4057	23.8955	24.1142	22.7002	22.2414	22.4177	22.4438	Probable chromosome partition protein Smc	cell wall and cell processes	65	65	57.4	57.4	57.4	130.64	323.31	10126000000	619	0	P9WGF3	smc	Rv2922c	ChromosomepartitionproteinSmc	sp|P9WGF3|SMC_MYCTUChromosomepartitionproteinSmcOS=Mycobacteriumtuberculosis(strainATCC25618/H37Rv)GN=smcPE=1SV=1	65
NaN	NaN	NaN	NaN	NaN	NaN	NaN	NaN	NaN	20.7879	NaN	NaN	NaN	NaN	NaN	15.5218	16.2883	15.5047	NaN	NaN	16.2013	NaN	NaN	NaN	17.4143	NaN	15.7111	NaN	NaN	NaN	Probable sulphate-transport transmembrane protein ABC transporter	cell wall and cell processes	2	2	5.5	5.5	5.5	59.366	6.0128	9067400	2	0	P9WGF7	Rv1739c	Rv1739c	ProbablesulfatetransporterRv1739c	sp|P9WGF7|Y1739_MYCTUProbablesulfatetransporterRv1739cOS=Mycobacteriumtuberculosis(strainATCC25618/H37Rv)GN=Rv1739cPE=1SV=1	2
27.5257	27.2463	28.4636	27.0478	26.9423	27.7912	27.276	27.1234	27.3148	27.3816	27.0152	27.1691	27.5783	27.6609	NaN	25.6212	25.1036	25.375	24.7137	24.1368	24.5252	25.0943	24.8378	25.0593	26.1486	25.0933	25.0639	24.3412	25.0129	19.4726	Conserved hypothetical protein	conserved hypotheticals	9	9	91.1	91.1	91.1	16.462	95.588	3522000000	204	0	P9WGF9	Rv1276c	Rv1276c	UncharacterizedproteinRv1276c	sp|P9WGF9|Y1276_MYCTUUncharacterizedproteinRv1276cOS=Mycobacteriumtuberculosis(strainATCC25618/H37Rv)GN=Rv1276cPE=1SV=1	9
25.1952	24.6323	25.1707	23.5705	23.7123	NaN	24.8619	24.4587	25.1133	25.7177	25.5984	25.8044	24.0349	25.246	NaN	23.2846	22.0501	23.5905	19.5155	19.7281	14.7183	22.6411	22.5274	21.9791	24.4729	23.2039	23.5438	21.4357	22.4881	NaN	Probable cobyrinic acid A,C-diamide synthase CobB	intermediary metabolism and respiration	7	7	52.3	52.3	52.3	25.661	51.403	895070000	67	0	P9WGG3	cobB	Rv2848c	NAD-dependentproteindeacylase	sp|P9WGG3|NPD_MYCTUNAD-dependentproteindeacylaseOS=Mycobacteriumtuberculosis(strainATCC25618/H37Rv)GN=cobBPE=1SV=1	7
25.9676	25.8444	26.5812	25.8168	26.1818	27.0741	25.3886	25.4663	25.169	25.949	25.3389	25.0886	25.7977	26.4393	23.1592	22.5765	21.6459	23.2095	22.2451	22.0926	23.8349	23.6211	22.7722	20.653	23.2033	21.9707	20.241	20.5688	22.1943	17.3125	Probable alternative RNA polymerase sigma factor SigG (RNA polymerase ECF type sigma factor)	information pathways	16	16	57	57	57	40.982	104.21	1737600000	116	0	P9WGG5	sigG	Rv0182c	ECFRNApolymerasesigmafactorSigG	sp|P9WGG5|SIGG_MYCTUECFRNApolymerasesigmafactorSigGOS=Mycobacteriumtuberculosis(strainATCC25618/H37Rv)GN=sigGPE=1SV=1	16
NaN	NaN	NaN	NaN	22.0672	NaN	NaN	NaN	NaN	NaN	NaN	NaN	NaN	NaN	NaN	NaN	NaN	NaN	17.6671	19.562	NaN	NaN	NaN	NaN	19.7462	18.1799	NaN	NaN	18.0673	NaN	Alternative RNA polymerase sigma factor SigE	information pathways	3	3	16.7	16.7	16.7	28.877	4.2809	26765000	2	0	P9WGG7	sigE	Rv1221	ECFRNApolymerasesigmafactorSigE	sp|P9WGG7|SIGE_MYCTUECFRNApolymerasesigmafactorSigEOS=Mycobacteriumtuberculosis(strainATCC25618/H37Rv)GN=sigEPE=1SV=1	3
NaN	NaN	NaN	NaN	NaN	NaN	NaN	NaN	NaN	23.9218	23.4767	24.529	NaN	NaN	NaN	NaN	NaN	NaN	NaN	19.8297	NaN	16.5567	19.1108	15.9396	22.4958	21.4553	21.1067	14.1102	NaN	NaN	Probable alternative RNA polymerase sigma-D factor SigD	information pathways	4	4	27.4	27.4	27.4	22.919	5.9771	139950000	6	0	P9WGG9	sigD	Rv3414c	ECFRNApolymerasesigmafactorSigD	sp|P9WGG9|RPSD_MYCTUECFRNApolymerasesigmafactorSigDOS=Mycobacteriumtuberculosis(strainATCC25618/H37Rv)GN=sigDPE=1SV=1	4
NaN	NaN	NaN	NaN	NaN	NaN	NaN	NaN	21.2278	NaN	NaN	19.5008	NaN	23.1618	NaN	17.0942	NaN	18.0764	12.728	NaN	16.3698	16.2659	NaN	18.9779	13.4472	13.4862	16.5215	17.8545	19.7817	23.3097	Possible alternative RNA polymerase sigma factor SigI	information pathways	5	5	17.2	17.2	17.2	31.431	7.0482	216840000	8	0	P9WGH3	sigI	Rv1189	ProbableECFRNApolymerasesigmafactorSigI	sp|P9WGH3|SIGI_MYCTUProbableECFRNApolymerasesigmafactorSigIOS=Mycobacteriumtuberculosis(strainATCC25618/H37Rv)GN=sigIPE=2SV=1	5
23.9986	22.0843	23.3876	23.5082	23.8888	23.9052	24.1915	24.045	22.8881	23.7719	23.4491	22.7952	24.368	24.4116	NaN	21.821	19.3834	21.2621	21.0209	20.8256	21.4727	21.6439	20.7104	19.7428	21.0066	20.6349	19.5443	20.7292	21.2236	NaN	Probable alternative RNA polymerase sigma factor SigL	information pathways	7	7	48	48	48	19.538	20.285	283570000	35	0	P9WGH5	sigL	Rv0735	ECFRNApolymerasesigmafactorSigL	sp|P9WGH5|SIGL_MYCTUECFRNApolymerasesigmafactorSigLOS=Mycobacteriumtuberculosis(strainATCC25618/H37Rv)GN=sigLPE=1SV=1	7
27.4604	27.2391	28.2784	28.1261	28.0273	27.8729	28.1023	28.0031	27.5641	27.6763	27.3061	27.1758	28.417	27.9525	27.3318	25.0378	25.0869	25.8295	25.3107	24.6716	25.2157	25.4947	25.0319	24.7129	25.7547	24.9895	23.7906	24.9337	24.9103	23.3663	Alternative RNA polymerase sigma factor SigK	information pathways	10	10	43.9	43.9	43.9	21.035	117.07	5774200000	260	0	P9WGH7	sigK	Rv0445c	ECFRNApolymerasesigmafactorSigK	sp|P9WGH7|SIGK_MYCTUECFRNApolymerasesigmafactorSigKOS=Mycobacteriumtuberculosis(strainATCC25618/H37Rv)GN=sigKPE=1SV=1	10
27.6038	27.2663	27.2454	27.1516	27.6494	26.4296	27.4164	27.1886	26.9475	27.4498	27.8195	26.843	26.8295	27.3126	24.5106	25.0998	25.0188	24.7324	24.2742	25.12	24.6611	25.5008	25.1839	24.5628	25.7904	25.2018	23.9655	23.4305	24.3045	20.9829	Alternative RNA polymerase sigma-E factor (sigma-24) SigH (RPOE)	information pathways	11	11	74.1	74.1	74.1	24.225	323.31	4824500000	254	0	P9WGH9	sigH	Rv3223c	ECFRNApolymerasesigmafactorSigH	sp|P9WGH9|SIGH_MYCTUECFRNApolymerasesigmafactorSigHOS=Mycobacteriumtuberculosis(strainATCC25618/H37Rv)GN=sigHPE=1SV=1	11
29.498	29.4578	28.9078	29.8802	30.7005	29.2402	29.7154	29.358	28.9663	30.3926	30.3106	30.1559	29.1905	28.8772	29.5721	26.2761	25.6053	25.5339	25.7102	26.8884	25.7283	25.7687	25.4458	24.8415	26.7252	27.3672	25.631	24.8963	24.597	25.4851	RNA polymerase sigma factor SigA (sigma-A)	information pathways	24	22	40	40	36.7	57.8	323.31	20751000000	770	0	P9WGI1	sigA	Rv2703	RNApolymerasesigmafactorSigA	sp|P9WGI1|SIGA_MYCTURNApolymerasesigmafactorSigAOS=Mycobacteriumtuberculosis(strainATCC25618/H37Rv)GN=sigAPE=1SV=1	24
25.411	25.0218	24.5992	24.4114	24.4314	25.194	24.8082	24.6886	24.7858	25.2884	25.0945	25.4987	24.4363	22.1208	23.6413	22.9311	22.1174	22.5376	20.7085	21.4102	23.2533	22.8887	22.4377	21.7487	23.1082	22.0974	21.8919	19.6811	18.6552	17.989	Alternative RNA polymerase sigma factor SigF	information pathways	11	11	58.6	58.6	58.6	28.793	113.87	1035600000	70	0	P9WGI3	sigF	Rv3286c	RNApolymerasesigmafactorSigF	sp|P9WGI3|SIGF_MYCTURNApolymerasesigmafactorSigFOS=Mycobacteriumtuberculosis(strainATCC25618/H37Rv)GN=sigFPE=1SV=1	11
25.5251	25.9009	24.9485	25.7339	26.5975	26.3681	23.8659	24.3726	25.4303	24.6764	26.0575	26.1818	27.5246	27.0467	NaN	22.5617	22.488	21.772	21.4028	23.0681	23.1975	20.6225	21.3034	21.6342	21.9355	22.8771	21.735	23.6925	23.0882	22.8493	RNA polymerase sigma factor SigB	information pathways	11	11	42.4	37.2	37.2	36.343	74.142	1611600000	83	0	P9WGI5	sigB	Rv2710	RNApolymerasesigmafactorSigB	sp|P9WGI5|SIGB_MYCTURNApolymerasesigmafactorSigBOS=Mycobacteriumtuberculosis(strainATCC25618/H37Rv)GN=sigBPE=1SV=1	13
NaN	NaN	NaN	23.9252	24.7381	23.3163	25.8648	25.9215	25.5101	24.9164	25.3599	25.2403	23.739	23.897	23.9142	15.8463	NaN	NaN	19.5695	20.7724	19.6811	22.8743	22.7554	22.3962	21.5274	22.5139	21.0795	19.1073	19.3578	20.1417	Serine hydroxymethyltransferase GlyA2 (serine methylase 2) (SHMT 2)	intermediary metabolism and respiration	8	8	25.4	25.4	25.4	45.525	61.182	747580000	56	0	P9WGI7	glyA2	Rv0070c	Serinehydroxymethyltransferase2	sp|P9WGI7|GLYA2_MYCTUSerinehydroxymethyltransferase2OS=Mycobacteriumtuberculosis(strainATCC25618/H37Rv)GN=glyA2PE=1SV=1	8
31.3732	31.1496	31.6274	30.9617	31.2069	31.2408	29.7515	29.7524	29.8953	29.7286	29.8987	30.0974	29.8765	29.0914	30.5867	28.1333	27.6315	28.0427	27.2493	27.622	27.5478	26.4553	26.2672	26.1973	26.0362	26.4111	25.7521	25.9931	25.3188	26.5111	Serine hydroxymethyltransferase 1 GlyA1	intermediary metabolism and respiration	24	24	84.7	84.7	84.7	46.215	323.31	46223000000	1067	0	P9WGI9	glyA1	Rv1093	Serinehydroxymethyltransferase1	sp|P9WGI9|GLYA1_MYCTUSerinehydroxymethyltransferase1OS=Mycobacteriumtuberculosis(strainATCC25618/H37Rv)GN=glyA1PE=1SV=2	24
NaN	24.4228	NaN	26.1665	27.0678	25.8125	26.06	26.2487	26.1534	26.5263	26.5797	26.5578	25.0503	25.1854	NaN	16.1739	19.9422	15.9909	22.975	24.1666	23.4643	24.2137	24.1117	23.0996	24.5258	23.9971	23.2737	21.9172	22.2754	17.1153	Conserved hypothetical protein	virulence, detoxification and adaptation	12	12	67.2	67.2	67.2	30.711	104.37	1905600000	161	0	P9WGJ1	Rv3661	Rv3661	ProbablephosphataseRv3661	sp|P9WGJ1|Y3661_MYCTUProbablephosphataseRv3661OS=Mycobacteriumtuberculosis(strainATCC25618/H37Rv)GN=Rv3661PE=1SV=1	12
25	25.4922	26.4679	26.5838	26.8711	26.8933	26.1597	26.1666	26.2845	26.2994	26.7763	26.859	27.0566	25.593	25.2483	23.0512	23.2663	23.9323	23.7667	24.5958	24.7032	24.1501	24.0251	23.7952	24.4585	24.0694	23.7867	24.0218	23.8326	22.2816	Possible phosphoserine phosphatase SerB1 (PSP) (O-phosphoserine phosphohydrolase) (pspase)	intermediary metabolism and respiration	9	9	42.2	42.2	42.2	32.673	116.35	2441800000	305	0	P9WGJ3	serB1	Rv0505c	PhosphoserinephosphataseSerB1	sp|P9WGJ3|SERB1_MYCTUPhosphoserinephosphataseSerB1OS=Mycobacteriumtuberculosis(strainATCC25618/H37Rv)GN=serB1PE=1SV=1	9
NaN	NaN	NaN	NaN	NaN	NaN	NaN	NaN	NaN	NaN	NaN	21.3911	NaN	NaN	NaN	NaN	15.5082	20.9678	NaN	16.8896	17.3682	NaN	NaN	14.1904	19.9637	NaN	18.0643	NaN	NaN	NaN			6	6	28.9	28.9	28.9	25.028	5.1841	37033000	8	0	P9WGJ5	sepF		CelldivisionproteinSepF	sp|P9WGJ5|SEPF_MYCTUCelldivisionproteinSepFOS=Mycobacteriumtuberculosis(strainATCC25618/H37Rv)GN=sepFPE=1SV=1	6
28.2971	28.3013	28.0098	27.9363	27.4901	27.5242	28.7377	28.7797	27.6507	28.2436	27.5974	27.6043	28.0538	27.8235	28.3933	24.9364	24.2991	24.5727	23.565	23.1527	24.4197	25.1054	25.1595	24.2808	24.0944	24.2099	23.0323	23.958	23.8457	24.1106	Probable transcriptional regulatory protein EmbR	Regulatory proteins	26	26	79.1	79.1	79.1	41.933	230.68	8402800000	499	0	P9WGJ9	embR	Rv1267c	TranscriptionalregulatoryproteinEmbR	sp|P9WGJ9|EMBR_MYCTUTranscriptionalregulatoryproteinEmbROS=Mycobacteriumtuberculosis(strainATCC25618/H37Rv)GN=embRPE=1SV=1	26
28.9679	28.9269	28.5534	28.0245	27.4551	26.8078	28.7069	28.4116	27.74	27.2649	26.3383	26.8465	27.305	26.2312	27.449	25.3808	24.7557	24.9014	23.0673	23.1484	22.5102	24.5856	23.4457	23.647	22.8232	22.5776	21.8702	21.8603	21.4107	22.8526	Two component sensor histidine kinase DosT	Regulatory proteins	30	29	62.5	62.5	60.9	62.168	323.31	6265100000	429	0	P9WGK1	dosT	Rv2027c	HypoxiasensorhistidinekinaseresponseregulatorDosT	sp|P9WGK1|DOST_MYCTUHypoxiasensorhistidinekinaseresponseregulatorDosTOS=Mycobacteriumtuberculosis(strainATCC25618/H37Rv)GN=dosTPE=1SV=1	30
25.4094	25.1327	25.1779	25.125	24.8478	24.4637	25.0116	24.9906	24.0033	23.2159	23.4193	22.6926	25.0212	24.5022	25.2279	21.9028	20.9013	21.4406	20.0891	20.0881	21.0944	20.5362	19.9722	20.0515	18.4707	18.3581	18.4599	19.6288	18.9655	21.2485	Two component sensor histidine kinase DevS	Regulatory proteins	13	13	38.6	37	37	62.24	75.864	716240000	107	0	P9WGK3	devS	Rv3132c	RedoxsensorhistidinekinaseresponseregulatorDevS	sp|P9WGK3|DEVS_MYCTURedoxsensorhistidinekinaseresponseregulatorDevSOS=Mycobacteriumtuberculosis(strainATCC25618/H37Rv)GN=devSPE=1SV=1	14
22.8015	23.1553	22.5042	24.7008	25.5016	23.3316	24.669	24.4863	23.7941	24.9495	25.5172	24.8058	23.3066	23.4958	NaN	19.7928	19.8536	18.3897	21.0505	22.5305	20.0493	20.8378	20.5007	19.4272	21.5309	22.1137	20.8941	19.2158	19.3356	17.5284	Putative two component sensor histidine kinase SenX3	Regulatory proteins	9	9	27.8	27.8	27.8	44.824	151.75	557620000	72	0	P9WGK5	senX3	Rv0490	Sensor-likehistidinekinasesenX3	sp|P9WGK5|SENX3_MYCTUSensor-likehistidinekinasesenX3OS=Mycobacteriumtuberculosis(strainATCC25618/H37Rv)GN=senX3PE=1SV=1	9
27.9933	27.8908	28.1641	28.0131	27.4569	27.7844	27.7641	27.7331	27.3983	27.5995	27.564	27.5435	27.8086	27.7021	28.3658	24.6593	24.2042	24.0921	23.7924	23.5924	25.0488	24.3762	24.3641	23.4284	23.4297	24.3424	22.6614	24.2521	23.3785	24.426	Two component sensor histidine kinase PrrB	Regulatory proteins	20	20	65.9	65.9	65.9	47.829	306.17	6549200000	372	0	P9WGK7	prrB	Rv0902c	Sensor-typehistidinekinasePrrB	sp|P9WGK7|PRRB_MYCTUSensor-typehistidinekinasePrrBOS=Mycobacteriumtuberculosis(strainATCC25618/H37Rv)GN=prrBPE=1SV=1	20
25.1749	25.6721	25.4649	25.3139	25.1163	24.7482	25.683	25.7197	25.487	25.2505	25.6001	25.2586	NaN	24.2069	24.4482	21.2914	20.9474	21.6482	20.9522	20.2106	18.9558	22.2538	21.7786	21.4414	20.8599	21.768	20.1812	NaN	17.9679	18.2308	Two component sensory transduction histidine kinase MtrB	Regulatory proteins	14	14	27.7	27.7	27.7	61.636	58.394	939290000	53	0	P9WGK9	mtrB	Rv3245c	SensorhistidinekinaseMtrB	sp|P9WGK9|MTRB_MYCTUSensorhistidinekinaseMtrBOS=Mycobacteriumtuberculosis(strainATCC25618/H37Rv)GN=mtrBPE=1SV=1	14
25.5252	26.0388	26.1556	24.3861	25.6463	25.564	24.3123	24.2016	23.6308	25.1615	25.6511	24.3979	25.9715	25.7322	26.0565	22.0059	21.9281	22.2286	19.5514	21.7617	21.7003	20.971	20.5982	19.5251	21.0443	22.1983	19.8006	22.4276	22.2746	22.6815	Two component sensor kinase MprB	Regulatory proteins	16	16	43.5	43.5	43.5	54.407	74.475	1315000000	72	0	P9WGL1	mprB	Rv0982	Signaltransductionhistidine-proteinkinase/phosphataseMprB	sp|P9WGL1|MPRB_MYCTUSignaltransductionhistidine-proteinkinase/phosphataseMprBOS=Mycobacteriumtuberculosis(strainATCC25618/H37Rv)GN=mprBPE=1SV=1	16
25.817	25.4406	24.7185	26.0225	24.8607	26.038	25.8328	25.4804	26.5153	NaN	NaN	NaN	26.6157	27.2816	26.975	21.0264	19.9376	20.3165	20.3446	19.1354	20.108	20.4334	20.1278	20.7998	15.6506	16.2687	13.6838	21.9242	22.3001	21.9882	Probable sensor protein KdpD	Regulatory proteins	24	24	35.1	35.1	35.1	92.748	97.354	1063400000	94	0	P9WGL3	kdpD	Rv1028c	SensorproteinKdpD	sp|P9WGL3|KDPD_MYCTUSensorproteinKdpDOS=Mycobacteriumtuberculosis(strainATCC25618/H37Rv)GN=kdpDPE=1SV=1	24
26.2493	26.1256	27.6203	26.4139	26.4168	26.485	26.2582	26.2799	26.642	26.1091	26.2774	26.2735	26.2972	25.8846	26.5003	22.752	22.035	24.2959	22.8998	22.9974	23.0682	22.9151	22.7898	22.3854	21.9691	22.6706	21.2013	22.5033	21.5769	23.2154			18	18	47.9	47.9	47.9	54.012	82.779	2630300000	153	0	P9WGL5	pdtaS		ProbablesensorhistidinekinasepdtaS	sp|P9WGL5|PDTAS_MYCTUProbablesensorhistidinekinasepdtaSOS=Mycobacteriumtuberculosis(strainATCC25618/H37Rv)GN=pdtaSPE=1SV=1	18
29.7083	28.6129	29.519	29.5525	29.297	29.5233	29.233	28.7439	29.6512	29.1177	29.2431	29.2146	28.1564	29.1764	30.1303	26.7223	26.2401	27.0962	26.4361	26.6123	25.9456	27.041	26.1604	26.5692	25.7235	26.6726	25.7873	24.8064	24.7557	23.8935	Probable response regulator	Regulatory proteins	8	8	80.5	80.5	80.5	14.386	109.95	9581300000	249	0	P9WGL7	Rv3143	Rv3143	UncharacterizedresponseregulatoryproteinRv3143	sp|P9WGL7|Y3143_MYCTUUncharacterizedresponseregulatoryproteinRv3143OS=Mycobacteriumtuberculosis(strainATCC25618/H37Rv)GN=Rv3143PE=1SV=1	8
27.597	27.307	28.094	26.9949	27.6979	27.5101	28.3739	27.9698	28.5924	27.6696	27.563	28.5629	NaN	23.4862	NaN	25.1295	24.6355	25.6843	24.348	25.0815	25.0829	26.2796	25.7825	26.1859	25.9916	25.0181	25.309	14.9599	19.3679	NaN	Two component sensory transduction protein RegX3 (transcriptional regulatory protein) (probably LuxR-family)	Regulatory proteins	16	16	79.3	79.3	79.3	24.849	323.31	6243300000	392	0	P9WGL9	regX3	Rv0491	SensorytransductionproteinregX3	sp|P9WGL9|REGX3_MYCTUSensorytransductionproteinregX3OS=Mycobacteriumtuberculosis(strainATCC25618/H37Rv)GN=regX3PE=1SV=1	16
28.5875	28.2698	29.1049	28.9068	28.8967	29.1892	28.9925	28.954	28.4031	28.9886	28.9203	28.9038	29.1854	29.0774	25.4463	25.9098	25.4656	26.8682	25.5822	25.2513	26.4391	25.9072	25.6558	25.6725	26.4954	26.1216	25.8238	25.3576	25.3019	20.9772	Two component response transcriptional regulatory protein PrrA	Regulatory proteins	14	14	67.4	67.4	67.4	25.008	274.83	11645000000	512	0	P9WGM1	prrA	Rv0903c	TranscriptionalregulatoryproteinPrrA	sp|P9WGM1|PRRA_MYCTUTranscriptionalregulatoryproteinPrrAOS=Mycobacteriumtuberculosis(strainATCC25618/H37Rv)GN=prrAPE=1SV=1	14
29.9998	30.0401	30.1799	30.3829	29.6821	30.3527	30.6855	30.2321	30.2521	30.2528	30.1193	30.5139	31.0089	30.8345	28.199	27.6346	27.7809	27.5359	27.5479	26.827	27.793	27.6994	27.3643	27.4049	28.0723	27.3724	26.9477	27.1561	27.5436	23.973			21	21	80	80	80	22.669	323.31	32363000000	999	0	P9WGM3	pdtaR		ProbabletranscriptionalregulatoryproteinpdtaR	sp|P9WGM3|PDTAR_MYCTUProbabletranscriptionalregulatoryproteinpdtaROS=Mycobacteriumtuberculosis(strainATCC25618/H37Rv)GN=pdtaRPE=1SV=1	21
27.1617	26.4632	27.1213	27.299	27.0949	27.0459	28.6477	28.5787	28.1374	27.7745	27.9819	27.917	27.7264	27.7019	26.0261	23.6008	23.0638	25.8397	23.4434	22.8047	24.9201	25.4252	25.2674	24.9889	26.0672	24.7692	24.3758	24.6812	24.6302	21.0811	Possible nitrate/nitrite response transcriptional regulatory protein NarL	Regulatory proteins	10	10	68.1	68.1	68.1	22.916	97.457	5118300000	205	0	P9WGM5	narL	Rv0844c	ProbabletranscriptionalregulatoryproteinNarL	sp|P9WGM5|NARL_MYCTUProbabletranscriptionalregulatoryproteinNarLOS=Mycobacteriumtuberculosis(strainATCC25618/H37Rv)GN=narLPE=1SV=1	10
29.309	29.3261	29.7824	29.1743	30.224	29.7141	30.4295	30.1991	30.7369	30.8709	30.6572	31.4817	29.0703	29.0506	25.7462	27.1437	27.1009	27.6237	26.6393	27.724	27.5624	28.2281	27.9687	28.1491	28.8182	28.5461	28.4681	25.266	25.9562	21.8228	Two component sensory transduction transcriptional regulatory protein MtrA	Regulatory proteins	14	14	79.8	79.8	79.8	25.279	277.32	32440000000	987	0	P9WGM7	mtrA	Rv3246c	DNA-bindingresponseregulatorMtrA	sp|P9WGM7|MTRA_MYCTUDNA-bindingresponseregulatorMtrAOS=Mycobacteriumtuberculosis(strainATCC25618/H37Rv)GN=mtrAPE=1SV=1	14
26.5818	27.134	27.6881	28.0672	27.7943	28.1772	26.7879	26.8747	26.6759	27.1201	27.1652	27.7791	29.2364	29.1741	26.3305	24.1752	24.0646	24.4195	25.1327	24.5455	25.0465	23.7135	23.9747	23.3008	24.9335	24.3791	24.2501	25.7358	26.0433	22.1039	Mycobacterial persistence regulator MRPA (two component response transcriptional regulatory protein)	Regulatory proteins	8	8	43	40	40	25.893	116.42	5184200000	283	0	P9WGM9	mprA	Rv0981	ResponseregulatorMprA	sp|P9WGM9|MPRA_MYCTUResponseregulatorMprAOS=Mycobacteriumtuberculosis(strainATCC25618/H37Rv)GN=mprAPE=1SV=1	9
21.5981	NaN	NaN	22.6085	NaN	22.9095	23.242	22.7865	23.0284	22.2012	22.402	22.6728	24.0855	23.6257	NaN	19.4922	16.2393	20.0332	19.4491	17.1021	20.578	20.1877	19.7121	20.4672	19.8835	19.7322	18.5509	19.9065	20.4489	NaN	Probable transcriptional regulatory protein KdpE	Regulatory proteins	5	5	34.5	34.5	34.5	24.741	18.68	149380000	21	0	P9WGN1	kdpE	Rv1027c	TranscriptionalregulatoryproteinKdpE	sp|P9WGN1|KDPE_MYCTUTranscriptionalregulatoryproteinKdpEOS=Mycobacteriumtuberculosis(strainATCC25618/H37Rv)GN=kdpEPE=1SV=1	5
26.752	27.0313	27.4251	26.5858	26.8085	27.1487	26.6709	27.6979	26.9741	26.9505	27.5524	26.9558	27.1721	27.5091	27.4972	23.6762	23.5906	24.1568	23.0196	23.1997	24.2345	22.84	23.3781	23.0968	24.1277	24.3449	23.2503	23.6242	23.8857	23.1931	Probable preprotein translocase SecY	cell wall and cell processes	13	13	27.4	27.4	27.4	47.611	37.713	3359700000	273	0	P9WGN3	secY	Rv0732	ProteintranslocasesubunitSecY	sp|P9WGN3|SECY_MYCTUProteintranslocasesubunitSecYOS=Mycobacteriumtuberculosis(strainATCC25618/H37Rv)GN=secYPE=1SV=1	13
NaN	NaN	NaN	NaN	NaN	21.105	NaN	NaN	NaN	NaN	NaN	NaN	NaN	NaN	NaN	NaN	NaN	NaN	NaN	NaN	18.8545	NaN	NaN	NaN	NaN	NaN	18.6314	NaN	NaN	NaN	Probable protein-export membrane protein (translocase subunit) SecG	cell wall and cell processes	1	1	31.2	31.2	31.2	8.1628	16.899	2640200	2	0	P9WGN5	secG	Rv1440	Probableprotein-exportmembraneproteinSecG	sp|P9WGN5|SECG_MYCTUProbableprotein-exportmembraneproteinSecGOS=Mycobacteriumtuberculosis(strainATCC25618/H37Rv)GN=secGPE=1SV=1	1
26.7409	26.888	25.8634	26.8176	27.1886	25.6949	26.1317	27.1027	26.2894	27.0339	27.1176	26.3222	26.3082	26.2954	NaN	25.2042	25.3903	24.0033	24.7033	24.898	23.3902	24.1609	24.952	23.6487	26.0557	25.6759	23.6778	22.5966	24.0646	NaN			7	7	55.9	55.9	55.9	16.956	323.31	2364300000	168	0	P9WGN7	secE		ProteintranslocasesubunitSecE	sp|P9WGN7|SECE_MYCTUProteintranslocasesubunitSecEOS=Mycobacteriumtuberculosis(strainATCC25618/H37Rv)GN=secEPE=1SV=1	7
26.4421	26.7338	26.872	27.1963	27.5985	26.0938	26.152	26.4252	26.1314	26.9322	27.4244	27.0066	26.4849	24.8819	26.505	23.6313	23.1738	23.4383	23.7199	24.2175	22.3617	22.9181	22.8517	21.8203	23.7561	24.3079	22.1622	22.7538	20.894	22.9405	Probable protein-export membrane protein SecF	cell wall and cell processes	13	13	40.3	40.3	40.3	47.013	162.02	2820300000	184	0	P9WGN9	secF	Rv2586c	ProteintranslocasesubunitSecF	sp|P9WGN9|SECF_MYCTUProteintranslocasesubunitSecFOS=Mycobacteriumtuberculosis(strainATCC25618/H37Rv)GN=secFPE=1SV=1	13
27.1678	26.8419	27.2865	28.2648	28.0427	27.889	26.8385	27.13	27.3517	27.6521	27.4058	27.3405	27.5005	27.2466	27.1225	23.8836	23.0689	23.308	24.2513	24.5312	24.691	23.656	23.5941	23.7355	24.6766	24.0597	23.4521	23.1466	23.0548	22.524	Probable protein-export membrane protein SecD	cell wall and cell processes	13	13	29.5	29.5	29.5	60.266	143.53	4286800000	254	0	P9WGP1	secD	Rv2587c	ProteintranslocasesubunitSecD	sp|P9WGP1|SECD_MYCTUProteintranslocasesubunitSecDOS=Mycobacteriumtuberculosis(strainATCC25618/H37Rv)GN=secDPE=1SV=1	13
29.8363	29.842	29.5622	30.0483	30.4553	30.3412	29.7692	29.829	30.4224	30.2276	30.4517	30.5002	29.9117	30.4777	30.328	25.4736	25.1187	25.4068	24.9259	25.7896	25.3549	24.9339	24.6905	24.7935	25.6737	26.3608	24.8093	24.6192	24.9035	24.6925	Possible preprotein translocase ATPase SecA2	cell wall and cell processes	44	44	67.6	67.6	67.6	88.951	323.31	25279000000	1173	0	P9WGP3	secA2	Rv1821	ProteintranslocasesubunitSecA2	sp|P9WGP3|SECA2_MYCTUProteintranslocasesubunitSecA2OS=Mycobacteriumtuberculosis(strainATCC25618/H37Rv)GN=secA2PE=1SV=1	44
30.331	30.8647	30.9371	29.7477	30.2376	29.8648	29.8348	29.8928	30.2446	29.9869	30.1783	30.2867	30.0169	30.431	30.3139	25.6698	24.8756	25.6589	24.3971	24.739	24.6356	24.0004	24.404	24.5602	25.2894	25.9515	24.6192	24.5846	24.8393	24.6253	Probable preprotein translocase SecA1 1 subunit	cell wall and cell processes	65	65	69.4	69.4	69.4	106.02	323.31	23508000000	1061	0	P9WGP5	secA1	Rv3240c	ProteintranslocasesubunitSecA1	sp|P9WGP5|SECA1_MYCTUProteintranslocasesubunitSecA1OS=Mycobacteriumtuberculosis(strainATCC25618/H37Rv)GN=secA1PE=1SV=1	65
28.1395	28.3078	28.6646	28.2776	28.0046	29.0968	27.6756	27.4278	28.4127	27.9367	28.0073	28.7677	28.7582	28.4319	28.7457	26.2146	26.0293	26.4399	25.4225	25.2499	27.2898	25.5406	25.3179	25.6411	26.069	25.48	25.363	26.2134	26.1858	24.3615	Conserved protein	conserved hypotheticals	14	14	89.4	89.4	89.4	31.671	323.31	10619000000	577	0	P9WGP7	Rv2216	Rv2216	EpimerasefamilyproteinRv2216	sp|P9WGP7|Y2216_MYCTUEpimerasefamilyproteinRv2216OS=Mycobacteriumtuberculosis(strainATCC25618/H37Rv)GN=Rv2216PE=1SV=1	14
NaN	NaN	NaN	NaN	NaN	NaN	NaN	NaN	NaN	NaN	NaN	NaN	NaN	21.2445	NaN	NaN	NaN	NaN	NaN	NaN	NaN	NaN	NaN	NaN	16.9937	16.1342	16.304	17.0343	18.3578	NaN			1	1	6.2	3.6	3.6	29.217	2.9133	12056000	2	0.0012916	P9WGP9	sadH		PutativeoxidoreductaseSadH	sp|P9WGP9|SADH_MYCTUPutativeoxidoreductaseSadHOS=Mycobacteriumtuberculosis(strainATCC25618/H37Rv)GN=sadHPE=2SV=1	2
28.3312	28.2868	28.2803	27.8993	29.1543	28.3176	29.2616	29.3495	29.5724	29.3459	29.2763	29.6608	28.1126	27.7043	26.8654	24.9711	25.364	25.133	24.6203	25.8671	25.2611	26.6077	26.5019	26.5006	26.5869	26.4125	26.4053	22.6996	23.3134	21.453	Possible oxidoreductase	intermediary metabolism and respiration	14	14	92.4	92.4	92.4	23.058	323.31	12471000000	553	0	P9WGQ1	Rv1856c	Rv1856c	PutativeoxidoreductaseRv1856c	sp|P9WGQ1|Y1856_MYCTUPutativeoxidoreductaseRv1856cOS=Mycobacteriumtuberculosis(strainATCC25618/H37Rv)GN=Rv1856cPE=1SV=2	14
27.8711	27.6978	28.1972	27.4033	27.5846	27.2301	27.6174	27.5461	28.027	26.9793	27.2572	27.7132	28.2218	28.1788	27.5704	25.257	24.8743	25.8161	24.1383	24.3177	24.5839	24.6678	25.2204	25.1011	24.374	24.3389	24.5527	24.5417	25.0552	22.2821	Probable short-chain type dehydrogenase/reductase	intermediary metabolism and respiration	18	18	78.7	78.7	78.7	26.745	209.99	5565900000	456	0	P9WGQ5	Rv0927c	Rv0927c	UncharacterizedoxidoreductaseRv0927c	sp|P9WGQ5|Y927C_MYCTUUncharacterizedoxidoreductaseRv0927cOS=Mycobacteriumtuberculosis(strainATCC25618/H37Rv)GN=Rv0927cPE=1SV=1	18
29.1665	29.1116	29.7689	29.4113	29.1869	29.7561	28.8439	28.951	29.2314	28.8462	28.7137	29.4849	29.8531	29.9603	28.77	26.5182	26.4961	26.8671	26.2576	26.1757	27.1048	26.575	26.3648	26.1655	26.461	25.8634	25.7093	26.4011	26.5525	24.7321	Probable short-chain type dehydrogenase/reductase	intermediary metabolism and respiration	19	19	88	88	88	25.787	323.31	16879000000	889	0	P9WGQ7	Rv1144	Rv1144	UncharacterizedoxidoreductaseRv1144	sp|P9WGQ7|Y1144_MYCTUUncharacterizedoxidoreductaseRv1144OS=Mycobacteriumtuberculosis(strainATCC25618/H37Rv)GN=Rv1144PE=1SV=1	19
26.2368	26.0132	27.3258	25.3578	25.7653	27.02	26.2775	26.0511	26.8149	26.717	26.0353	27.2357	27.1827	27.2112	24.6169	24.076	23.8731	24.4856	22.36	23.3357	24.0761	24.29	24.2508	24.2793	25.0192	23.9845	24.2326	23.1689	24.0092	19.6615	Probable dehydrogenase/reductase	intermediary metabolism and respiration	11	11	73.8	73.8	73.8	25.966	188.58	2733400000	201	0	P9WGQ9	Rv0769	Rv0769	UncharacterizedoxidoreductaseRv0769	sp|P9WGQ9|Y769_MYCTUUncharacterizedoxidoreductaseRv0769OS=Mycobacteriumtuberculosis(strainATCC25618/H37Rv)GN=Rv0769PE=1SV=1	11
29.3778	29.5188	30.1195	28.8087	28.9543	29.6105	29.2604	28.7572	29.9468	29.1406	29.1634	29.7961	30.858	30.0672	28.2825	27.1665	26.672	27.1984	25.708	26.5063	27.0217	26.8083	26.5258	26.358	26.9694	26.4399	25.9359	26.5823	26.8533	25.091	NADH-dependent enoyl-[acyl-carrier-protein] reductase InhA (NADH-dependent enoyl-ACP reductase)	lipid metabolism	16	16	90.3	90.3	90.3	28.528	323.31	21590000000	742	0	P9WGR1	inhA	Rv1484	Enoyl-[acyl-carrier-protein]reductase[NADH]	sp|P9WGR1|INHA_MYCTUEnoyl-[acyl-carrier-protein]reductase[NADH]OS=Mycobacteriumtuberculosis(strainATCC25618/H37Rv)GN=inhAPE=1SV=1	16
26.1704	25.6687	26.4994	26.9461	25.6834	NaN	26.9848	26.3361	26.0101	26.4359	25.802	26.7205	27.4567	27.2276	27.0084	24.1368	22.6087	24.1382	22.1239	20.9154	19.4197	23.9558	23.6186	23.5686	23.8784	23.2767	23.1136	23.6205	24.2098	22.6299	Probable shortchain dehydrogenase	intermediary metabolism and respiration	14	14	78.7	78.7	78.7	25.922	154.34	2152800000	201	0	P9WGR3	Rv2073c	Rv2073c	UncharacterizedoxidoreductaseRv2073c	sp|P9WGR3|Y2073_MYCTUUncharacterizedoxidoreductaseRv2073cOS=Mycobacteriumtuberculosis(strainATCC25618/H37Rv)GN=Rv2073cPE=1SV=1	14
28.5641	28.5403	29.2636	28.1316	27.9064	29.0348	28.1519	27.9527	28.7698	28.9299	28.4352	29.0569	29.2375	29.2491	27.1082	26.23	25.8491	26.1078	24.8826	24.783	25.9025	25.7964	25.5148	25.7133	26.7123	25.9804	25.8843	25.5151	25.7562	22.4345	Probable short-chain type oxidoreductase	intermediary metabolism and respiration	12	12	77.7	77.7	77.7	26.416	245.59	10967000000	481	0	P9WGR5	Rv0484c	Rv0484c	UncharacterizedoxidoreductaseRv0484c	sp|P9WGR5|Y484_MYCTUUncharacterizedoxidoreductaseRv0484cOS=Mycobacteriumtuberculosis(strainATCC25618/H37Rv)GN=Rv0484cPE=1SV=1	12
25.457	24.8986	26.1094	25.1614	24.6554	25.0657	NaN	22.0973	22.9709	24.8023	24.8073	25.5214	23.4752	24.1186	NaN	23.0042	22.366	23.6298	20.9743	21.9349	22.1991	15.1624	18.7099	19.443	21.8486	22.046	22.0872	17.367	20.7885	19.0494	Probable short-chain type dehydrogenase/reductase	intermediary metabolism and respiration	12	12	54.2	54.2	54.2	27.138	59.298	863140000	66	0	P9WGR7	Rv0945	Rv0945	UncharacterizedoxidoreductaseRv0945	sp|P9WGR7|Y945_MYCTUUncharacterizedoxidoreductaseRv0945OS=Mycobacteriumtuberculosis(strainATCC25618/H37Rv)GN=Rv0945PE=1SV=1	12
26.4259	26.0799	26.6935	24.6915	23.9646	25.4025	25.3185	24.6126	24.9911	24.6547	24.4228	25.068	27.3137	26.8232	NaN	23.6239	23.2893	23.8708	20.7045	20.2097	21.84	22.0731	21.5799	21.5489	21.0915	19.7153	20.5527	22.9171	23.3502	21.0822	Probable 3-oxoacyl-[acyl-carrier protein] reductase FabG2 (3-ketoacyl-acyl carrier protein reductase)	lipid metabolism	11	11	49	49	49	25.871	120.35	1381700000	118	0	P9WGR9	fabG2	Rv1350	UncharacterizedoxidoreductaseRv1350	sp|P9WGR9|Y1350_MYCTUUncharacterizedoxidoreductaseRv1350OS=Mycobacteriumtuberculosis(strainATCC25618/H37Rv)GN=fabG2PE=1SV=1	11
31.95	31.6879	31.4842	30.4003	30.4529	30.9948	30.5935	30.5145	30.7838	30.015	30.266	30.6966	31.4883	31.527	30.9119	28.7437	28.3815	28.779	26.9172	27.1217	28.2449	27.7031	27.5756	27.228	27.1231	26.8817	26.5081	28.2124	28.3622	26.9726	Possible fatty acyl-CoA reductase	lipid metabolism	25	25	73.9	73.9	73.9	36.82	323.31	64429000000	1550	0	P9WGS1	Rv1543	Rv1543	UncharacterizedoxidoreductaseRv1543	sp|P9WGS1|Y1543_MYCTUUncharacterizedoxidoreductaseRv1543OS=Mycobacteriumtuberculosis(strainATCC25618/H37Rv)GN=Rv1543PE=1SV=1	25
28.3038	27.8199	27.9929	28.3439	28.248	27.9532	28.6556	28.1794	28.2491	27.9638	27.996	28.5471	27.7482	27.2056	28.1168	24.7241	23.4626	24.2698	23.8734	24.5873	23.7782	24.7347	24.2434	24.0466	24.0682	25.1567	23.7678	23.1703	23.1139	23.9598	Possible short-chain dehydrogenase EphD	virulence, detoxification and adaptation	25	25	61.3	61.3	61.3	64.029	248.91	7091900000	392	0	P9WGS3	ephD	Rv2214c	ProbableoxidoreductaseEphD	sp|P9WGS3|EPHD_MYCTUProbableoxidoreductaseEphDOS=Mycobacteriumtuberculosis(strainATCC25618/H37Rv)GN=ephDPE=1SV=1	25
25.8189	25.9491	25.3008	24.4584	25.2575	25.5736	25.5241	25.8685	26.2618	25.9988	25.3785	26.0022	25.6495	26.1859	NaN	24.6224	24.4916	24.5649	23.3072	23.8216	24.6539	24.3681	24.4847	24.0085	24.8465	23.7311	23.9668	23.1103	24.3382	21.0099	Probable dehydrogenase	intermediary metabolism and respiration	5	5	16.9	16.9	16.9	28.223	33.232	1684200000	106	0	P9WGS5	Rv2750	Rv2750	UncharacterizedoxidoreductaseRv2750	sp|P9WGS5|Y2750_MYCTUUncharacterizedoxidoreductaseRv2750OS=Mycobacteriumtuberculosis(strainATCC25618/H37Rv)GN=Rv2750PE=1SV=1	5
25.8404	24.4376	25.2273	25.3259	25.4165	25.405	24.8237	24.9528	25.3984	25.3517	25.0238	25.6123	23.0239	23.033	NaN	23.549	21.9665	23.0247	22.156	22.8323	23.6512	23.6487	23.3539	22.2666	23.258	22.614	22.1389	21.7826	19.068	19.6319	Probable short-chain type dehydrogenase/reductase	intermediary metabolism and respiration	8	8	48	48	48	29.028	45.4	1156900000	55	0	P9WGS7	Rv0687	Rv0687	UncharacterizedNAD-dependentoxidoreductaseRv0687	sp|P9WGS7|Y0687_MYCTUUncharacterizedNAD-dependentoxidoreductaseRv0687OS=Mycobacteriumtuberculosis(strainATCC25618/H37Rv)GN=Rv0687PE=1SV=1	8
28.468	28.4293	29.0278	28.6596	28.9879	28.838	28.6068	28.6519	29.0592	28.9373	28.7249	29.3557	29.0576	29.0821	27.6054	25.6728	25.3942	26.5475	25.5015	26.0925	26.3178	26.1627	25.9371	26.059	26.7823	26.3045	25.845	24.7393	25.9736	23.2978	Decaprenylphosphoryl-D-2-keto erythro pentose reductase	lipid metabolism	14	14	58.3	58.3	58.3	27.469	136.98	12616000000	502	0	P9WGS9	dprE2	Rv3791	Decaprenylphosphoryl-2-keto-beta-D-erythro-pentosereductase	sp|P9WGS9|DPRE2_MYCTUDecaprenylphosphoryl-2-keto-beta-D-erythro-pentosereductaseOS=Mycobacteriumtuberculosis(strainATCC25618/H37Rv)GN=dprE2PE=1SV=1	14
28.0816	28.18	28.3961	27.0324	27.1791	26.6599	27.3449	27.3915	27.7052	27.1437	27.4323	27.4629	25.9808	25.5007	NaN	26.028	26.1521	26.2306	24.3114	24.7246	24.5743	25.3941	25.4501	25.0223	25.2691	25.0102	24.3234	20.9993	21.6109	NaN	Possible 20-beta-hydroxysteroid dehydrogenase FabG3 (cortisone reductase) ((R)-20-hydroxysteroid dehydrogenase)	lipid metabolism	9	9	42.7	42.7	42.7	27.029	211.32	5197900000	337	0	P9WGT1	fabG3	Rv2002	3-alpha-(or20-beta)-hydroxysteroiddehydrogenase	sp|P9WGT1|HSD_MYCTU3-alpha-(or20-beta)-hydroxysteroiddehydrogenaseOS=Mycobacteriumtuberculosis(strainATCC25618/H37Rv)GN=fabG3PE=1SV=1	9
29.4935	29.2997	29.7224	29.4801	29.4854	29.1537	29.0097	28.9909	29.2736	29.0488	28.4734	29.2915	30.4192	30.2165	30.8721	27.0484	26.7723	26.9814	26.4873	26.5453	27.2135	26.7718	26.3819	26.3842	27.1024	25.6116	25.9131	27.0133	27.601	27.1358	3-oxoacyl-[acyl-carrier protein] reductase FabG1 (3-ketoacyl-acyl carrier protein reductase) (mycolic acid biosynthesis a protein)	lipid metabolism	11	11	67.6	67.6	67.6	25.697	232.59	19450000000	514	0	P9WGT3	fabG1	Rv1483	3-oxoacyl-[acyl-carrier-protein]reductaseFabG1	sp|P9WGT3|FABG_MYCTU3-oxoacyl-[acyl-carrier-protein]reductaseFabG1OS=Mycobacteriumtuberculosis(strainATCC25618/H37Rv)GN=fabG1PE=1SV=1	11
21.1364	21.3247	NaN	NaN	21.5914	NaN	23.6853	24.3719	24.0036	24.3288	22.4797	24.1024	NaN	22.5491	NaN	17.1591	19.5861	NaN	16.6654	19.1686	NaN	20.8357	21.0325	21.2989	20.1833	20.9545	19.2968	17.1562	18.7676	18.043	Probable L-serine dehydratase SdaA (L-serine deaminase) (SDH) (L-SD)	intermediary metabolism and respiration	7	7	16.9	16.9	16.9	48.576	15.547	220190000	25	0	P9WGT5	sdaA	Rv0069c	L-serinedehydratase	sp|P9WGT5|SDHL_MYCTUL-serinedehydrataseOS=Mycobacteriumtuberculosis(strainATCC25618/H37Rv)GN=sdaAPE=1SV=1	7
27.7334	27.3556	27.0746	27.014	27.0447	27.8199	27.1813	27.1753	27.1397	26.8021	26.3954	27.2968	27.3996	27.4851	27.0518	25.161	25.0152	24.4997	23.8456	24.2971	25.7332	24.9081	25.0191	24.0232	24.2815	23.8858	23.085	24.5893	24.5943	23.1201	Periplasmic phosphate-binding lipoprotein PstS3 (PBP-3) (PstS3) (PHOS1)	cell wall and cell processes	10	10	37.8	37.8	37.8	37.953	135.27	4483500000	318	0	P9WGT7	pstS3	Rv0928	Phosphate-bindingproteinPstS3	sp|P9WGT7|PSTS3_MYCTUPhosphate-bindingproteinPstS3OS=Mycobacteriumtuberculosis(strainATCC25618/H37Rv)GN=pstS3PE=1SV=1	10
24.8111	25.4319	24.0732	28.804	28.4828	30.1178	27.777	27.6713	28.6062	28.0184	27.8398	28.8527	29.8514	30.2628	29.2356	21.8902	22.5397	21.2259	26.2807	26.4812	28.3605	26.0757	26.0817	25.8186	26.258	25.7048	25.3627	26.7066	27.6078	25.9243	Periplasmic phosphate-binding lipoprotein PstS2 (PBP-2) (PstS2)	cell wall and cell processes	13	13	57	57	57	37.864	323.31	14179000000	481	0	P9WGT9	pstS2	Rv0932c	Phosphate-bindingproteinPstS2	sp|P9WGT9|PSTS2_MYCTUPhosphate-bindingproteinPstS2OS=Mycobacteriumtuberculosis(strainATCC25618/H37Rv)GN=pstS2PE=1SV=1	13
27.9399	28.5468	28.0894	31.0615	31.0177	32.1302	30.7304	30.8078	31.0856	31.1005	31.307	31.446	32.6877	31.6686	32.5003	25.6839	25.9722	25.3281	28.7446	28.8885	30.2271	28.9865	28.9653	29.0753	29.4319	28.9799	28.5755	29.6935	29.5616	29.604	Periplasmic phosphate-binding lipoprotein PstS1 (PBP-1) (PstS1)	cell wall and cell processes	12	12	65.5	65.5	65.5	38.243	323.31	73056000000	1180	0	P9WGU1	pstS1	Rv0934	Phosphate-bindingproteinPstS1	sp|P9WGU1|PSTS1_MYCTUPhosphate-bindingproteinPstS1OS=Mycobacteriumtuberculosis(strainATCC25618/H37Rv)GN=pstS1PE=1SV=1	12
NaN	NaN	NaN	NaN	NaN	21.6944	NaN	NaN	NaN	NaN	NaN	NaN	NaN	NaN	NaN	NaN	18.6233	17.8908	20.0017	19.7989	19.3156	19.4242	18.636	NaN	20.361	19.0903	18.0928	NaN	NaN	NaN	Probable molybdate-binding lipoprotein ModA	cell wall and cell processes	2	2	18.4	18.4	18.4	26.576	2.7913	65566000	3	0.0016124	P9WGU3	modA	Rv1857	Molybdate-bindingprotein	sp|P9WGU3|MODA_MYCTUMolybdate-bindingproteinOS=Mycobacteriumtuberculosis(strainATCC25618/H37Rv)GN=modAPE=1SV=1	2
25.2819	25.5515	25.2612	25.4948	25.3394	25.3049	24.7679	24.7403	24.9171	24.5367	24.324	25.0805	25.7045	25.3766	25.8239	22.5111	22.0392	22.1771	20.4903	21.3328	21.9341	21.4002	21.1624	20.9369	20.5014	21.6926	20.1971	22.7605	21.8332	23.0312			13	13	33.5	33.5	33.5	63.476	171.15	1115200000	83	0	P9WGU5	Rv1280c		UncharacterizedproteinRv1280c	sp|P9WGU5|Y1280_MYCTUUncharacterizedproteinRv1280cOS=Mycobacteriumtuberculosis(strainATCC25618/H37Rv)GN=Rv1280cPE=1SV=1	13
25.6775	25.3038	25.5138	25.6203	25.7777	25.125	25.317	25.0707	24.2623	26.4834	26.055	25.887	25.9487	25.2247	26.2118	22.592	21.337	22.0352	21.2738	21.8648	21.3467	21.33	20.3049	20.4393	22.5003	22.761	21.0643	21.1878	20.8699	21.901	Probable conserved lipoprotein LpqW	cell wall and cell processes	12	12	21.7	21.7	21.7	66.129	64.456	1277500000	74	0	P9WGU7	lpqW	Rv1166	Probablemonoacylphosphatidylinositoltetramannoside-bindingproteinLpqW	sp|P9WGU7|LPQW_MYCTUProbablemonoacylphosphatidylinositoltetramannoside-bindingproteinLpqWOS=Mycobacteriumtuberculosis(strainATCC25618/H37Rv)GN=lpqWPE=1SV=1	12
26.8709	26.849	26.3649	26.2013	26.1834	26.5547	26.3399	26.4203	26.2713	26.0909	26.049	26.1563	26.6516	27.0479	27.4509	23.8998	23.4391	23.2362	22.348	22.8137	23.0334	23.1138	22.9409	22.7518	22.0712	22.4228	21.5837	23.2971	23.2332	23.7462	Probable sugar-binding lipoprotein LpqY	cell wall and cell processes	15	15	46.8	46.8	46.8	49.793	210.92	2855700000	213	0	P9WGU9	lpqY	Rv1235	Trehalose-bindinglipoproteinLpqY	sp|P9WGU9|LPQY_MYCTUTrehalose-bindinglipoproteinLpqYOS=Mycobacteriumtuberculosis(strainATCC25618/H37Rv)GN=lpqYPE=1SV=1	15
31.823	31.8072	32.0724	31.6808	31.9686	31.4745	31.6636	31.7126	31.4565	31.7475	32.1768	31.55	30.6872	29.9376	31.0545	28.6027	28.2466	28.5809	27.8058	28.39	28.0226	28.4975	28.4244	27.826	28.1118	28.6011	27.4324	27.3753	26.514	27.6802	Probable S-adenosylmethionine synthetase MetK (mat) (AdoMet synthetase) (methionine adenosyltransferase)	intermediary metabolism and respiration	34	34	93.5	93.5	93.5	43.046	323.31	90872000000	1883	0	P9WGV1	metK	Rv1392	S-adenosylmethioninesynthase	sp|P9WGV1|METK_MYCTUS-adenosylmethioninesynthaseOS=Mycobacteriumtuberculosis(strainATCC25618/H37Rv)GN=metKPE=1SV=1	34
32.4014	32.9696	32.4659	32.1704	31.7594	32.1623	32.1183	32.0569	32.161	32.2049	32.3069	32.2914	31.8082	31.6353	32.2745	28.996	28.7407	29.0851	27.9825	28.0479	28.2904	28.4653	28.1984	27.9277	28.2337	28.8504	27.8295	27.8324	27.52	28.2866			32	32	70.5	70.5	70.5	54.323	323.31	128890000000	1458	0	P9WGV3	ahcY		Adenosylhomocysteinase	sp|P9WGV3|SAHH_MYCTUAdenosylhomocysteinaseOS=Mycobacteriumtuberculosis(strainATCC25618/H37Rv)GN=ahcYPE=1SV=1	32
27.9188	28.1052	28.5619	28.8568	28.9293	28.9409	28.1244	28.1367	28.9727	28.3923	28.6106	28.7662	28.2547	28.4023	28.7997	24.8131	24.5797	25.3065	25.0185	25.3837	25.2986	25.052	24.9505	25.0549	24.4116	25.1658	24.0246	24.3195	24.3977	25.3803	Enoyl reductase	lipid metabolism	23	23	74.9	73	73	45.104	323.31	11541000000	686	0	P9WGV5	Rv2953	Rv2953	Trans-actingenoylreductase	sp|P9WGV5|TAER_MYCTUTrans-actingenoylreductaseOS=Mycobacteriumtuberculosis(strainATCC25618/H37Rv)GN=Rv2953PE=1SV=1	24
25.1425	24.8679	25.261	25.556	26.0981	24.7299	24.9536	25.1834	25.2584	25.3724	25.5326	25.4967	23.9179	24.7261	NaN	22.4105	22.197	21.5644	22.9003	23.2288	20.9357	22.305	22.5436	22.192	23.4569	23.4844	22.8719	19.2614	20.8899	NaN	Conserved protein	conserved hypotheticals	9	9	72.9	72.9	72.9	18.065	114.43	827320000	119	0	P9WGV7	Rv2554c	Rv2554c	Putativepre-16SrRNAnuclease	sp|P9WGV7|YQGF_MYCTUPutativepre-16SrRNAnucleaseOS=Mycobacteriumtuberculosis(strainATCC25618/H37Rv)GN=Rv2554cPE=1SV=1	9
NaN	NaN	NaN	NaN	NaN	NaN	NaN	NaN	NaN	NaN	NaN	21.0207	NaN	NaN	NaN	NaN	NaN	NaN	NaN	NaN	15.5136	NaN	NaN	NaN	NaN	NaN	17.8109	NaN	NaN	NaN	Probable crossover junction endodeoxyribonuclease RuvC (holliday junction nuclease) (holliday junction resolvase)	information pathways	2	2	10.1	10.1	10.1	19.786	2.9354	3320600	4	0.0012928	P9WGV9	ruvC	Rv2594c	CrossoverjunctionendodeoxyribonucleaseRuvC	sp|P9WGV9|RUVC_MYCTUCrossoverjunctionendodeoxyribonucleaseRuvCOS=Mycobacteriumtuberculosis(strainATCC25618/H37Rv)GN=ruvCPE=3SV=1	2
22.9098	23.4298	23.4404	24.3235	24.5551	24.2392	24.665	24.3366	24.7212	25.8074	25.9408	26.6663	24.9967	NaN	NaN	16.6576	18.5522	18.6345	18.7875	20.0304	20.4477	21.6104	21.7917	20.7556	22.8467	23.2921	22.5802	22.2982	22.3063	23.9565	Probable holliday junction DNA helicase RuvB	information pathways	10	10	47.4	47.4	47.4	36.627	40.216	1073700000	76	0	P9WGW1	ruvB	Rv2592c	HollidayjunctionATP-dependentDNAhelicaseRuvB	sp|P9WGW1|RUVB_MYCTUHollidayjunctionATP-dependentDNAhelicaseRuvBOS=Mycobacteriumtuberculosis(strainATCC25618/H37Rv)GN=ruvBPE=1SV=1	10
20.1673	23.0514	23.2328	25.7887	27.0261	25.5909	25.4882	25.4075	26.2321	26.757	27.1081	27.6937	21.7925	NaN	NaN	16.8503	18.1129	19.0341	22.8169	23.8729	22.6004	23.0097	22.5254	23.1503	24.8895	24.7255	24.6908	17.0349	14.9233	NaN	Probable holliday junction DNA helicase RuvA	information pathways	11	11	83.2	83.2	83.2	20.189	116.04	1539000000	160	0	P9WGW3	ruvA	Rv2593c	HollidayjunctionATP-dependentDNAhelicaseRuvA	sp|P9WGW3|RUVA_MYCTUHollidayjunctionATP-dependentDNAhelicaseRuvAOS=Mycobacteriumtuberculosis(strainATCC25618/H37Rv)GN=ruvAPE=1SV=1	11
23.9423	NaN	NaN	NaN	NaN	NaN	NaN	NaN	NaN	NaN	NaN	NaN	NaN	NaN	NaN	20.5977	17.3263	20.7618	NaN	NaN	NaN	NaN	NaN	NaN	NaN	NaN	NaN	NaN	NaN	NaN			2	2	8.6	8.6	8.6	45.527	13.338	67054000	4	0	P9WGW5	rtcB		RNA-splicingligaseRtcB	sp|P9WGW5|RTCB_MYCTURNA-splicingligaseRtcBOS=Mycobacteriumtuberculosis(strainATCC25618/H37Rv)GN=rtcBPE=2SV=1	2
25.7788	25.6572	25.8655	26.1859	25.5723	26.2771	25.8084	25.704	25.8557	25.5088	25.694	25.9216	26.5233	26.5235	25.0792	23.6405	23.5262	23.9478	22.9973	22.8073	24.3837	23.5565	23.9191	22.6256	23.778	22.9131	22.4553	23.4112	24.1324	20.7881			12	12	40.7	40.7	40.7	29.665	162.74	1903000000	114	0	P9WGW7	rsmI		RibosomalRNAsmallsubunitmethyltransferaseI	sp|P9WGW7|RSMI_MYCTURibosomalRNAsmallsubunitmethyltransferaseIOS=Mycobacteriumtuberculosis(strainATCC25618/H37Rv)GN=rsmIPE=1SV=1	12
NaN	NaN	22.4397	24.6286	24.7696	24.8011	24.4669	23.9914	23.5219	24.4081	24.5542	23.8832	24.4842	24.4172	NaN	16.897	16.4262	19.8296	21.7365	21.9423	22.3555	21.3769	21.2911	20.468	22.1609	21.9942	20.4089	19.4431	20.6191	NaN			8	8	40.6	40.6	40.6	24.032	55.478	433600000	46	0	P9WGW9	rsmG		RibosomalRNAsmallsubunitmethyltransferaseG	sp|P9WGW9|RSMG_MYCTURibosomalRNAsmallsubunitmethyltransferaseGOS=Mycobacteriumtuberculosis(strainATCC25618/H37Rv)GN=rsmGPE=1SV=1	8
NaN	NaN	NaN	NaN	NaN	23.327	NaN	NaN	NaN	NaN	NaN	NaN	NaN	NaN	NaN	21.7876	19.8863	19.1133	17.4422	20.5601	20.8035	18.3312	19.1074	15.7479	20.4825	NaN	18.2073	NaN	18.6677	NaN			3	3	18.7	18.7	18.7	27.652	6.7398	130290000	10	0	P9WGX1	rsmE		RibosomalRNAsmallsubunitmethyltransferaseE	sp|P9WGX1|RSME_MYCTURibosomalRNAsmallsubunitmethyltransferaseEOS=Mycobacteriumtuberculosis(strainATCC25618/H37Rv)GN=rsmEPE=1SV=1	3
22.5427	NaN	23.8365	25.506	24.8902	25.4636	24.6697	24.7466	24.7707	23.6745	24.7351	24.6074	24.5578	25.1913	25.1958	17.4403	16.1699	19.224	20.594	21.0553	21.72	20.9582	20.8917	20.882	19.2578	21.0132	19.6981	20.5776	20.9382	21.9037			13	13	30.9	30.9	30.9	48.493	61.061	702430000	88	0	P9WGX3	Rv1407		PutativemethyltransferaseRv1407	sp|P9WGX3|Y1407_MYCTUPutativemethyltransferaseRv1407OS=Mycobacteriumtuberculosis(strainATCC25618/H37Rv)GN=Rv1407PE=1SV=1	13
28.8946	28.6685	28.7958	28.1567	28.6202	28.3027	28.4726	28.2848	28.6018	28.1978	28.0453	28.2513	28.8878	28.7241	27.2026	26.8902	26.7759	26.6315	25.5286	26.1002	26.7114	26.6319	26.448	26.3308	26.3479	25.5945	25.5407	26.1035	26.4382	23.642	Anti-sigma factor RskA (regulator of sigma K)	information pathways	13	13	72.4	72.4	72.4	23.883	323.31	10930000000	462	0	P9WGX5	rskA	Rv0444c	Anti-sigma-KfactorRskA	sp|P9WGX5|RSKA_MYCTUAnti-sigma-KfactorRskAOS=Mycobacteriumtuberculosis(strainATCC25618/H37Rv)GN=rskAPE=1SV=1	13
28.2719	27.4211	28.3853	26.5038	27.6041	27.5398	27.6621	27.4262	28.497	26.7507	27.2998	27.0746	27.9777	27.2121	NaN	26.0754	25.5928	25.3923	22.7232	24.0276	24.6988	25.3226	24.5719	26.061	24.8438	25.0946	24.1972	24.4165	24.8398	13.8079	Anti-sigma factor RsbW (sigma negative effector)	information pathways	8	8	61.3	61.3	61.3	17.928	86.801	3929000000	191	0	P9WGX7	rsbW	Rv3287c	Anti-sigma-FfactorRsbW	sp|P9WGX7|RSBW_MYCTUAnti-sigma-FfactorRsbWOS=Mycobacteriumtuberculosis(strainATCC25618/H37Rv)GN=rsbWPE=1SV=2	8
NaN	NaN	22.1752	NaN	NaN	NaN	NaN	NaN	NaN	NaN	NaN	NaN	NaN	NaN	NaN	NaN	NaN	21.3382	NaN	NaN	21.0854	NaN	NaN	NaN	NaN	NaN	19.9499	NaN	18.1337	NaN			1	1	9.6	9.6	9.6	19.656	3.7254	30883000	4	0.00032744	P9WGX9	ybeY		EndoribonucleaseYbeY	sp|P9WGX9|YBEY_MYCTUEndoribonucleaseYbeYOS=Mycobacteriumtuberculosis(strainATCC25618/H37Rv)GN=ybeYPE=1SV=1	1
29.9254	29.9237	29.8567	29.9058	29.7596	29.6825	30.1551	30.0359	30.4413	30.1713	30.0097	30.258	31.0243	30.7364	28.6022	27.4584	27.5512	27.2852	26.8147	26.5348	26.6927	27.4959	27.2912	27.439	27.6682	27.0334	26.8805	27.1532	27.4885	25.6286	Ribosome recycling factor Frr (ribosome releasing factor) (RRF)	information pathways	17	17	76.8	76.8	76.8	20.827	309.87	27210000000	624	0	P9WGY1	frr	Rv2882c	Ribosome-recyclingfactor	sp|P9WGY1|RRF_MYCTURibosome-recyclingfactorOS=Mycobacteriumtuberculosis(strainATCC25618/H37Rv)GN=frrPE=1SV=1	17
29.0108	28.9928	28.9869	27.9841	28.4188	28.5246	27.8308	28.0031	28.2814	27.895	27.9216	27.8967	28.6004	28.5587	26.168	26.7173	26.7061	25.4262	25.6543	25.4427	25.1401	25.5598	25.4339	25.2973	25.3677	26.2849	24.7244	25.2137	25.0906	22.5215	Regulator of RNase E activity a RraA	Regulatory proteins	9	9	81.5	81.5	81.5	16.235	161.11	6157900000	241	0	P9WGY3	rraA	Rv3853	Putative4-hydroxy-4-methyl-2-oxoglutaratealdolase	sp|P9WGY3|RRAAH_MYCTUPutative4-hydroxy-4-methyl-2-oxoglutaratealdolaseOS=Mycobacteriumtuberculosis(strainATCC25618/H37Rv)GN=rraAPE=1SV=1	9
27.8551	28.056	27.8656	27.0028	27.7541	27.1192	28.4396	28.5028	28.1127	28.6497	29.1247	26.8318	27.0086	27.7971	NaN	26.5552	26.8118	25.5952	25.0694	25.728	24.8895	26.5225	26.4287	25.9457	25.8974	27.3208	24.1137	24.1367	24.5526	NaN	Probable DNA-directed RNA polymerase (omega chain) RpoZ (transcriptase omega chain) (RNA polymerase omega subunit)	information pathways	4	4	92.7	92.7	92.7	11.842	170.18	3726700000	137	0	P9WGY5	rpoZ	Rv1390	DNA-directedRNApolymerasesubunitomega	sp|P9WGY5|RPOZ_MYCTUDNA-directedRNApolymerasesubunitomegaOS=Mycobacteriumtuberculosis(strainATCC25618/H37Rv)GN=rpoZPE=1SV=1	4
33.5541	33.3681	33.449	33.0603	33.4992	32.5526	33.5878	33.8968	33.222	33.8607	34.0037	32.9584	32.4042	32.9735	32.7382	28.1015	26.8963	27.6692	26.7471	26.6396	26.5415	26.908	27.5001	26.9448	27.8142	28.3847	26.7397	26.4465	26.706	26.5862	DNA-directed RNA polymerase (beta' chain) RpoC (transcriptase beta' chain) (RNA polymerase beta' subunit).	information pathways	121	121	81.4	81.4	81.4	146.77	323.31	176590000000	3686	0	P9WGY7	rpoC	Rv0668	DNA-directedRNApolymerasesubunitbeta'	sp|P9WGY7|RPOC_MYCTUDNA-directedRNApolymerasesubunitbeta'OS=Mycobacteriumtuberculosis(strainATCC25618/H37Rv)GN=rpoCPE=1SV=1	121
32.9365	32.4976	33.032	32.3354	32.8622	32.0868	32.9332	33.15	32.7492	33.1732	32.8818	32.3733	31.6722	32.255	32.019	27.7775	26.3526	27.4551	26.2814	26.0828	26.5033	26.5316	27.0628	26.8227	27.5148	27.8697	26.3276	26.1096	26.6619	26.3214	DNA-directed RNA polymerase (beta chain) RpoB (transcriptase beta chain) (RNA polymerase beta subunit)	information pathways	88	88	85	85	85	129.86	323.31	115110000000	2805	0	P9WGY9	rpoB	Rv0667	DNA-directedRNApolymerasesubunitbeta	sp|P9WGY9|RPOB_MYCTUDNA-directedRNApolymerasesubunitbetaOS=Mycobacteriumtuberculosis(strainATCC25618/H37Rv)GN=rpoBPE=1SV=1	88
32.1631	32.087	32.0876	31.799	32.2456	31.4865	32.3772	32.3998	32.1211	32.2805	31.9356	32.4007	31.4559	31.5077	32.14	29.3188	29.0254	29.4024	28.1309	29.0993	29.2369	29.4831	29.3884	29.0114	29.1029	29.496	28.3839	28.3978	28.435	28.2802	Probable DNA-directed RNA polymerase (alpha chain) RpoA (transcriptase alpha chain) (RNA polymerase alpha subunit) (DNA-directed RNA nucleotidyltransferase)	information pathways	30	30	87.3	87.3	87.3	37.706	323.31	130370000000	1988	0	P9WGZ1	rpoA	Rv3457c	DNA-directedRNApolymerasesubunitalpha	sp|P9WGZ1|RPOA_MYCTUDNA-directedRNApolymerasesubunitalphaOS=Mycobacteriumtuberculosis(strainATCC25618/H37Rv)GN=rpoAPE=1SV=1	30
22.8981	23.1481	23.4321	22.1372	22.8895	22.867	22.1016	22.4942	23.0553	22.6124	22.9139	22.615	21.5819	23.3276	NaN	20.0878	21.3582	20.7205	19.3506	20.3017	19.512	20.5676	20.5304	19.9104	20.9558	20.7709	18.898	19.1143	19.0568	11.3541	Ribonuclease P protein component RnpA (RNaseP protein) (RNase P protein) (protein C5)	information pathways	4	4	32.8	32.8	32.8	13.072	8.3273	141760000	25	0	P9WGZ3	rnpA	Rv3923c	RibonucleasePproteincomponent	sp|P9WGZ3|RNPA_MYCTURibonucleasePproteincomponentOS=Mycobacteriumtuberculosis(strainATCC25618/H37Rv)GN=rnpAPE=1SV=1	4
24.6975	24.9443	25.0344	25.2388	25.7231	26.3593	NaN	NaN	22.0615	25.7724	26.0039	26.3177	NaN	NaN	NaN	21.7567	22.3974	23.8557	21.7743	22.0908	24.6464	16.4763	NaN	17.5649	23.1901	22.5772	22.9195	NaN	NaN	NaN			13	13	69.6	69.6	69.6	28.706	119.82	991280000	91	0	P9WGZ5	rnz		RibonucleaseZ	sp|P9WGZ5|RNZ_MYCTURibonucleaseZOS=Mycobacteriumtuberculosis(strainATCC25618/H37Rv)GN=rnzPE=3SV=1	13
27.1896	27.2197	27.1969	28.0498	27.6859	28.787	27.9575	27.7756	28.3707	28.2218	27.7242	28.22	28.0231	28.2014	27.8263	25.0267	25.0155	25.0589	25.2007	25.2651	26.9579	26.1547	25.8008	25.976	26.1781	25.399	25.3992	25.0035	25.5705	23.7573			14	14	73	73	73	27.351	175.75	7735300000	403	0	P9WGZ7	rph		RibonucleasePH	sp|P9WGZ7|RNPH_MYCTURibonucleasePHOS=Mycobacteriumtuberculosis(strainATCC25618/H37Rv)GN=rphPE=1SV=1	14
24.986	24.8279	24.5095	26.0645	25.7095	24.6377	25.4432	24.8993	24.9472	25.4063	25.507	25.7847	23.9931	24.9719	25.5737	21.3294	20.7278	20.0654	20.8313	21.7458	20.8362	21.7084	21.3478	21.1636	21.9064	22.4833	21.3294	20.0137	21.007	21.9839			12	12	27.6	27.6	27.6	59.532	43.196	1022800000	76	0	P9WGZ9	rnj		RibonucleaseJ	sp|P9WGZ9|RNJ_MYCTURibonucleaseJOS=Mycobacteriumtuberculosis(strainATCC25618/H37Rv)GN=rnjPE=1SV=1	12
NaN	NaN	20.4874	NaN	21.4982	NaN	20.6881	21.0112	NaN	NaN	NaN	NaN	NaN	NaN	NaN	14.6061	NaN	18.0543	13.8457	18.5551	15.521	18.2334	18.3586	18.6671	19.4454	17.9103	17.9956	NaN	NaN	NaN	Probable ribonuclease HII protein RnhB (RNase HII)	information pathways	4	4	20.8	20.8	20.8	27.645	6.578	51445000	13	0	P9WH01	rnhB	Rv2902c	RibonucleaseHII	sp|P9WH01|RNH2_MYCTURibonucleaseHIIOS=Mycobacteriumtuberculosis(strainATCC25618/H37Rv)GN=rnhBPE=1SV=1	4
26.7374	26.7154	27.1496	26.8326	26.862	26.2147	27.3583	26.6641	26.3378	26.8728	27.2561	26.6764	27.5866	26.208	25.6905	23.7664	23.9237	24.7121	23.7482	23.7367	23.7464	24.464	23.601	23.6158	24.225	24.028	23.2175	23.8703	23.5446	20.3218	Probable ribonuclease III Rnc (RNase III)	information pathways	11	11	63.3	63.3	63.3	25.399	134.31	3134300000	286	0	P9WH03	rnc	Rv2925c	Ribonuclease3	sp|P9WH03|RNC_MYCTURibonuclease3OS=Mycobacteriumtuberculosis(strainATCC25618/H37Rv)GN=rncPE=1SV=1	11
26.3151	26.0527	25.9455	24.2418	25.3325	24.3626	24.1452	23.6899	24.0689	23.0377	22.6726	22.7372	24.5417	25.9266	26.1114	22.9165	22.0873	21.6594	19.5585	20.7897	20.4957	20.2478	19.2442	20.356	18.165	18.2221	18.3614	20.7735	21.0029	22.0607	Probable cold-shock DeaD-box protein A homolog DeaD (ATP-dependent RNA helicase dead homolog)	information pathways	17	17	38.9	38.9	38.9	61.452	88.829	932660000	43	0	P9WH05	deaD	Rv1253	ATP-dependentRNAhelicaseDeaD	sp|P9WH05|DEAD_MYCTUATP-dependentRNAhelicaseDeaDOS=Mycobacteriumtuberculosis(strainATCC25618/H37Rv)GN=deaDPE=1SV=1	17
22.6951	22.3755	22.6878	24.9104	24.8385	25.636	24.9523	24.8906	24.7272	24.3376	24.5193	25.1998	25.3517	25.8177	24.5327	19.2151	18.5203	20.4372	21.5793	21.9327	23.2214	21.683	22.0819	21.9386	20.8858	21.1787	21.4346	21.2842	22.7232	19.4815	Probable dimethyladenosine transferase KsgA (S-adenosylmethionine-6-N', N'-adenosyl(rRNA) dimethyltransferase) (16S rRNA dimethylase) (high level kasugamycin resistance protein KsgA) (kasugamycin dimethyltransferase)	information pathways	14	14	53	53	53	34.645	57.183	873030000	119	0	P9WH07	ksgA	Rv1010	RibosomalRNAsmallsubunitmethyltransferaseA	sp|P9WH07|RSMA_MYCTURibosomalRNAsmallsubunitmethyltransferaseAOS=Mycobacteriumtuberculosis(strainATCC25618/H37Rv)GN=ksgAPE=1SV=1	14
27.1236	27.2821	27.4908	27.4016	27.8345	28.2425	24.5318	23.9307	22.6231	24.139	23.2741	23.3309	NaN	NaN	NaN	24.8061	24.5592	24.4644	24.0195	24.562	25.6358	21.2144	19.973	19.4546	20.7004	20.1071	19.7927	14.0564	19.187	NaN	dTDP-6-deoxy-L-lyxo-4-hexulose reductase RmlD (dTDP-rhamnose modification protein) (dTDP-rhamnose biosynthesis protein) (dTDP-rhamnose synthase)	intermediary metabolism and respiration	13	13	62.5	62.5	62.5	32.044	194.73	2694800000	191	0	P9WH09	rmlD	Rv3266c	dTDP-4-dehydrorhamnosereductase	sp|P9WH09|RMLD_MYCTUdTDP-4-dehydrorhamnosereductaseOS=Mycobacteriumtuberculosis(strainATCC25618/H37Rv)GN=rmlDPE=1SV=1	13
26.973	27.0461	27.2042	26.4699	26.3005	26.4689	26.8003	27.0464	27.3521	26.751	26.7909	26.9351	27.7131	27.5598	NaN	24.4191	24.2797	24.8347	23.1532	22.4237	23.1264	24.5602	24.1648	24.8658	24.7953	24.071	23.7959	24.3292	24.486	19.9658	dTDP-4-dehydrorhamnose 3,5-epimerase RmlC (dTDP-4-keto-6-deoxyglucose 3,5-epimerase) (dTDP-L-rhamnose synthetase) (thymidine diphospho-4-keto-rhamnose 3,5-epimerase)	intermediary metabolism and respiration	13	13	87.6	87.6	87.6	22.314	186.72	3056400000	175	0	P9WH11	rmlC	Rv3465	dTDP-4-dehydrorhamnose3,5-epimerase	sp|P9WH11|RMLC_MYCTUdTDP-4-dehydrorhamnose3,5-epimeraseOS=Mycobacteriumtuberculosis(strainATCC25618/H37Rv)GN=rmlCPE=1SV=1	13
27.6887	27.349	27.9235	27.5733	27.4376	28.1295	27.7477	27.8356	28.0007	27.6302	27.7706	28.7443	28.2927	27.1666	26.6702	25.3896	24.88	25.8958	24.6196	24.1875	26.4038	25.0549	25.3698	25.1081	25.2748	24.9792	25.3885	25.0519	25.2167	21.1466	Alpha-D-glucose-1-phosphate thymidylyltransferase RmlA (dTDP-glucose synthase) (dTDP-glucose pyrophosphorylase)	intermediary metabolism and respiration	11	11	53.1	53.1	53.1	31.492	216.86	6948100000	338	0	P9WH13	rmlA	Rv0334	Glucose-1-phosphatethymidylyltransferase	sp|P9WH13|RMLA_MYCTUGlucose-1-phosphatethymidylyltransferaseOS=Mycobacteriumtuberculosis(strainATCC25618/H37Rv)GN=rmlAPE=1SV=1	11
23.76	24.1867	23.9013	23.8817	NaN	23.9192	NaN	NaN	NaN	23.7498	NaN	24.5586	NaN	NaN	NaN	20.0091	20.183	21.1749	20.1909	19.2049	21.4231	NaN	NaN	NaN	19.3516	19.8769	20.0158	NaN	19.1025	NaN			8	8	31.6	31.6	31.6	39.255	28.222	287060000	16	0	P9WH15	rlmN		Probabledual-specificityRNAmethyltransferaseRlmN	sp|P9WH15|RLMN_MYCTUProbabledual-specificityRNAmethyltransferaseRlmNOS=Mycobacteriumtuberculosis(strainATCC25618/H37Rv)GN=rlmNPE=3SV=1	8
27.7653	27.8779	27.2117	27.8523	27.2462	27.2601	27.6335	27.4466	27.6814	27.6404	27.9479	27.906	27.6501	27.3645	NaN	25.6651	25.6138	25.5179	24.9882	24.3006	24.7175	25.0272	24.4463	24.8164	25.863	25.7688	25.2625	24.1476	24.4765	17.2762			11	11	77.6	77.6	77.6	19.565	140.07	4691500000	276	0	P9WH17	rimP		RibosomematurationfactorRimP	sp|P9WH17|RIMP_MYCTURibosomematurationfactorRimPOS=Mycobacteriumtuberculosis(strainATCC25618/H37Rv)GN=rimPPE=1SV=1	11
24.3976	24.0354	24.6325	23.1108	23.4765	24.0172	23.8146	23.7708	24.4526	24.065	23.5518	23.864	24.7459	23.9364	NaN	22.9978	21.4689	21.4213	21.1034	21.2001	21.4875	21.0493	21.5437	21.9879	22.8937	21.6302	21.6488	20.5833	21.3573	NaN	Probable 16S rRNA processing protein RimM	information pathways	5	5	30.7	30.7	30.7	18.616	94.677	397280000	41	0	P9WH19	rimM	Rv2907c	RibosomematurationfactorRimM	sp|P9WH19|RIMM_MYCTURibosomematurationfactorRimMOS=Mycobacteriumtuberculosis(strainATCC25618/H37Rv)GN=rimMPE=1SV=1	5
25.5284	25.8329	25.4127	24.6857	24.9905	24.3882	25.2495	25.1334	25.0698	25.0525	25.2425	25.2063	24.3117	24.869	25.1511	22.7126	22.1217	22.0437	20.4618	21.4804	19.9685	22.4642	22.0486	21.1944	21.4394	22.3172	20.5975	20.3572	19.9577	22.1185	Unknown protein	conserved hypotheticals	15	15	40.7	40.7	40.7	57.647	67.905	954770000	112	0	P9WH21	Rv3818	Rv3818	PutativeRieske2Fe-2Siron-sulfurproteinRv3818	sp|P9WH21|Y3818_MYCTUPutativeRieske2Fe-2Siron-sulfurproteinRv3818OS=Mycobacteriumtuberculosis(strainATCC25618/H37Rv)GN=Rv3818PE=1SV=1	15
30.2424	30.2853	29.8603	29.6828	30.2037	29.6076	30.1728	30.2376	30.2133	30.1925	30.314	30.1585	27.4622	27.7526	27.9831	26.9159	26.535	26.9438	25.8458	26.7804	26.7261	26.7257	26.8519	26.6561	26.6057	26.8676	26.0248	22.3665	23.4022	23.544	Probable rieske iron-sulfur protein QcrA	intermediary metabolism and respiration	28	28	63.9	63.9	63.9	46.922	305.61	25979000000	790	0	P9WH23	qcrA	Rv2195	Cytochromebc1complexRieskeiron-sulfursubunit	sp|P9WH23|QCRA_MYCTUCytochromebc1complexRieskeiron-sulfursubunitOS=Mycobacteriumtuberculosis(strainATCC25618/H37Rv)GN=qcrAPE=1SV=1	28
30.2562	30.1089	30.694	29.9734	30.3666	29.8027	30.2208	30.5258	30.3345	30.8335	30.999	30.4385	29.9056	29.6869	27.3367	28.0328	28.1522	27.7273	27.6676	27.803	27.5032	28.0729	28.0417	28.1204	29.1624	28.8709	28.1187	26.7494	26.8583	23.7486	30S ribosomal protein S9 RpsI	information pathways	12	12	65.6	65.6	65.6	16.436	195.11	31320000000	583	0	P9WH25	rpsI	Rv3442c	30SribosomalproteinS9	sp|P9WH25|RS9_MYCTU30SribosomalproteinS9OS=Mycobacteriumtuberculosis(strainATCC25618/H37Rv)GN=rpsIPE=1SV=1	12
30.614	30.1639	30.2891	30.5093	30.9459	30.5792	30.7959	30.9014	30.8395	31.0762	31.4059	31.0109	29.8819	30.2296	32.1762	27.9862	28.1159	27.5382	27.5266	28.3892	27.4852	28.487	28.4538	28.0137	28.0203	28.8879	28.2711	26.2911	26.5921	26.8625	30S ribosomal protein S8 RpsH	information pathways	9	9	72.7	72.7	72.7	14.411	77.427	27283000000	726	0	P9WH27	rpsH	Rv0718	30SribosomalproteinS8	sp|P9WH27|RS8_MYCTU30SribosomalproteinS8OS=Mycobacteriumtuberculosis(strainATCC25618/H37Rv)GN=rpsHPE=1SV=1	9
31.0172	30.9337	31.7432	30.8588	30.8597	31.026	30.9856	30.8939	31.3165	31.3758	31.2421	31.3421	30.645	30.3639	30.5081	28.6684	28.889	28.7962	28.5899	28.4219	28.5076	28.8945	28.6049	29.1003	29.6592	29.252	29.1098	27.6686	27.948	26.604	30S ribosomal protein S7 RpsG	information pathways	14	14	69.2	69.2	69.2	17.6	285.45	46611000000	749	0	P9WH29	rpsG	Rv0683	30SribosomalproteinS7	sp|P9WH29|RS7_MYCTU30SribosomalproteinS7OS=Mycobacteriumtuberculosis(strainATCC25618/H37Rv)GN=rpsGPE=1SV=1	14
31.428	31.7359	30.3628	31.153	31.4719	31.0919	30.9043	31.4148	31.6792	30.8512	31.3556	31.8668	30.0057	30.1765	27.1672	28.1884	28.2234	28.2625	28.2686	28.6437	27.9574	28.7632	28.7635	28.5513	27.9129	29.1502	29.0347	26.6353	26.9878	26.9074	30S ribosomal protein S6 RpsF	information pathways	9	9	89.6	89.6	89.6	10.935	98.891	30066000000	485	0	P9WH31	rpsF	Rv0053	30SribosomalproteinS6	sp|P9WH31|RS6_MYCTU30SribosomalproteinS6OS=Mycobacteriumtuberculosis(strainATCC25618/H37Rv)GN=rpsFPE=1SV=1	9
29.8344	30.3522	30.4446	29.5038	29.813	30.1648	30.2702	30.2937	30.679	30.8908	30.4132	31.0176	30.3111	30.0602	29.5652	27.8777	27.7545	28.1295	27.59	26.9762	27.8401	28.2818	27.936	27.8819	28.6719	28.1925	27.9952	26.8755	27.2603	26.1071	30S ribosomal protein S5 RpsE	information pathways	14	14	63.2	63.2	63.2	22.888	206.04	35296000000	787	0	P9WH33	rpsE	Rv0721	30SribosomalproteinS5	sp|P9WH33|RS5_MYCTU30SribosomalproteinS5OS=Mycobacteriumtuberculosis(strainATCC25618/H37Rv)GN=rpsEPE=1SV=1	14
30.6449	30.7812	30.4756	30.7817	30.935	30.5283	31.0337	30.8744	30.8266	31.5003	31.428	31.4582	31.1446	30.8394	28.9839	28.0618	27.9345	27.5471	27.3213	27.6446	27.6527	28.0619	27.7082	27.8094	28.9565	28.5911	27.8661	27.1669	27.3216	25.1663	30S ribosomal protein S4 RpsD	information pathways	23	23	83.1	83.1	83.1	23.476	222.25	50148000000	991	0	P9WH35	rpsD	Rv3458c	30SribosomalproteinS4	sp|P9WH35|RS4_MYCTU30SribosomalproteinS4OS=Mycobacteriumtuberculosis(strainATCC25618/H37Rv)GN=rpsDPE=1SV=1	23
29.5165	30.0452	29.219	29.3865	29.5548	30.287	30.2844	30.1696	30.2151	30.579	29.8288	30.7467	30.1029	29.9073	30.2037	27.1902	26.982	26.7233	26.2487	26.8916	27.5618	27.4108	27.1788	26.7149	27.865	27.0412	26.6168	26.293	26.3856	25.8	30S ribosomal protein S3 RpsC	information pathways	25	25	70.8	70.8	70.8	30.02	323.31	33203000000	824	0	P9WH37	rpsC	Rv0707	30SribosomalproteinS3	sp|P9WH37|RS3_MYCTU30SribosomalproteinS3OS=Mycobacteriumtuberculosis(strainATCC25618/H37Rv)GN=rpsCPE=1SV=1	25
30.4228	29.9995	29.9068	29.6629	30.4264	30.1783	30.4215	30.2231	30.2054	30.7969	30.7367	30.7606	29.6245	29.2615	28.9098	27.6307	27.3754	27.1688	26.6716	27.5102	27.951	28.0208	27.7303	27.5983	28.3791	27.8092	27.3971	26.3695	26.2474	25.2105	30S ribosomal protein S2 RpsB	information pathways	20	20	65.5	65.5	65.5	31.089	323.31	38566000000	1124	0	P9WH39	rpsB	Rv2890c	30SribosomalproteinS2	sp|P9WH39|RS2_MYCTU30SribosomalproteinS2OS=Mycobacteriumtuberculosis(strainATCC25618/H37Rv)GN=rpsBPE=1SV=1	20
29.5065	29.7555	29.1857	28.7923	30.2925	28.8176	30.0166	29.3	29.6016	29.6749	30.1631	30.3031	29.5857	29.6535	24.2743	27.4465	28.1002	27.7581	26.8338	28.5167	26.7074	29.1751	27.6292	27.7519	27.5189	28.761	28.7388	26.7846	27.426	24.1054	30S ribosomal protein S20 RpsT	information pathways	6	6	25.6	25.6	25.6	9.4048	17.015	11279000000	179	0	P9WH41	rpsT	Rv2412	30SribosomalproteinS20	sp|P9WH41|RS20_MYCTU30SribosomalproteinS20OS=Mycobacteriumtuberculosis(strainATCC25618/H37Rv)GN=rpsTPE=1SV=1	6
32.0772	31.7574	31.4028	31.4138	31.2727	30.9956	31.4418	31.2375	31.0416	31.6406	31.7294	31.4838	31.0221	30.3662	31.4728	28.0142	27.2432	27.5526	27.0692	27.8588	26.6589	27.8091	27.7206	26.7863	27.9544	28.5769	26.6938	26.4534	25.8526	26.9834	30S ribosomal protein S1 RpsA	information pathways	36	36	78.4	78.4	78.4	53.201	323.31	71325000000	1324	0	P9WH43	rpsA	Rv1630	30SribosomalproteinS1	sp|P9WH43|RS1_MYCTU30SribosomalproteinS1OS=Mycobacteriumtuberculosis(strainATCC25618/H37Rv)GN=rpsAPE=1SV=1	36
29.871	30.2327	30.2449	30.075	30.3194	29.6565	30.5619	29.8648	30.3128	29.9385	30.4362	31.0717	28.2999	29.4798	26.7214	27.4193	27.8097	27.8144	27.1809	27.9372	26.9098	28.2985	27.6427	28.4537	27.3149	28.3271	29.0793	26.141	26.2293	24.8501	30S ribosomal protein S19 RpsS	information pathways	10	10	58.1	58.1	58.1	10.803	73.694	16736000000	427	0	P9WH45	rpsS	Rv0705	30SribosomalproteinS19	sp|P9WH45|RS19_MYCTU30SribosomalproteinS19OS=Mycobacteriumtuberculosis(strainATCC25618/H37Rv)GN=rpsSPE=1SV=1	10
NaN	NaN	NaN	NaN	NaN	NaN	NaN	NaN	26.253	NaN	NaN	NaN	25.6074	27.8415	26.1608	NaN	NaN	18.133	NaN	NaN	20.7467	21.6199	20.9084	21.3795	NaN	NaN	19.0304	21.4178	24.8288	23.3846	30S ribosomal protein S18 RpsR2	information pathways	5	5	50	50	50	9.6961	29.881	216210000	20	0	P9WH47	rpsR2	Rv2055c	30SribosomalproteinS182	sp|P9WH47|RS182_MYCTU30SribosomalproteinS182OS=Mycobacteriumtuberculosis(strainATCC25618/H37Rv)GN=rpsR2PE=3SV=1	5
29.9617	29.4117	28.4949	29.4628	29.8008	28.2732	29.8717	29.2627	28.6404	29.7797	30.3773	29.5525	27.153	28.302	NaN	27.6605	27.3083	26.8989	26.7244	27.7281	26.218	28.1459	27.3014	26.9265	27.4825	28.5562	27.6244	24.0201	25.3611	25.0569	30S ribosomal protein S18-1 RpsR1	information pathways	7	7	52.4	52.4	52.4	9.5431	72.94	9555400000	162	0	P9WH49	rpsR1	Rv0055	30SribosomalproteinS181	sp|P9WH49|RS181_MYCTU30SribosomalproteinS181OS=Mycobacteriumtuberculosis(strainATCC25618/H37Rv)GN=rpsR1PE=1SV=1	7
29.575	29.7796	29.9001	28.9742	29.3441	28.4184	29.6034	29.7003	29.8002	30.2206	30.1107	30.0618	29.3574	28.6861	25.2968	26.9235	28.3345	27.3778	27.7011	27.2106	26.626	28.1301	27.9463	27.4398	28.3597	28.5653	27.4249	26.9265	26.6757	22.0297	30S ribosomal protein S17 RpsQ	information pathways	10	10	53.3	53.3	53.3	14.741	118.93	18075000000	379	0	P9WH51	rpsQ	Rv0710	30SribosomalproteinS17	sp|P9WH51|RS17_MYCTU30SribosomalproteinS17OS=Mycobacteriumtuberculosis(strainATCC25618/H37Rv)GN=rpsQPE=1SV=1	10
29.6694	29.5521	29.0085	29.6281	29.9946	29.0679	29.787	29.8038	29.9208	30.4128	30.4249	29.9578	29.4468	29.0935	23.0855	27.7168	27.6269	27.1737	27.3588	27.3245	26.9482	27.5796	27.4732	27.5131	28.6844	28.4257	27.3376	26.2417	26.2719	20.1089	30S ribosomal protein S16 RpsP	information pathways	9	9	67.9	67.9	67.9	17.437	111.63	22004000000	541	0	P9WH53	rpsP	Rv2909c	30SribosomalproteinS16	sp|P9WH53|RS16_MYCTU30SribosomalproteinS16OS=Mycobacteriumtuberculosis(strainATCC25618/H37Rv)GN=rpsPPE=1SV=1	9
30.2008	31.0289	30.2016	30.3023	31.0574	29.7475	31.0552	30.338	30.6545	30.6469	31.3621	30.42	28.7213	29.4029	27.6146	27.5894	28.2368	27.918	27.724	28.6122	27.4839	28.9953	27.9284	27.9005	27.8423	29.2438	27.6871	26.0444	26.6151	25.8407	30S ribosomal protein S15 RpsO	information pathways	8	8	57.3	57.3	57.3	10.475	147.74	19786000000	312	0	P9WH55	rpsO	Rv2785c	30SribosomalproteinS15	sp|P9WH55|RS15_MYCTU30SribosomalproteinS15OS=Mycobacteriumtuberculosis(strainATCC25618/H37Rv)GN=rpsOPE=1SV=1	8
26.74	27.1061	27.0692	26.2582	27.5345	27.8049	26.7256	26.9548	27.8891	27.1956	26.3252	28.0853	27.171	27.2943	NaN	27.1109	26.6221	27.051	25.8903	27.9923	27.1699	27.6992	27.4765	27.7218	26.8895	26.55	27.9394	26.2363	25.8473	22.3942			1	1	21.3	21.3	21.3	6.8251	24.347	2118400000	78	0	P9WH57	rpsZ		30SribosomalproteinS14typeZ	sp|P9WH57|RS14Z_MYCTU30SribosomalproteinS14typeZOS=Mycobacteriumtuberculosis(strainATCC25618/H37Rv)GN=rpsZPE=1SV=1	1
31.0933	31.0358	31.6004	31.2061	31.0977	30.9191	31.6198	31.1638	31.6517	31.9256	31.8626	32.0839	30.1738	31.1729	27.5131	28.6879	28.8228	28.5834	28.6484	28.7419	28.1456	29.3624	28.7287	28.7884	28.9168	29.5379	29.0287	27.779	27.363	25.1789	30S ribosomal protein S13 RpsM	information pathways	17	17	69.4	69.4	69.4	14.351	219.75	44447000000	692	0	P9WH61	rpsM	Rv3460c	30SribosomalproteinS13	sp|P9WH61|RS13_MYCTU30SribosomalproteinS13OS=Mycobacteriumtuberculosis(strainATCC25618/H37Rv)GN=rpsMPE=1SV=1	17
28.1915	28.2232	29.0373	27.8419	28.0108	28.2788	28.6462	28.3409	28.6901	28.6844	28.3417	28.8693	28.4715	28.2192	NaN	26.9749	27.0158	26.9045	26.5052	26.4165	25.985	27.4705	27.0686	27.1302	28.0873	27.5813	27.4138	25.6466	25.9851	23.586	30S ribosomal protein S12 RpsL	information pathways	5	5	47.6	47.6	47.6	13.849	29.436	7657700000	176	0	P9WH63	rpsL	Rv0682	30SribosomalproteinS12	sp|P9WH63|RS12_MYCTU30SribosomalproteinS12OS=Mycobacteriumtuberculosis(strainATCC25618/H37Rv)GN=rpsLPE=1SV=1	5
27.0767	27.9307	28.233	27.4367	28.0735	27.6218	27.3458	27.3935	29.2045	28.4271	28.0875	28.7951	26.6698	26.6192	29.3031	23.9653	26.2858	25.9693	25.9907	26.1406	23.9801	25.6223	25.8502	25.7318	27.4866	26.7769	25.8688	24.5934	22.0788	24.6416	30S ribosomal protein S11 RpsK	information pathways	5	5	38.1	38.1	38.1	14.785	48.299	5455200000	159	0	P9WH65	rpsK	Rv3459c	30SribosomalproteinS11	sp|P9WH65|RS11_MYCTU30SribosomalproteinS11OS=Mycobacteriumtuberculosis(strainATCC25618/H37Rv)GN=rpsKPE=1SV=1	5
31.0369	30.7111	30.5603	30.3328	31.3785	30.435	30.8596	30.8326	30.3977	30.9591	31.2787	30.6625	29.8541	30.446	30.3482	27.9128	27.7907	27.8716	27.2088	28.4845	27.3012	28.2488	27.9141	27.8117	27.7876	28.7952	27.9816	26.2085	26.6	25.9033	30S ribosomal protein S10 RpsJ (transcription antitermination factor NusE)	information pathways	12	12	80.2	80.2	80.2	11.431	51.043	24070000000	529	0	P9WH67	rpsJ	Rv0700	30SribosomalproteinS10	sp|P9WH67|RS10_MYCTU30SribosomalproteinS10OS=Mycobacteriumtuberculosis(strainATCC25618/H37Rv)GN=rpsJPE=1SV=1	12
27.6333	26.5171	27.0728	25.75	24.7576	26.141	25.8883	25.8332	25.9821	25.5307	25.7062	25.3248	26.4804	26.4372	25.0141	25.1579	23.9548	24.5782	21.4346	20.4664	23.6546	22.6513	22.6131	22.8667	22.2264	21.8089	21.0216	22.8056	23.6137	20.2737	Ribonucleoside-diphosphate reductase (beta chain) NrdB (ribonucleotide reductase small chain)	information pathways	16	16	67.8	67.8	67.8	35.656	142.56	2682500000	178	0	P9WH69	nrdB	Rv0233	R2-likeligandbindingoxidase	sp|P9WH69|RIR2H_MYCTUR2-likeligandbindingoxidaseOS=Mycobacteriumtuberculosis(strainATCC25618/H37Rv)GN=nrdBPE=1SV=1	16
24.1257	24.1291	24.2656	25.8158	26.9477	26.0026	25.507	25.5075	25.1273	26.8018	27.0175	26.8116	23.4422	NaN	NaN	21.2909	21.5414	21.6651	22.4874	24.5341	22.6515	23.4635	23.3983	22.0642	25.272	24.5694	23.4992	18.7503	19.4833	16.1555	Ribonucleoside-diphosphate reductase (beta chain) NrdF2 (ribonucleotide reductase small subunit) (R2F protein)	information pathways	11	11	53.1	45.1	45.1	36.991	230.98	1814800000	113	0	P9WH71	nrdF2	Rv3048c	Ribonucleoside-diphosphatereductasesubunitbetanrdF2	sp|P9WH71|RIR2B_MYCTURibonucleoside-diphosphatereductasesubunitbetanrdF2OS=Mycobacteriumtuberculosis(strainATCC25618/H37Rv)GN=nrdF2PE=1SV=1	14
26.5902	26.2748	27.7385	25.4008	25.825	25.2756	23.2623	23.6323	23.79	25.4643	24.6222	24.9365	23.5941	23.0774	NaN	24.55	24.1178	25.1762	21.8235	22.5035	23.0874	20.5544	20.4084	19.7771	22.8324	20.8136	21.2215	18.9947	19.2079	16.3293	Ribonucleoside-diphosphate reductase (beta chain) NrdF1 (ribonucleotide reductase small subunit) (R2F protein)	information pathways	16	13	46	46	37.9	36.589	152.96	1508600000	93	0	P9WH73	nrdF1	Rv1981c	Ribonucleoside-diphosphatereductasesubunitbetanrdF1	sp|P9WH73|RIR2A_MYCTURibonucleoside-diphosphatereductasesubunitbetanrdF1OS=Mycobacteriumtuberculosis(strainATCC25618/H37Rv)GN=nrdF1PE=1SV=1	16
28.8782	28.5047	28.1334	27.2581	28.428	26.626	28.4397	28.4151	28.5448	29.3758	29.551	29.2655	30.4561	30.7209	30.7747	25.1006	23.8322	23.8063	20.9725	23.8127	21.2695	23.6449	23.3684	23.507	25.0149	25.848	24.3046	25.8725	26.0591	26.1835	Ribonucleoside-diphosphate reductase (alpha chain) NrdE (ribonucleotide reductase small subunit) (R1F protein)	information pathways	37	37	63.6	63.6	63.6	82.44	323.31	15074000000	544	0	P9WH75	nrdE	Rv3051c	Ribonucleoside-diphosphatereductasesubunitalpha	sp|P9WH75|RIR1_MYCTURibonucleoside-diphosphatereductasesubunitalphaOS=Mycobacteriumtuberculosis(strainATCC25618/H37Rv)GN=nrdEPE=1SV=1	37
25.0467	24.8181	25.0874	24.3026	24.0592	24.17	24.4892	26.2029	24.0997	NaN	24.2975	22.5828	26.403	26.1806	26.7418	17.8817	17.1639	22.5366	19.314	17.8476	19.7622	20.9557	20.57	18.9909	15.7698	17.054	17.6347	19.8507	22.4807	22.973	Probable ribonucleoside-diphosphate reductase (large subunit) NrdZ (ribonucleotide reductase)	information pathways	13	13	23.9	23.9	23.9	76.105	22.767	972550000	23	0	P9WH77	nrdZ	Rv0570	VitaminB12-dependentribonucleoside-diphosphatereductase	sp|P9WH77|NRDZ_MYCTUVitaminB12-dependentribonucleoside-diphosphatereductaseOS=Mycobacteriumtuberculosis(strainATCC25618/H37Rv)GN=nrdZPE=1SV=2	13
30.5266	30.4639	29.9836	29.9877	30.9693	30.1721	29.9967	30.2166	29.7695	30.6596	30.7618	29.8047	29.8667	29.7728	32.3924	28.2467	28.1918	27.5252	27.7409	27.8431	27.5736	27.4377	27.6865	27.3953	28.8441	28.732	27.7881	26.551	26.8817	26.9896	50S ribosomal protein L9 RplI	information pathways	8	8	52	52	52	16.169	174.81	28577000000	418	0	P9WH79	rplI	Rv0056	50SribosomalproteinL9	sp|P9WH79|RL9_MYCTU50SribosomalproteinL9OS=Mycobacteriumtuberculosis(strainATCC25618/H37Rv)GN=rplIPE=1SV=1	8
30.6518	30.5871	30.2552	30.4058	30.826	29.7494	30.0409	30.7912	30.2889	30.9779	30.9785	30.4698	30.561	30.4079	28.4232	28.2013	28.2101	28.0158	27.9166	27.7795	27.5987	27.8503	27.8861	27.7879	28.9043	28.6807	27.9409	26.8251	27.4198	24.3611	50S ribosomal protein L6 RplF	information pathways	13	13	76	76	76	19.377	228.04	34287000000	767	0	P9WH81	rplF	Rv0719	50SribosomalproteinL6	sp|P9WH81|RL6_MYCTU50SribosomalproteinL6OS=Mycobacteriumtuberculosis(strainATCC25618/H37Rv)GN=rplFPE=1SV=1	13
30.1777	29.772	29.4832	29.9134	30.0174	30.372	30.1495	29.7893	29.8315	30.1095	30.1431	30.4316	30.1577	29.6699	27.4569	28.0463	27.8895	27.6698	27.6134	27.4312	27.7252	27.6319	27.161	27.3696	28.5081	28.193	27.6235	26.73	27.035	23.64	50S ribosomal protein L5 RplE	information pathways	15	15	72.7	72.7	72.7	21.019	210.67	27327000000	702	0	P9WH83	rplE	Rv0716	50SribosomalproteinL5	sp|P9WH83|RL5_MYCTU50SribosomalproteinL5OS=Mycobacteriumtuberculosis(strainATCC25618/H37Rv)GN=rplEPE=1SV=1	15
30.3638	30.3232	30.6837	29.8062	30.5273	30.2266	30.1424	30.3058	30.5522	30.6981	30.6039	30.8541	30.3277	30.3148	27.8836	27.9352	27.608	28.0583	27.2388	27.6771	27.9817	27.9232	27.828	27.6932	28.1706	27.9658	27.646	26.7401	27.1244	24.9181	50S ribosomal protein L4 RplD	information pathways	12	12	64.1	64.1	64.1	23.743	279.05	37835000000	782	0	P9WH85	rplD	Rv0702	50SribosomalproteinL4	sp|P9WH85|RL4_MYCTU50SribosomalproteinL4OS=Mycobacteriumtuberculosis(strainATCC25618/H37Rv)GN=rplDPE=1SV=1	12
29.5002	30.0852	29.8003	28.6911	29.2856	29.6184	29.7558	29.9181	30.2358	29.8268	29.6274	30.2301	30.2652	29.6365	28.1153	27.3191	27.4428	27.1556	26.1388	26.2839	27.5978	27.3331	27.3143	27.4748	28.0299	27.203	27.2441	26.1423	26.8151	25.12	50S ribosomal protein L3 RplC	information pathways	15	15	74.7	74.7	74.7	23.09	171.74	24164000000	825	0	P9WH87	rplC	Rv0701	50SribosomalproteinL3	sp|P9WH87|RL3_MYCTU50SribosomalproteinL3OS=Mycobacteriumtuberculosis(strainATCC25618/H37Rv)GN=rplCPE=1SV=1	15
27.8047	27.7895	30.3197	26.8612	27.9538	28.9015	27.4413	27.4307	27.9867	26.7821	26.8872	29.1952	27.0989	27.793	27.1851	27.1923	27.0416	28.1313	25.1683	27.9106	26.699	26.9459	26.8495	27.6962	25.9154	27.2114	28.3786	25.9193	26.6883	25.5689	50S ribosomal protein L36 RpmJ	information pathways	4	4	59.5	59.5	59.5	4.3432	14.291	2241200000	99	0	P9WH89	rpmJ	Rv3461c	50SribosomalproteinL36	sp|P9WH89|RL36_MYCTU50SribosomalproteinL36OS=Mycobacteriumtuberculosis(strainATCC25618/H37Rv)GN=rpmJPE=1SV=1	4
23.4507	27.6885	27.354	NaN	NaN	NaN	25.6777	26.6508	27.1865	NaN	26.1512	27.5362	24.5177	NaN	NaN	24.9912	25.3515	25.5066	24.7392	25.6859	23.6146	25.6019	23.9144	23.713	24.1099	24.5278	24.6902	23.4459	20.9834	NaN	50S ribosomal protein L35 RpmI	information pathways	4	4	42.2	42.2	42.2	7.2203	6.0685	1146000000	47	0	P9WH91	rpmI	Rv1642	50SribosomalproteinL35	sp|P9WH91|RL35_MYCTU50SribosomalproteinL35OS=Mycobacteriumtuberculosis(strainATCC25618/H37Rv)GN=rpmIPE=1SV=1	4
28.8073	27.1332	28.4741	27.9658	26.2323	27.2075	25.0426	25.4697	27.6077	26.0252	27.7477	29.2405	27.902	NaN	NaN	26.6688	24.2436	26.3157	26.0185	22.9985	25.084	22.7804	23.862	26.547	22.7924	27.8943	26.5754	24.478	20.4154	NaN	50S ribosomal protein L33 RpmG2	information pathways	4	4	36.4	36.4	36.4	6.4954	8.1755	2472000000	55	0	P9WH95	rpmG2	Rv0634B	50SribosomalproteinL332	sp|P9WH95|RL332_MYCTU50SribosomalproteinL332OS=Mycobacteriumtuberculosis(strainATCC25618/H37Rv)GN=rpmG2PE=1SV=1	4
NaN	NaN	NaN	23.5053	NaN	24.2069	22.7688	NaN	NaN	NaN	NaN	NaN	25.698	26.7028	NaN	NaN	NaN	NaN	21.8829	21.2175	23.3797	23.2269	22.3419	22.3879	NaN	NaN	19.919	23.7508	25.7173	NaN	50S ribosomal protein L33 RpmG1	information pathways	3	3	50	50	50	6.5885	7.6485	108120000	20	0	P9WH97	rpmG1	Rv2057c	50SribosomalproteinL331	sp|P9WH97|RL331_MYCTU50SribosomalproteinL331OS=Mycobacteriumtuberculosis(strainATCC25618/H37Rv)GN=rpmG1PE=3SV=1	3
28.1008	28.6618	28.0135	27.8391	29.0197	27.3196	27.8512	27.6373	28.6123	28.1508	28.4636	28.9695	25.6164	26.9078	26.2282	26.299	26.9496	26.7453	26.4866	27.2842	26.0272	27.1473	26.4777	27.2783	26.8688	27.5643	27.7035	25.0547	24.8944	26.0136	50S ribosomal protein L32 RpmF	information pathways	3	3	40.4	40.4	40.4	6.5066	16.72	3457600000	127	0	P9WH99	rpmF	Rv0979A	50SribosomalproteinL32	sp|P9WH99|RL32_MYCTU50SribosomalproteinL32OS=Mycobacteriumtuberculosis(strainATCC25618/H37Rv)GN=rpmFPE=1SV=1	3
28.3092	28.0357	28.2772	28.6149	29.0219	27.6657	28.4739	28.9749	29.0701	29.3398	27.6696	28.8152	26.6183	28.2518	NaN	27.2484	26.6022	26.4822	26.7705	27.9626	26.0846	26.7548	27.5539	27.2902	27.5457	26.8663	27.4758	24.1431	24.9842	NaN	50S ribosomal protein L31 RpmE	information pathways	4	4	51.2	51.2	51.2	8.7529	98.41	5499800000	150	0	P9WHA1	rpmE	Rv1298	50SribosomalproteinL31	sp|P9WHA1|RL31_MYCTU50SribosomalproteinL31OS=Mycobacteriumtuberculosis(strainATCC25618/H37Rv)GN=rpmEPE=1SV=1	4
28.8338	28.5495	26.995	27.0809	28.152	27.0535	28.1821	27.6796	26.651	28.0991	28.5461	27.5578	27.4365	27.4731	NaN	26.3704	26.4581	26.0158	25.4369	27.0995	25.8794	26.77	25.5987	24.8246	25.5039	27.102	26.1963	23.9242	25.0979	18.9063	50S ribosomal protein L30 RpmD	information pathways	5	5	56.9	56.9	56.9	7.3465	75.725	3040600000	142	0	P9WHA3	rpmD	Rv0722	50SribosomalproteinL30	sp|P9WHA3|RL30_MYCTU50SribosomalproteinL30OS=Mycobacteriumtuberculosis(strainATCC25618/H37Rv)GN=rpmDPE=1SV=1	5
29.0608	29.2809	29.4605	30.312	29.4289	28.7163	29.6138	29.7311	29.8075	29.6538	29.6497	29.9695	29.9123	30.0046	29.0273	27.2345	27.0067	27.4023	26.4302	25.9705	26.5728	27.5199	27.2617	27.0454	27.4095	27.0357	26.7959	26.9115	27.0127	25.2809	50S ribosomal protein L2 RplB	information pathways	15	15	61.4	61.4	61.4	30.576	208.76	23433000000	848	0	P9WHA5	rplB	Rv0704	50SribosomalproteinL2	sp|P9WHA5|RL2_MYCTU50SribosomalproteinL2OS=Mycobacteriumtuberculosis(strainATCC25618/H37Rv)GN=rplBPE=1SV=1	15
29.376	29.3034	31.2913	28.4628	29.3305	29.678	28.8043	28.9064	28.9001	28.8951	29.8692	28.8921	28.6483	29.1131	27.1061	26.5176	26.2012	27.0616	25.849	27.02	25.5955	26.6576	26.7148	25.3284	25.9018	28.21	26.0284	24.9529	25.1322	21.5781	50S ribosomal protein L29 RpmC	information pathways	11	11	77.9	77.9	77.9	8.8589	76.285	6663400000	220	0	P9WHA7	rpmC	Rv0709	50SribosomalproteinL29	sp|P9WHA7|RL29_MYCTU50SribosomalproteinL29OS=Mycobacteriumtuberculosis(strainATCC25618/H37Rv)GN=rpmCPE=1SV=1	11
NaN	NaN	NaN	25.1631	NaN	22.4815	NaN	NaN	23.5218	NaN	NaN	NaN	27.1065	27.6328	22.1347	NaN	NaN	NaN	21.1828	NaN	19.6719	21.2606	20.7652	21.1769	NaN	NaN	NaN	23.9875	24.1526	21.8709	50S ribosomal protein L28 RpmB2	information pathways	6	6	56.4	56.4	56.4	9.0953	47.702	244980000	28	0	P9WHA9	rpmB2	Rv2058c	50SribosomalproteinL28-2	sp|P9WHA9|RL28B_MYCTU50SribosomalproteinL28-2OS=Mycobacteriumtuberculosis(strainATCC25618/H37Rv)GN=rpmB2PE=3SV=1	6
29.5404	29.9894	28.7078	28.9283	29.9435	28.7418	29.1536	29.3062	28.9569	29.6549	30.0278	29.4295	28.4937	28.2612	28.1134	26.478	26.9646	26.1939	25.8897	27.2106	25.4472	26.7303	26.4252	26.1318	26.6167	27.3922	26.7035	24.3811	24.8974	24.374	50S ribosomal protein L27 RpmA	information pathways	6	6	46.5	46.5	46.5	8.9681	25.216	7815300000	207	0	P9WHB3	rpmA	Rv2441c	50SribosomalproteinL27	sp|P9WHB3|RL27_MYCTU50SribosomalproteinL27OS=Mycobacteriumtuberculosis(strainATCC25618/H37Rv)GN=rpmAPE=1SV=1	6
29.6834	29.7163	29.8753	30.142	29.8782	29.3022	30.355	29.5205	30.0215	30.4973	30.1599	30.7169	29.4207	29.318	27.893	28.1832	27.852	28.2706	28.0436	28.018	28.308	28.6108	27.989	28.3503	28.9399	28.3499	28.5151	27.0362	27.2011	24.5956	50S ribosomal protein L25 RplY	information pathways	9	9	47.9	47.9	47.9	22.441	143.93	25969000000	442	0	P9WHB5	rplY	Rv1015c	50SribosomalproteinL25	sp|P9WHB5|RL25_MYCTU50SribosomalproteinL25OS=Mycobacteriumtuberculosis(strainATCC25618/H37Rv)GN=rplYPE=1SV=1	9
29.9596	30.2439	29.7082	29.4539	30.2789	29.6818	29.953	29.3739	29.9034	30.3026	30.3876	30.4688	28.1983	29.7747	29.9229	27.557	27.6111	26.5929	27.0522	28.1195	26.9683	27.8834	27.1203	27.4796	26.6929	27.6818	27.5241	25.4739	26.1108	26.1593	50S ribosomal protein L24 RplX	information pathways	10	10	77.1	77.1	77.1	11.475	69.223	14143000000	204	0	P9WHB7	rplX	Rv0715	50SribosomalproteinL24	sp|P9WHB7|RL24_MYCTU50SribosomalproteinL24OS=Mycobacteriumtuberculosis(strainATCC25618/H37Rv)GN=rplXPE=1SV=1	10
30.5964	30.6895	29.1609	30.6636	30.5934	30.7867	29.9877	30.213	29.8082	30.3982	30.6962	31.082	29.7594	28.9922	29.4974	27.5254	27.8173	26.5973	27.7722	28.117	27.5272	27.9976	27.582	27.4255	27.395	28.4696	28.27	25.8762	25.7456	25.8221	50S ribosomal protein L23 RplW	information pathways	10	10	71	71	71	10.958	170.94	17659000000	340	0	P9WHB9	rplW	Rv0703	50SribosomalproteinL23	sp|P9WHB9|RL23_MYCTU50SribosomalproteinL23OS=Mycobacteriumtuberculosis(strainATCC25618/H37Rv)GN=rplWPE=1SV=1	10
28.9755	28.9006	28.806	28.787	28.5422	28.8122	28.6127	28.4488	29.7653	29.2605	28.7184	29.815	29.342	27.8497	NaN	27.0578	26.3657	27.2112	26.021	26.0842	27.2252	26.9574	26.6686	27.1555	27.4253	26.8371	26.9319	26.5195	26.4479	21.2275	50S ribosomal protein L22 RplV	information pathways	9	9	41.1	41.1	41.1	20.38	83.777	11778000000	362	0	P9WHC1	rplV	Rv0706	50SribosomalproteinL22	sp|P9WHC1|RL22_MYCTU50SribosomalproteinL22OS=Mycobacteriumtuberculosis(strainATCC25618/H37Rv)GN=rplVPE=1SV=1	9
30.8353	30.5992	30.6817	29.9843	30.8065	30.4305	30.3802	31.0536	30.5981	30.7519	31.168	30.7461	30.3862	30.2983	31.2733	28.3757	28.5218	27.9447	27.4328	28.3345	27.1483	28.1653	28.3595	27.97	28.1265	28.9013	28.2799	27.1795	27.0639	27.0318	50S ribosomal protein L21 RplU	information pathways	7	7	62.1	62.1	62.1	11.02	36.262	24711000000	518	0	P9WHC3	rplU	Rv2442c	50SribosomalproteinL21	sp|P9WHC3|RL21_MYCTU50SribosomalproteinL21OS=Mycobacteriumtuberculosis(strainATCC25618/H37Rv)GN=rplUPE=1SV=1	7
29.3723	29.2084	29.3769	28.8001	29.1504	29.4203	28.8623	28.9986	29.6842	29.8985	29.6829	29.8164	28.4954	28.9781	22.8593	27.3782	27.1565	26.7761	26.8441	27.2329	26.5497	27.1961	27.2223	27.3248	28.0383	28.3308	27.3443	25.9107	25.3664	20.2695	50S ribosomal protein L20 RplT	information pathways	8	8	60.5	60.5	60.5	14.527	195.37	10926000000	363	0	P9WHC5	rplT	Rv1643	50SribosomalproteinL20	sp|P9WHC5|RL20_MYCTU50SribosomalproteinL20OS=Mycobacteriumtuberculosis(strainATCC25618/H37Rv)GN=rplTPE=1SV=1	8
30.4553	30.416	30.4259	29.9124	30.1927	29.8573	30.2125	30.0137	30.123	30.3154	30.2645	30.5337	30.4716	30.5928	29.4017	28.1122	28.0447	28.0498	26.9847	27.3271	27.6782	27.961	27.5975	27.5431	28.3396	27.5607	27.5024	26.5588	27.3406	25.8969	50S ribosomal protein L1 RplA	information pathways	15	15	66	66	66	24.756	307.88	33878000000	802	0	P9WHC7	rplA	Rv0641	50SribosomalproteinL1	sp|P9WHC7|RL1_MYCTU50SribosomalproteinL1OS=Mycobacteriumtuberculosis(strainATCC25618/H37Rv)GN=rplAPE=1SV=1	15
30.541	30.3227	30.2256	30.2776	30.5236	29.8196	30.7592	30.3321	30.2682	30.5986	31.0207	30.5143	28.6222	29.8343	25.8654	28.8709	29.0317	28.6488	28.6652	29.2681	28.2937	29.2486	28.9451	28.9612	28.498	29.4864	28.9976	27.1929	27.6137	24.3505	50S ribosomal protein L19 RplS	information pathways	11	11	68.1	68.1	68.1	13.013	70.909	19759000000	390	0	P9WHC9	rplS	Rv2904c	50SribosomalproteinL19	sp|P9WHC9|RL19_MYCTU50SribosomalproteinL19OS=Mycobacteriumtuberculosis(strainATCC25618/H37Rv)GN=rplSPE=1SV=1	11
29.1233	28.9282	29.6673	27.8059	27.7421	28.5662	28.541	29.0761	29.2475	28.866	28.5265	28.9013	30.1855	29.8447	28.6813	27.605	27.3217	27.137	25.8897	25.9724	25.1821	26.1745	26.8248	26.4383	26.0632	26.9573	26.3662	25.7031	25.7868	23.3144	50S ribosomal protein L18 RplR	information pathways	6	6	57.4	57.4	57.4	13.184	34.409	9666800000	119	0	P9WHD1	rplR	Rv0720	50SribosomalproteinL18	sp|P9WHD1|RL18_MYCTU50SribosomalproteinL18OS=Mycobacteriumtuberculosis(strainATCC25618/H37Rv)GN=rplRPE=1SV=1	6
28.9112	29.2588	29.5534	29.7977	29.7266	29.0167	30.0531	29.3201	29.2097	29.3676	29.6468	29.6265	28.622	28.9906	26.684	27.227	27.1285	27.7346	26.9168	26.7256	26.9439	26.8972	26.7415	25.9898	27.7647	27.5458	26.9946	25.8137	26.2294	22.6273	50S ribosomal protein L17 RplQ	information pathways	11	11	58.3	58.3	58.3	19.475	225.46	18996000000	565	0	P9WHD3	rplQ	Rv3456c	50SribosomalproteinL17	sp|P9WHD3|RL17_MYCTU50SribosomalproteinL17OS=Mycobacteriumtuberculosis(strainATCC25618/H37Rv)GN=rplQPE=1SV=1	11
30.3145	29.8067	29.8418	29.5055	29.8253	29.3806	29.8683	29.4915	29.6465	30.3593	30.2333	29.632	29.5817	29.3587	26.6665	28.9196	28.3919	27.8865	28.0432	28.1365	28.0568	28.4794	27.9998	28.0657	29.3967	29.1421	28.3428	26.7442	27.644	24.0642	50S ribosomal protein L16 RplP	information pathways	6	6	60.9	60.9	60.9	15.692	176.61	19448000000	361	0	P9WHD5	rplP	Rv0708	50SribosomalproteinL16	sp|P9WHD5|RL16_MYCTU50SribosomalproteinL16OS=Mycobacteriumtuberculosis(strainATCC25618/H37Rv)GN=rplPPE=1SV=1	6
29.0742	28.7738	29.4922	28.6896	28.7837	28.9777	28.776	28.5753	29.1422	29.1662	29.0192	29.2432	28.4924	28.3541	NaN	27.3926	27.2662	26.8164	26.8969	26.8649	26.7727	27.0428	26.8376	27.0741	28.1375	27.667	27.3728	25.6958	26.3441	20.7421	50S ribosomal protein L15 RplO	information pathways	7	7	45.9	45.9	45.9	15.533	199.89	10203000000	295	0	P9WHD7	rplO	Rv0723	50SribosomalproteinL15	sp|P9WHD7|RL15_MYCTU50SribosomalproteinL15OS=Mycobacteriumtuberculosis(strainATCC25618/H37Rv)GN=rplOPE=1SV=1	7
30.6661	30.2817	29.8135	30.1167	30.6596	30.0904	30.1852	30.1882	29.7193	30.4071	30.782	30.3552	28.5916	29.9639	22.66	27.1585	26.9753	26.8785	26.691	27.1808	26.8318	27.4601	27.0443	26.5908	26.7685	27.7814	27.0693	24.7239	25.9848	19.8026	50S ribosomal protein L14 RplN	information pathways	9	9	53.3	53.3	53.3	13.428	48.887	16110000000	410	0	P9WHD9	rplN	Rv0714	50SribosomalproteinL14	sp|P9WHD9|RL14_MYCTU50SribosomalproteinL14OS=Mycobacteriumtuberculosis(strainATCC25618/H37Rv)GN=rplNPE=1SV=1	9
30.1583	30.1833	31.1603	30.2085	30.2971	29.909	30.2368	30.1511	30.8134	30.5134	30.2572	31.0085	30.0627	29.8934	27.1873	27.6877	27.9047	27.8299	28.0699	27.4026	27.4643	27.8247	27.368	27.7961	28.3468	28.004	28.1013	26.9055	27.1017	26.5049	50S ribosomal protein L13 RplM	information pathways	10	10	70.7	70.7	70.7	16.337	89.594	29321000000	560	0	P9WHE1	rplM	Rv3443c	50SribosomalproteinL13	sp|P9WHE1|RL13_MYCTU50SribosomalproteinL13OS=Mycobacteriumtuberculosis(strainATCC25618/H37Rv)GN=rplMPE=1SV=1	10
32.9933	32.9752	33.3391	32.9997	32.7213	32.8372	33.5831	33.14	32.8201	33.7482	33.568	32.8284	31.9829	32.6456	31.8398	31.0659	31.0853	30.8196	30.7361	30.6486	30.0121	31.3083	30.8798	30.4893	30.8764	31.502	30.2881	29.086	29.2326	27.911	50S ribosomal protein L7/L12 RplL (SA1)	information pathways	12	12	48.5	48.5	48.5	13.44	94.226	149370000000	1033	0	P9WHE3	rplL	Rv0652	50SribosomalproteinL7/L12	sp|P9WHE3|RL7_MYCTU50SribosomalproteinL7/L12OS=Mycobacteriumtuberculosis(strainATCC25618/H37Rv)GN=rplLPE=1SV=1	12
29.9156	29.8782	29.8316	29.6475	30.0033	30.4257	29.2854	29.7615	29.8511	29.5008	30.2949	30.2679	29.6085	30.2904	30.0013	27.6523	27.529	26.8225	26.7402	27.125	26.4815	26.7982	26.8436	26.7056	27.1816	27.9299	26.9558	25.6498	26.0368	25.0382	50S ribosomal protein L11 RplK	information pathways	8	8	62.7	62.7	62.7	15.003	168.04	17245000000	500	0	P9WHE5	rplK	Rv0640	50SribosomalproteinL11	sp|P9WHE5|RL11_MYCTU50SribosomalproteinL11OS=Mycobacteriumtuberculosis(strainATCC25618/H37Rv)GN=rplKPE=1SV=1	8
30.8677	30.7316	31.1688	30.86	30.9514	30.0456	30.6926	30.8719	30.6722	30.9575	31.2181	30.9826	29.3789	29.6423	28.9977	28.2774	28.0685	28.2478	28.1601	28.1903	27.8646	28.0793	27.9757	27.9037	29.1849	29.1131	28.0888	26.1046	26.3484	25.4247	50S ribosomal protein L10 RplJ	information pathways	13	13	75.3	75.3	75.3	18.478	153.54	38285000000	598	0	P9WHE7	rplJ	Rv0651	50SribosomalproteinL10	sp|P9WHE7|RL10_MYCTU50SribosomalproteinL10OS=Mycobacteriumtuberculosis(strainATCC25618/H37Rv)GN=rplJPE=1SV=1	13
28.2649	27.8442	28.2714	28.0166	28.5096	28.3773	28.3955	28.458	28.2459	27.8622	27.911	27.4944	28.2669	28.169	27.6738	25.6501	24.6751	24.3691	25.1903	25.1142	24.854	25.6384	25.4779	25.1942	25.9576	25.4126	24.5395	24.2742	25.0413	24.0801	Probable riboflavin synthase beta chain RibH (6,7-dimethyl-8-ribityllumazine synthase) (DMRL synthase) (lumazine synthase)	intermediary metabolism and respiration	13	13	96.2	96.2	96.2	16.37	125.71	5501600000	308	0	P9WHE9	ribH	Rv1416	6,7-dimethyl-8-ribityllumazinesynthase	sp|P9WHE9|RISB_MYCTU6,7-dimethyl-8-ribityllumazinesynthaseOS=Mycobacteriumtuberculosis(strainATCC25618/H37Rv)GN=ribHPE=1SV=1	13
26.6263	26.6301	26.7813	26.1466	26.0986	26.1383	26.9837	27.0059	26.5935	26.1878	26.093	26.4073	26.7256	27.0374	27.2182	23.4143	23.0888	23.2083	21.8366	22.0661	21.8228	23.4909	23.471	22.3469	21.5691	21.89	20.5322	23.1643	22.8136	23.8426			23	23	70.8	70.8	70.8	46.017	208.72	2989400000	242	0	P9WHF1	ribBA		RiboflavinbiosynthesisproteinRibBA	sp|P9WHF1|RIBBA_MYCTURiboflavinbiosynthesisproteinRibBAOS=Mycobacteriumtuberculosis(strainATCC25618/H37Rv)GN=ribBAPE=1SV=1	23
30.5055	30.5451	30.5428	30.6213	30.9263	30.1086	30.8355	30.9058	30.8936	31.0539	31.3191	31.3886	29.7592	29.7487	30.0882	26.6921	26.0446	26.8265	25.6042	26.2945	26.0121	26.3607	26.2557	26.0678	26.6088	27.4122	26.0744	24.5115	24.4349	25.1301	Probable transcription termination factor Rho homolog	information pathways	44	44	73.3	73.3	73.3	65.133	323.31	40921000000	1360	0	P9WHF3	rho	Rv1297	TranscriptionterminationfactorRho	sp|P9WHF3|RHO_MYCTUTranscriptionterminationfactorRhoOS=Mycobacteriumtuberculosis(strainATCC25618/H37Rv)GN=rhoPE=1SV=1	44
NaN	NaN	NaN	25.7355	26.5561	25.3845	25.8152	25.2153	25.4952	25.122	25.087	25.6393	26.705	26.9695	25.3001	16.7366	16.4799	16.47	23.1375	24.2738	24.2907	23.9708	23.1211	23.1487	23.1002	22.6847	21.4924	24.9881	25.5953	21.606	Probable thiosulfate sulfurtransferase SseB	intermediary metabolism and respiration	7	7	40.1	40.1	40.1	29.4	178.2	1337300000	121	0	P9WHF5	sseB	Rv2291	PutativethiosulfatesulfurtransferaseSseB	sp|P9WHF5|THT3_MYCTUPutativethiosulfatesulfurtransferaseSseBOS=Mycobacteriumtuberculosis(strainATCC25618/H37Rv)GN=sseBPE=1SV=1	7
30.5761	30.1125	30.1235	30.5362	30.0535	30.7745	29.7438	29.6688	29.9038	29.7618	29.7746	29.753	31.1211	31.2164	31.004	27.7874	27.3556	27.2619	27.1105	26.6472	28.1954	26.9631	26.9046	26.2929	27.0962	26.5079	25.9375	27.538	27.7112	26.5721	Probable thiosulfate sulfurtransferase SseA (rhodanese) (thiosulfate cyanide transsulfurase) (thiosulfate thiotransferase)	intermediary metabolism and respiration	21	21	79.1	79.1	79.1	33.32	304.64	38724000000	1160	0	P9WHF7	sseA	Rv3283	PutativethiosulfatesulfurtransferaseSseA	sp|P9WHF7|THT2_MYCTUPutativethiosulfatesulfurtransferaseSseAOS=Mycobacteriumtuberculosis(strainATCC25618/H37Rv)GN=sseAPE=1SV=1	21
31.8558	32.3187	31.5606	31.1389	30.9245	31.7821	32.2924	32.2686	32.3801	31.969	31.7382	32.1178	31.7448	31.5858	30.9736	29.0069	29.0374	28.8232	27.7719	27.559	28.6968	29.4082	29.1617	28.8396	29.1347	28.4456	28.1499	27.9301	27.7059	25.9156	Sulfate-transport ATP-binding protein ABC transporter CysA1	cell wall and cell processes	29	29	77.6	77.6	77.6	31.014	323.31	114220000000	1516	0	P9WHF9	cysA1	Rv2397c	Putativethiosulfatesulfurtransferase	sp|P9WHF9|THTR_MYCTUPutativethiosulfatesulfurtransferaseOS=Mycobacteriumtuberculosis(strainATCC25618/H37Rv)GN=cysA1PE=1SV=1	29
27.2188	27.5434	26.9552	27.3834	27.5219	27.2137	27.5885	27.6325	27.0945	27.1574	27.1821	26.8469	27.8533	27.8743	27.8072	24.5057	24.4433	24.3467	23.789	24.7012	23.6084	25.1838	25.1206	23.9875	23.9144	24.7362	22.9291	23.8052	23.1368	24.1157	Probable peptide chain release factor 2 PrfB (RF-2)	information pathways	24	24	72	72	72	41.473	323.31	5536000000	337	0	P9WHG1	prfB	Rv3105c	Peptidechainreleasefactor2	sp|P9WHG1|RF2_MYCTUPeptidechainreleasefactor2OS=Mycobacteriumtuberculosis(strainATCC25618/H37Rv)GN=prfBPE=1SV=1	24
26.1703	26.2221	26.034	26.7849	26.4727	25.9593	26.7919	26.85	25.4079	25.7279	25.7423	24.3813	27.1145	26.5826	27.1141	23.1305	23.2039	23.3805	23.1869	23.0883	22.9816	24.1371	24.1465	22.3264	22.2118	22.8739	19.9326	24.2356	23.7573	22.9842	Probable peptide chain release factor 1 PrfA (RF-1)	information pathways	16	16	69.7	69.7	69.7	39.036	269.32	2782200000	182	0	P9WHG3	prfA	Rv1299	Peptidechainreleasefactor1	sp|P9WHG3|RF1_MYCTUPeptidechainreleasefactor1OS=Mycobacteriumtuberculosis(strainATCC25618/H37Rv)GN=prfAPE=1SV=1	16
25.6572	24.8625	24.2704	26.1061	25.4726	26.0636	NaN	NaN	23.9752	24.3998	24.3159	24.3298	NaN	25.3115	NaN	22.6774	21.4894	22.0441	23.6039	22.9366	23.5417	22.6244	20.9418	21.0121	20.8418	22.2121	21.5559	17.4473	21.6085	21.1473	Possible toxin ParE2	virulence, detoxification and adaptation	7	7	75.2	75.2	75.2	12.313	46.402	365400000	49	0	P9WHG5	parE2	Rv2142c	ToxinParE2	sp|P9WHG5|PARE2_MYCTUToxinParE2OS=Mycobacteriumtuberculosis(strainATCC25618/H37Rv)GN=parE2PE=1SV=1	7
NaN	NaN	23.4205	23.9402	24.6146	22.8356	NaN	23.7476	NaN	22.8591	24.2023	NaN	NaN	NaN	NaN	20.8368	18.3741	19.8203	21.1991	22.3005	18.2854	19.5648	21.3704	20.4081	20.6041	22.0685	20.3005	17.9348	11.5023	17.9107	Possible toxin ParE1	virulence, detoxification and adaptation	4	4	41.8	41.8	41.8	11.301	12.375	118460000	20	0	P9WHG7	parE1	Rv1959c	ToxinParE1	sp|P9WHG7|PARE1_MYCTUToxinParE1OS=Mycobacteriumtuberculosis(strainATCC25618/H37Rv)GN=parE1PE=1SV=1	4
27.1359	26.8322	26.0693	26.6202	26.7085	26.6855	26.2359	25.9987	26.905	26.7366	26.8501	26.5239	27.8449	28.2942	28.1804	22.8836	21.2973	21.4907	20.803	21.2279	21.161	21.1588	20.5865	21.4036	22.0469	22.8499	21.0979	22.8183	23.1805	22.9051	Probable GTP pyrophosphokinase RelA (ATP:GTP 3'- pyrophosphotransferase) (PPGPP synthetase I) ((P)PPGPP synthetase) (GTP diphosphokinase)	intermediary metabolism and respiration	30	30	46.7	46.7	46.7	81.826	258.72	2684500000	197	0	P9WHG9	relA	Rv2583c	Bifunctional(p)ppGppsynthase/hydrolaseRelA	sp|P9WHG9|RELA_MYCTUBifunctional(p)ppGppsynthase/hydrolaseRelAOS=Mycobacteriumtuberculosis(strainATCC25618/H37Rv)GN=relAPE=1SV=1	30
27.3766	27.3486	27.5572	27.4305	28.5249	28.2148	27.5257	27.7268	27.7562	28.4145	28.387	28.5172	28.088	28.4072	27.8993	24.851	24.5826	24.6372	23.9603	25.1777	25.8739	24.8745	24.8709	24.639	25.9008	25.263	25.1243	24.5388	25.1555	23.246			18	18	84.5	84.5	84.5	35.643	323.31	8432000000	448	0	P9WHH1	trxB		Thioredoxinreductase	sp|P9WHH1|TRXB_MYCTUThioredoxinreductaseOS=Mycobacteriumtuberculosis(strainATCC25618/H37Rv)GN=trxBPE=1SV=1	18
26.8545	26.6529	26.7969	25.3425	NaN	NaN	25.6248	25.6139	25.5764	26.5462	25.9954	26.8614	26.5122	26.1596	26.6794	24.2444	22.9504	23.145	19.6927	14.52	12.8274	21.5493	21.3825	21.2082	23.0928	22.8147	21.7868	22.4821	21.1951	23.0594	NADPH-dependent mycothiol reductase Mtr	intermediary metabolism and respiration	16	16	49.7	49.7	49.7	49.945	220.19	1999200000	131	0	P9WHH3	mtr	Rv2855	Mycothionereductase	sp|P9WHH3|MTR_MYCTUMycothionereductaseOS=Mycobacteriumtuberculosis(strainATCC25618/H37Rv)GN=mtrPE=1SV=1	16
27.543	27.4245	28.2069	27.9144	27.1196	28.1001	28.1785	28.1451	28.4143	27.5535	28.0463	27.9949	28.0792	28.2135	28.6044	24.281	23.4243	24.3771	23.8055	23.4139	24.372	24.901	24.4685	24.6215	23.7554	24.5969	23.3781	23.9208	24.4676	24.9766	Probable soluble pyridine nucleotide transhydrogenase SthA (STH) (NAD(P)(+) transhydrogenase [B-specific]) (nicotinamide nucleotide transhydrogenase)	intermediary metabolism and respiration	23	23	66	66	66	50.753	215.19	7292800000	382	0	P9WHH5	sthA	Rv2713	Probablesolublepyridinenucleotidetranshydrogenase	sp|P9WHH5|STHA_MYCTUProbablesolublepyridinenucleotidetranshydrogenaseOS=Mycobacteriumtuberculosis(strainATCC25618/H37Rv)GN=sthAPE=1SV=1	23
27.3276	27.568	27.6551	26.9251	27.3175	27.5882	27.2308	27.391	28.1203	26.7918	27.2711	27.4245	NaN	NaN	24.4931	24.6885	24.2304	24.3297	23.3148	23.8549	24.1543	24.2081	24.1017	24.5025	23.6404	24.4423	23.4849	NaN	NaN	16.2254	NAD(P)H quinone reductase LpdA	intermediary metabolism and respiration	14	14	48.3	48.3	48.3	51.488	275.45	4197600000	266	0	P9WHH7	lpdA	Rv3303c	NAD(P)Hdehydrogenase(quinone)	sp|P9WHH7|LPDA_MYCTUNAD(P)Hdehydrogenase(quinone)OS=Mycobacteriumtuberculosis(strainATCC25618/H37Rv)GN=lpdAPE=1SV=1	14
30.5941	30.6835	31.1551	30.9111	30.8321	30.7048	30.91	30.9348	30.7299	30.638	30.655	31.0999	30.3103	29.8471	30.5628	27.5961	27.0579	27.3805	26.8192	27.2281	27.2148	27.4156	27.2307	26.6227	26.8776	27.2929	26.5507	26.5205	25.8864	27.0287	Dihydrolipoamide dehydrogenase LpdC (lipoamide reductase (NADH)) (lipoyl dehydrogenase) (dihydrolipoyl dehydrogenase) (diaphorase)	intermediary metabolism and respiration	28	28	75.2	75.2	75.2	49.239	323.31	47605000000	1228	0	P9WHH9	lpdC	Rv0462	Dihydrolipoyldehydrogenase	sp|P9WHH9|DLDH_MYCTUDihydrolipoyldehydrogenaseOS=Mycobacteriumtuberculosis(strainATCC25618/H37Rv)GN=lpdCPE=1SV=1	28
NaN	NaN	NaN	25.2942	NaN	27.0926	26.3967	26.9675	NaN	NaN	26.4041	NaN	NaN	NaN	NaN	21.9627	23.3633	19.0609	20.078	21.9487	25.8512	23.6892	22.322	22.9659	21.0265	21.3473	22.5794	19.9727	23.9229	NaN	Regulatory protein RecX	information pathways	2	2	15.5	15.5	15.5	19.146	3.3558	1224700000	15	0.00097466	P9WHI1	recX	Rv2736c	RegulatoryproteinRecX	sp|P9WHI1|RECX_MYCTURegulatoryproteinRecXOS=Mycobacteriumtuberculosis(strainATCC25618/H37Rv)GN=recXPE=1SV=1	2
23.0303	22.7471	23.5176	24.0844	25.4997	24.6829	23.2785	24.2661	24.4255	26.1187	25.282	25.8066	NaN	22.4687	NaN	20.6235	20.0235	20.8536	20.8787	22.811	22.0356	21.397	21.5089	21.3669	24.3769	22.8735	22.5698	15.2027	18.5353	NaN	Probable recombination protein RecR	information pathways	10	10	62.1	62.1	62.1	22.119	62.202	689980000	58	0	P9WHI3	recR	Rv3715c	RecombinationproteinRecR	sp|P9WHI3|RECR_MYCTURecombinationproteinRecROS=Mycobacteriumtuberculosis(strainATCC25618/H37Rv)GN=recRPE=1SV=1	10
NaN	21.0354	NaN	NaN	NaN	NaN	NaN	NaN	NaN	NaN	NaN	NaN	NaN	NaN	NaN	17.89	17.5128	17.2792	19.1066	14.7157	16.1443	18.7296	17.6652	18.3138	17.2827	NaN	17.9012	15.0546	16.0716	NaN	Possible DNA repair protein RecO	information pathways	1	1	3.8	3.8	3.8	28.724	2.1136	38197000	16	0.0060529	P9WHI5	recO	Rv2362c	DNArepairproteinRecO	sp|P9WHI5|RECO_MYCTUDNArepairproteinRecOOS=Mycobacteriumtuberculosis(strainATCC25618/H37Rv)GN=recOPE=3SV=1	1
25.1482	25.1302	24.4105	26.3059	26.3938	24.3729	25.9912	25.392	23.5339	25.5917	25.403	24.8932	25.122	24.4509	25.1959	21.0625	20.4353	20.4253	21.3731	21.9364	21.4864	21.9053	20.8006	19.6117	21.0441	22.4608	20.6854	20.1023	18.9895	21.1484	Probable DNA repair protein RecN (recombination protein N)	information pathways	14	14	37.8	37.8	37.8	62.228	141.92	940430000	75	0	P9WHI7	recN	Rv1696	DNArepairproteinRecN	sp|P9WHI7|RECN_MYCTUDNArepairproteinRecNOS=Mycobacteriumtuberculosis(strainATCC25618/H37Rv)GN=recNPE=1SV=1	14
26.3076	26.1664	26.114	26.5508	25.8554	26.0724	25.9872	25.8517	25.4756	25.9175	24.6859	25.8789	25.2588	25.4912	24.6028	23.1161	22.4668	23.1751	22.5807	22.0075	23.2588	22.4888	22.478	21.1682	20.4673	20.5158	20.9413	21.1945	21.0495	21.4567	DNA replication and repair protein RecF (single-strand DNA binding protein)	information pathways	17	17	58.2	58.2	58.2	42.212	112.94	1713200000	158	0	P9WHI9	recF	Rv0003	DNAreplicationandrepairproteinRecF	sp|P9WHI9|RECF_MYCTUDNAreplicationandrepairproteinRecFOS=Mycobacteriumtuberculosis(strainATCC25618/H37Rv)GN=recFPE=1SV=1	17
26	25.6198	25.361	24.9202	24.0635	23.7818	24.2984	24.377	23.5529	23.8885	23.273	23.6323	24.4299	23.9619	25.0503	22.3434	20.9996	22.308	19.6421	20.1883	19.2894	20.0506	19.0285	19.2113	17.1185	19.5393	18.771	18.9179	19.6748	20.9685	Probable exonuclease V (alpha chain) RecD (exodeoxyribonuclease V alpha chain) (exodeoxyribonuclease V polypeptide)	information pathways	13	13	32	32	32	61.746	42.062	711290000	41	0	P9WHJ1	recD	Rv0629c	RecBCDenzymesubunitRecD	sp|P9WHJ1|RECD_MYCTURecBCDenzymesubunitRecDOS=Mycobacteriumtuberculosis(strainATCC25618/H37Rv)GN=recDPE=1SV=1	13
20.4162	21.5653	22.4954	24.2138	25.9626	25.0798	23.9912	23.5641	23.9611	24.5645	24.9567	24.3886	21.9701	NaN	NaN	12.8864	15.6115	16.7698	19.7499	20.7523	21.5475	19.6142	19.5327	18.8532	20.2885	20.3323	19.4239	15.0682	13.8641	12.1909	RecA protein (recombinase A) [contains: endonuclease PI-MTUI (MTU RecA intein)].	information pathways	18	18	32.9	32.9	32.9	85.388	86.62	507380000	83	0	P9WHJ3	recA	Rv2737c	ProteinRecA	sp|P9WHJ3|RECA_MYCTUProteinRecAOS=Mycobacteriumtuberculosis(strainATCC25618/H37Rv)GN=recAPE=1SV=1	18
28.8423	27.6357	27.4368	28.8153	29.039	28.2966	28.6467	28.163	28.0452	28.933	28.4043	28.946	27.1448	28.5701	NaN	26.0847	25.3607	25.0477	25.7859	26.538	25.4901	26.7344	25.7238	25.47	25.8482	26.4314	26.1165	23.316	24.7169	21.2052			10	10	73	73	73	12.972	98.964	4973900000	259	0	P9WHJ5	rbpA		RNApolymerase-bindingproteinRbpA	sp|P9WHJ5|RBPA_MYCTURNApolymerase-bindingproteinRbpAOS=Mycobacteriumtuberculosis(strainATCC25618/H37Rv)GN=rbpAPE=1SV=1	10
25.7667	25.9738	25.177	26.5842	26.9206	25.2566	26.5604	26.8059	26.313	27.3059	27.0565	26.1996	26.1683	26.4507	NaN	23.5046	23.0082	23.115	23.5863	24.0207	23.4945	23.5805	23.7429	22.8229	24.8177	24.6857	24.2534	21.5027	22.7881	NaN	Probable ribosome-binding factor a RbfA (P15B protein)	information pathways	9	9	82	82	82	18.998	134.51	2107900000	94	0	P9WHJ7	rbfA	Rv2838c	Ribosome-bindingfactorA	sp|P9WHJ7|RBFA_MYCTURibosome-bindingfactorAOS=Mycobacteriumtuberculosis(strainATCC25618/H37Rv)GN=rbfAPE=1SV=1	9
26.2427	25.7137	24.5039	24.0317	23.1779	24.5189	23.9221	23.7865	23.8586	21.8253	23.5215	23.5592	24.9277	25.3181	25.8269	22.8658	21.8729	21.133	19.1077	18.2033	19.391	19.0354	18.9746	19.4857	15.7785	18.9796	18.0543	21.2051	21.8912	22.6755	Conserved protein	conserved hypotheticals	14	14	46.3	46.3	46.3	46.655	49.17	712440000	76	0	P9WHK1	Rv0571c	Rv0571c	PutativephosphoribosyltransferaseRv0571c	sp|P9WHK1|Y0571_MYCTUPutativephosphoribosyltransferaseRv0571cOS=Mycobacteriumtuberculosis(strainATCC25618/H37Rv)GN=Rv0571cPE=1SV=1	14
27.3059	27.1757	26.6799	27.1362	27.0241	26.8506	27.2424	27.4065	27.0898	27.3114	27.4959	27.2761	27.9241	27.4273	NaN	24.5006	24.6696	24.2572	24.7257	23.5743	23.7795	25.0148	24.346	24.0371	25.0203	25.042	23.582	23.8371	23.9914	24.01	Probable pyrimidine operon regulatory protein PyrR	Regulatory proteins	9	9	69.9	69.9	69.9	20.626	76.69	3926800000	164	0	P9WHK3	pyrR	Rv1379	BifunctionalproteinPyrR	sp|P9WHK3|PYRR_MYCTUBifunctionalproteinPyrROS=Mycobacteriumtuberculosis(strainATCC25618/H37Rv)GN=pyrRPE=1SV=1	9
27.6789	27.5527	28.5973	27.6009	27.8023	28.8382	27.4015	27.1162	28.338	27.1432	26.7012	28.6633	28.9735	28.8917	24.4161	25.245	25.0717	25.9937	24.6957	24.7189	26.1835	25.1167	24.6736	25.2846	25.4795	23.7141	24.8626	25.0347	25.8785	21.1303	Probable uridylate kinase PyrH (UK) (uridine monophosphate kinase) (UMP kinase)	intermediary metabolism and respiration	12	12	83.5	83.5	83.5	27.429	323.31	7927600000	383	0	P9WHK5	pyrH	Rv2883c	Uridylatekinase	sp|P9WHK5|PYRH_MYCTUUridylatekinaseOS=Mycobacteriumtuberculosis(strainATCC25618/H37Rv)GN=pyrHPE=1SV=1	12
27.5785	27.3291	27.2465	27.8403	28.2541	27.173	28.1056	27.9518	27.6066	28.3347	28.0198	28.3605	27.2351	26.3672	27.3358	23.8445	23.3382	24.2267	23.35	24.0772	22.6282	23.8364	23.4018	23.3522	24.3224	24.8746	23.5236	21.596	21.1496	22.2933	Probable CTP synthase PyrG	intermediary metabolism and respiration	28	28	64.5	64.5	64.5	63.634	259.89	5167200000	325	0	P9WHK7	pyrG	Rv1699	CTPsynthase	sp|P9WHK7|PYRG_MYCTUCTPsynthaseOS=Mycobacteriumtuberculosis(strainATCC25618/H37Rv)GN=pyrGPE=1SV=1	28
26.7727	26.7354	26.0593	26.177	26.8867	25.451	25.7837	26.7195	26.4233	26.0031	26.5809	25.9938	26.7024	26.1617	NaN	24.8038	24.1038	23.5774	24.0631	23.5843	21.9011	23.3913	23.7702	23.1473	24.4164	24.2804	22.9467	22.6486	22.3076	NaN	Probable orotate phosphoribosyltransferase PyrE (OPRT) (oprtase)	intermediary metabolism and respiration	9	9	58.1	58.1	58.1	18.892	193.53	1719600000	130	0	P9WHK9	pyrE	Rv0382c	Orotatephosphoribosyltransferase	sp|P9WHK9|PYRE_MYCTUOrotatephosphoribosyltransferaseOS=Mycobacteriumtuberculosis(strainATCC25618/H37Rv)GN=pyrEPE=1SV=1	9
25.0583	24.6705	25.0594	24.884	24.758	25.0164	25.0835	25.1032	25.1266	25.0585	24.8522	25.1981	25.2661	23.4237	NaN	21.7616	21.5675	22.3703	21.1414	21.8822	21.9752	22.7856	22.8175	22.0592	22.2648	21.8177	21.3339	21.5263	19.038	17.7673	Probable dihydroorotate dehydrogenase PyrD	intermediary metabolism and respiration	10	10	36.1	36.1	36.1	37.998	42.354	1017700000	98	0	P9WHL1	pyrD	Rv2139	Dihydroorotatedehydrogenase(quinone)	sp|P9WHL1|PYRD_MYCTUDihydroorotatedehydrogenase(quinone)OS=Mycobacteriumtuberculosis(strainATCC25618/H37Rv)GN=pyrDPE=1SV=1	10
26.2695	26.4872	26.0968	26.3042	26.5928	26.5983	26.6659	26.8051	26.7432	26.6549	26.8664	26.8525	26.4126	25.4991	26.5614	23.8281	23.3155	22.9687	22.7458	23.3825	23.2761	23.6738	23.7577	23.5835	23.4358	24.2536	23.0207	22.7797	22.484	23.7108	Probable dihydroorotase PyrC (DHOase)	intermediary metabolism and respiration	16	16	53.7	53.7	53.7	45.192	130.38	2695300000	221	0	P9WHL3	pyrC	Rv1381	Dihydroorotase	sp|P9WHL3|PYRC_MYCTUDihydroorotaseOS=Mycobacteriumtuberculosis(strainATCC25618/H37Rv)GN=pyrCPE=1SV=1	16
27.9667	27.6591	27.6534	27.7694	28.0984	27.5779	27.7018	27.7014	27.4641	28.0517	27.8383	27.685	28.1923	27.9957	NaN	25.7767	25.5092	25.2426	24.9351	25.3623	24.7265	25.0131	24.8066	24.4981	25.8992	25.4914	24.5679	24.0393	24.734	NaN	Probable phosphoribosylformylglycinamidine synthase I PURG (FGAM synthase I)	intermediary metabolism and respiration	12	12	85.3	85.3	85.3	23.633	142.32	5660300000	371	0	P9WHL5	purQ	Rv0788	PhosphoribosylformylglycinamidinesynthasesubunitPurQ	sp|P9WHL5|PURQ_MYCTUPhosphoribosylformylglycinamidinesynthasesubunitPurQOS=Mycobacteriumtuberculosis(strainATCC25618/H37Rv)GN=purQPE=1SV=1	12
29.1626	28.9556	28.5376	28.838	29.1089	28.6133	28.8668	29.0281	28.5853	28.976	29.3477	28.5734	28.9172	29.1945	29.2281	25.1954	24.2625	24.9019	23.9434	24.376	24.1357	24.2921	24.0899	23.6716	24.2848	25.2625	23.5575	23.6196	24.0182	24.1724	Phosphoribosylformylglycinamidine synthase II PurL (FGAM synthase II)	intermediary metabolism and respiration	41	41	71.3	71.3	71.3	80.801	323.31	10874000000	689	0	P9WHL7	purL	Rv0803	PhosphoribosylformylglycinamidinesynthasesubunitPurL	sp|P9WHL7|PURL_MYCTUPhosphoribosylformylglycinamidinesynthasesubunitPurLOS=Mycobacteriumtuberculosis(strainATCC25618/H37Rv)GN=purLPE=1SV=2	41
27.5708	27.4151	27.7459	27.6641	27.6978	27.5945	27.9113	27.9082	27.8379	27.5554	27.9738	27.8664	26.9643	27.265	27.45	24.6279	24.2945	24.5141	24.0052	24.2695	24.0369	24.9615	24.8408	24.0889	24.0188	24.9832	23.5747	23.1472	22.8083	23.9486	Probable phosphoribosylaminoimidazole carboxylase ATPase subunit PurK (air carboxylase) (AIRC)	intermediary metabolism and respiration	17	17	65.3	65.3	65.3	45.695	193.11	6015600000	374	0	P9WHL9	purK	Rv3276c	N5-carboxyaminoimidazoleribonucleotidesynthase	sp|P9WHL9|PURK_MYCTUN5-carboxyaminoimidazoleribonucleotidesynthaseOS=Mycobacteriumtuberculosis(strainATCC25618/H37Rv)GN=purKPE=1SV=1	17
25.9226	25.4474	26.5178	27.3132	26.8241	27.5958	25.7569	26.0277	26.4094	25.2191	25.2975	26.1057	25.8176	25.0803	NaN	24.6571	23.5443	24.2828	25.236	24.4992	25.4559	24.2673	24.3587	24.1896	25.1158	24.8916	24.2287	23.3097	23.3918	20.6298	Probable phosphoribosylaminoimidazole carboxylase catalytic subunit PurE (air carboxylase) (AIRC)	intermediary metabolism and respiration	6	6	43.1	43.1	43.1	17.674	23.779	1696800000	81	0	P9WHM1	purE	Rv3275c	N5-carboxyaminoimidazoleribonucleotidemutase	sp|P9WHM1|PURE_MYCTUN5-carboxyaminoimidazoleribonucleotidemutaseOS=Mycobacteriumtuberculosis(strainATCC25618/H37Rv)GN=purEPE=1SV=1	6
23.5347	24.1874	24.6293	22.6854	23.6394	24.9583	23.3689	24.192	23.6594	NaN	22.9571	24.2044	24.5031	24.1994	NaN	22.378	20.5668	23.1936	18.1536	20.0453	22.6952	20.8522	20.4067	20.7109	20.3639	19.9178	17.275	20.8254	21.5963	16.2833	Probable formyltetrahydrofolate deformylase PurU (formyl-FH(4) hydrolase)	intermediary metabolism and respiration	9	9	44.8	44.8	44.8	34.006	118.51	523150000	52	0	P9WHM3	purU	Rv2964	Formyltetrahydrofolatedeformylase	sp|P9WHM3|PURU_MYCTUFormyltetrahydrofolatedeformylaseOS=Mycobacteriumtuberculosis(strainATCC25618/H37Rv)GN=purUPE=1SV=1	9
26.147	26.4999	27.47	26.2879	26.661	27.222	27.041	26.8191	26.4573	26.9847	26.9816	26.8986	26.8104	26.6031	NaN	24.0195	24.5074	24.5651	23.6952	24.1772	24.8871	24.2103	24.3483	24.0616	25.0578	24.7095	23.9276	23.0567	22.8835	16.6259	Probable 5'-phosphoribosylglycinamide formyltransferase PurN (GART) (gar transformylase) (5'-phosphoribosylglycinamide transformylase)	intermediary metabolism and respiration	11	11	83.7	83.7	83.7	22.415	134.11	2824100000	168	0	P9WHM5	purN	Rv0956	Phosphoribosylglycinamideformyltransferase	sp|P9WHM5|PUR3_MYCTUPhosphoribosylglycinamideformyltransferaseOS=Mycobacteriumtuberculosis(strainATCC25618/H37Rv)GN=purNPE=1SV=1	11
27.9271	28.505	28.1882	28.4881	28.5158	28.4893	28.6492	28.5401	28.5997	28.4253	28.6626	28.9196	28.2335	27.9191	28.6389	25.3369	24.7986	25.2373	25.2515	25.5538	25.5278	25.6814	25.424	25.5111	25.1059	25.951	25.3072	24.5768	24.2097	25.2515	Probable bifunctional purine biosynthesis protein PurH: phosphoribosylaminoimidazolecarboxamide formyltransferase (AICAR transformylase) (5'-phosphoribosyl-5-aminoimidazole-4-carboxamide formyltransferase) + inosinemonophosphate cyclohydrolase (imp cyclohydrolase) (inosinicase) (imp synthetase) (ATIC)	intermediary metabolism and respiration	18	18	49.1	49.1	49.1	55.026	323.31	9333100000	566	0	P9WHM7	purH	Rv0957	BifunctionalpurinebiosynthesisproteinPurH	sp|P9WHM7|PUR9_MYCTUBifunctionalpurinebiosynthesisproteinPurHOS=Mycobacteriumtuberculosis(strainATCC25618/H37Rv)GN=purHPE=1SV=1	18
28.0705	27.9066	27.4883	28.1606	27.7098	27.746	28.2948	28.2881	28.0179	27.9006	28.0753	27.8162	27.8115	27.9962	27.7809	24.8808	24.2942	24.4464	24.602	24.3092	24.212	25.1062	25.0441	24.2499	24.311	24.933	23.1118	23.5635	23.665	23.8753	Probable phosphoribosylamine--glycine ligase PurD (GARS) (glycinamide ribonucleotide synthetase) (phosphoribosylglycinamide synthetase) (5'-phosphoribosylglycinamide synthetase)	intermediary metabolism and respiration	24	24	81.5	81.5	81.5	43.508	323.31	7674500000	367	0	P9WHM9	purD	Rv0772	Phosphoribosylamine--glycineligase	sp|P9WHM9|PUR2_MYCTUPhosphoribosylamine--glycineligaseOS=Mycobacteriumtuberculosis(strainATCC25618/H37Rv)GN=purDPE=1SV=1	24
28.234	28.4033	28.2631	27.9549	28.2619	28.8736	27.7677	28.0641	27.8416	27.8712	28.1405	27.9683	29.3237	29.5332	28.1998	25.0873	25.0635	25.1119	24.2552	24.3345	26.3274	24.4002	24.6189	24.1042	24.835	24.1351	24.3604	25.4766	26.0993	24.1843	Phosphoribosylaminoimidazole- succinocarboxamide synthase PurC (SAICAR synthetase)	intermediary metabolism and respiration	24	24	93.3	93.3	93.3	32.93	227.81	10623000000	447	0	P9WHN1	purC	Rv0780	Phosphoribosylaminoimidazole-succinocarboxamidesynthase	sp|P9WHN1|PUR7_MYCTUPhosphoribosylaminoimidazole-succinocarboxamidesynthaseOS=Mycobacteriumtuberculosis(strainATCC25618/H37Rv)GN=purCPE=1SV=1	24
27.6929	27.7342	28.0139	27.9877	27.7572	27.6757	28.0636	27.9996	27.9352	28.0236	27.8826	28.1031	27.5822	26.7653	28.0884	24.6362	24.1945	25.0452	24.4082	24.4471	24.2432	25.2358	24.9765	24.3594	24.7897	25.2274	23.826	24.3062	23.7057	24.8629	Probable adenylosuccinate synthetase PurA (imp--aspartate ligase) (ADSS) (ampsase)	intermediary metabolism and respiration	18	18	45.6	45.6	45.6	46.822	212.78	6579600000	385	0	P9WHN3	purA	Rv0357c	Adenylosuccinatesynthetase	sp|P9WHN3|PURA_MYCTUAdenylosuccinatesynthetaseOS=Mycobacteriumtuberculosis(strainATCC25618/H37Rv)GN=purAPE=1SV=1	18
26.6608	27.6189	26.2688	26.7796	27.852	26.3651	26.2972	26.64	25.8168	27.8942	27.474	26.2109	27.0923	25.2373	NaN	26.1083	26.8647	25.4411	25.6473	26.8116	24.7977	25.6278	25.9998	25.3812	27.0315	26.796	26.1728	22.5595	22.989	17.6942	Prokaryotic ubiquitin-like protein Pup	intermediary metabolism and respiration	5	5	76.6	76.6	76.6	6.9442	310.26	2838900000	222	0	P9WHN5	pup	Rv2111c	Prokaryoticubiquitin-likeproteinPup	sp|P9WHN5|PUP_MYCTUProkaryoticubiquitin-likeproteinPupOS=Mycobacteriumtuberculosis(strainATCC25618/H37Rv)GN=pupPE=1SV=1	5
23.5387	22.3905	24.4647	22.698	22.4161	24.1112	24.2066	23.3758	23.3324	24.1975	23.4405	23.9367	23.3576	24.1774	NaN	21.2943	19.8334	23.1681	19.4622	19.6207	22.1957	21.0443	20.9123	20.4508	21.999	21.2818	20.5182	20.2658	21.1962	NaN	Probable peptidyl-tRNA hydrolase Pth	intermediary metabolism and respiration	6	6	48.2	48.2	48.2	20.455	40.235	367380000	53	0	P9WHN7	pth	Rv1014c	Peptidyl-tRNAhydrolase	sp|P9WHN7|PTH_MYCTUPeptidyl-tRNAhydrolaseOS=Mycobacteriumtuberculosis(strainATCC25618/H37Rv)GN=pthPE=1SV=1	6
26.5848	26.2314	27.0182	20.8823	22.8267	22.4135	26.1477	26.3414	26.5908	26.2648	26.9792	27.0335	26.1417	26.6436	24.2842	24.8999	24.5289	24.7731	16.5575	17.6408	19.8521	23.5354	24.0572	23.5041	24.3853	24.4352	23.8072	22.8098	23.7192	22.0461	Probable phosphotriesterase Php (parathion hydrolase) (PTE) (aryldialkylphosphatase) (paraoxonase) (a-esterase) (aryltriphosphatase) (paraoxon hydrolase)	lipid metabolism	11	11	42.9	42.9	42.9	35.885	116.84	2328800000	183	0	P9WHN9	php	Rv0230c	Phosphotriesterasehomologyprotein	sp|P9WHN9|PHP_MYCTUPhosphotriesterasehomologyproteinOS=Mycobacteriumtuberculosis(strainATCC25618/H37Rv)GN=phpPE=1SV=1	11
26.7046	25.9153	26.6206	26.4795	26.8604	26.3631	26.1969	26.9686	26.6328	26.6112	26.1502	26.5153	27.0201	27.2708	27.4038	22.8538	21.8125	22.775	21.586	22.6298	22.5046	22.0164	22.0019	21.6865	22.4765	22.6226	21.4981	22.0229	22.0813	22.589	Probable phosphate acetyltransferase Pta (phosphotransacetylase)	intermediary metabolism and respiration	25	25	60.6	60.6	60.6	72.948	175.67	2283300000	196	0	P9WHP1	pta	Rv0408	Phosphateacetyltransferase	sp|P9WHP1|PTA_MYCTUPhosphateacetyltransferaseOS=Mycobacteriumtuberculosis(strainATCC25618/H37Rv)GN=ptaPE=1SV=1	25
31.8502	32.0156	31.2999	28.3662	29.8447	28.8361	31.6168	31.4596	31.4654	31.7171	31.4594	31.4858	32.141	32.1408	30.9796	29.3201	29.3642	28.6855	25.1415	26.4342	26.0357	28.9194	28.673	28.2814	29.1291	28.3746	27.8538	28.5385	28.8565	26.6839			25	25	87.8	87.8	87.8	29.258	323.31	92019000000	1593	0	P9WHP5	Rv2744c		35kDaprotein	sp|P9WHP5|35KD_MYCTU35kDaproteinOS=Mycobacteriumtuberculosis(strainATCC25618/H37Rv)GN=Rv2744cPE=1SV=1	25
23.8124	23.4514	23.9644	NaN	24.1683	25.1823	23.8772	23.4055	24.5526	24.1875	23.4375	24.0434	25.4167	26.095	NaN	20.8245	19.6539	20.8038	18.2439	20.8436	23.0726	19.722	19.7137	21.7967	21.5086	20.8487	20.0109	21.2852	22.7506	17.9378	Probable tRNA pseudouridine synthase B TruB (tRNA pseudouridine 55 synthase) (PSI55 synthase) (pseudouridylate synthase) (uracil hydrolyase)	information pathways	15	15	63.8	63.8	63.8	31.819	53.718	660340000	48	0	P9WHP7	truB	Rv2793c	tRNApseudouridinesynthaseB	sp|P9WHP7|TRUB_MYCTUtRNApseudouridinesynthaseBOS=Mycobacteriumtuberculosis(strainATCC25618/H37Rv)GN=truBPE=1SV=1	15
25.0147	24.779	25.8713	25.8918	26.4369	26.6604	24.9662	25.1966	25.3052	24.9344	25.4494	25.3378	24.2368	23.9779	NaN	22.0868	21.8547	23.386	22.3351	23.5523	24.7288	21.6615	22.0333	21.9058	22.1275	22.2128	21.3858	19.2456	20.3116	NaN	Probable tRNA pseudouridine synthase a TruA (pseudouridylate synthase I) (pseudouridine synthase I) (uracil hydrolyase)	information pathways	10	10	40.1	40.1	40.1	32.62	55.269	1353800000	108	0	P9WHP9	truA	Rv3455c	tRNApseudouridinesynthaseA	sp|P9WHP9|TRUA_MYCTUtRNApseudouridinesynthaseAOS=Mycobacteriumtuberculosis(strainATCC25618/H37Rv)GN=truAPE=1SV=1	10
26.1393	25.8956	26.7608	25.8894	26.0909	25.9959	26.0365	25.8772	25.9936	26.2626	25.81	26.0293	25.6653	25.7235	NaN	23.619	23.8324	24.3959	22.4812	23.1655	23.643	23.0434	22.8453	22.4855	23.9019	22.6446	22.5282	21.2838	22.9171	20.024	Conserved hypothetical protein	conserved hypotheticals	10	10	56.3	56.3	56.3	27.596	70.773	2101900000	132	0	P9WHQ1	Rv1711	Rv1711	UncharacterizedRNApseudouridinesynthaseRv1711	sp|P9WHQ1|Y1711_MYCTUUncharacterizedRNApseudouridinesynthaseRv1711OS=Mycobacteriumtuberculosis(strainATCC25618/H37Rv)GN=Rv1711PE=1SV=1	10
23.483	NaN	23.619	22.9571	22.3955	22.4304	NaN	NaN	24.6277	NaN	NaN	24.1302	NaN	23.1819	NaN	20.9339	19.5206	21.9163	18.6136	19.9283	20.3358	NaN	17.6172	22.1473	19.0004	20.3315	20.9336	16.5735	20.5935	NaN	Conserved hypothetical protein member of yabO/yceC/yfiI family	conserved hypotheticals	4	4	19.2	19.2	19.2	33.016	7.1117	237700000	16	0	P9WHQ3	Rv1540	Rv1540	UncharacterizedRNApseudouridinesynthaseRv1540	sp|P9WHQ3|Y1540_MYCTUUncharacterizedRNApseudouridinesynthaseRv1540OS=Mycobacteriumtuberculosis(strainATCC25618/H37Rv)GN=Rv1540PE=1SV=1	4
26.97	27.2636	27.4928	27.8514	28.0937	28.1822	27.7831	28.0737	27.7804	27.8998	27.8856	27.7834	28.0515	27.7792	24.5416	24.6081	24.5356	25.1504	24.9661	24.9346	25.2815	25.0261	24.8616	24.9577	25.724	25.3314	24.9785	24.0364	24.1678	20.776	Possible phosphatidylserine decarboxylase Psd (PS decarboxylase)	lipid metabolism	16	16	92.2	92.2	92.2	24.26	130.98	5502500000	383	0	P9WHQ5	psd	Rv0437c	Phosphatidylserinedecarboxylaseproenzyme	sp|P9WHQ5|PSD_MYCTUPhosphatidylserinedecarboxylaseproenzymeOS=Mycobacteriumtuberculosis(strainATCC25618/H37Rv)GN=psdPE=1SV=1	16
23.185	23.9359	23.8061	23.3317	23.523	23.6173	23.4788	23.2273	23.0065	23.7544	23.7965	24.4756	23.1872	23.6531	23.7672	19.3931	19.0841	19.8592	18.6558	20.1188	19.4068	21.0859	19.6926	16.6137	20.3147	21.0162	18.032	18.3493	18.9385	19.2014	Amidophosphoribosyltransferase PurF (glutamine phosphoribosylpyrophosphate amidotransferase) (ATASE) (gpatase)	intermediary metabolism and respiration	11	11	30.7	30.7	30.7	56.161	59.011	318690000	42	0	P9WHQ7	purF	Rv0808	Amidophosphoribosyltransferase	sp|P9WHQ7|PUR1_MYCTUAmidophosphoribosyltransferaseOS=Mycobacteriumtuberculosis(strainATCC25618/H37Rv)GN=purFPE=1SV=1	11
25.6734	25.5026	26.0137	26.0585	27.2282	26.8818	27.1132	26.6396	26.6357	26.1643	26.6987	26.7175	25.9537	26.0068	NaN	24.1286	22.899	23.835	24.3961	24.2848	24.1984	24.7962	24.0806	24.4392	24.5572	24.727	24.0362	22.1901	23.267	19.8441	Hypoxanthine-guanine phosphoribosyltransferase Hpt (HGPRT) (HGPRTase) (hypoxanthine phosphoribosyltransferase) (imp pyrophosphorylase) (imp diphosphorylase) (transphosphoribosyltransferase) (guanine phosphoribosyltransferase)	intermediary metabolism and respiration	5	5	31.7	31.7	31.7	22.251	67.082	2064000000	98	0	P9WHQ9	hpt	Rv3624c	Hypoxanthine-guaninephosphoribosyltransferase	sp|P9WHQ9|HPRT_MYCTUHypoxanthine-guaninephosphoribosyltransferaseOS=Mycobacteriumtuberculosis(strainATCC25618/H37Rv)GN=hptPE=1SV=1	5
26.1847	26.7277	26.0153	27.3693	28.1084	27.4233	27.0614	27.0616	26.9321	27.4826	27.6354	27.3582	27.4663	27.1704	27.8483	22.384	21.9201	21.6474	23.199	24.4932	23.3919	23.3088	23.0033	22.9867	23.7707	24.29	22.8744	22.6025	22.8777	23.5315	Probable carboxylesterase CaeA	cell wall and cell processes	18	18	47.7	47.7	47.7	55.924	131.69	3820100000	323	0	P9WHR3	caeA	Rv2224c	CarboxylesteraseA	sp|P9WHR3|CAEA_MYCTUCarboxylesteraseAOS=Mycobacteriumtuberculosis(strainATCC25618/H37Rv)GN=caeAPE=1SV=1	18
23.6196	23.9389	23.7391	25.288	24.0068	25.6614	26.2616	26.3639	26.1258	23.7062	23.6914	23.9487	25.0809	24.6747	24.9137	19.6213	19.3334	18.3876	21.6005	19.5276	22.4213	23.3374	23.1267	22.7327	20.2022	19.912	20.0238	20.7585	20.844	21.0985			13	13	35.6	35.6	35.6	55.077	163.48	945010000	60	0	P9WHR5	caeB		CarboxylesteraseB	sp|P9WHR5|CAEB_MYCTUCarboxylesteraseBOS=Mycobacteriumtuberculosis(strainATCC25618/H37Rv)GN=caeBPE=1SV=1	13
29.5746	29.2143	29.6147	29.2404	28.5266	28.6715	29.5772	29.3506	29.2496	29.0705	29.0504	28.6243	29.0465	29.1719	27.263	27.3823	27.0581	27.1837	26.1458	25.7405	26.8588	27.0587	26.9218	26.7415	26.9185	26.2828	25.8049	26.0565	26.1631	23.6442	Repressor LexA	Regulatory proteins	12	12	82.6	82.6	82.6	24.841	295.06	16757000000	593	0	P9WHR7	lexA	Rv2720	LexArepressor	sp|P9WHR7|LEXA_MYCTULexArepressorOS=Mycobacteriumtuberculosis(strainATCC25618/H37Rv)GN=lexAPE=1SV=1	12
27.7072	27.5213	27.8211	28.0585	27.9017	28.1358	27.7007	27.7525	27.2996	27.3242	26.856	26.9621	27.7397	27.6768	27.0525	25.4847	24.8164	25.2727	24.682	24.976	25.3471	25.0205	25.0393	24.2727	24.8573	24.5084	23.1714	24.3425	24.5942	24.0221	Membrane-associated serine protease	intermediary metabolism and respiration	9	9	33.2	33.2	33.2	40.721	134.22	5229100000	308	0	P9WHR9	Rv3671c	Rv3671c	SerineproteaseRv3671c	sp|P9WHR9|Y3671_MYCTUSerineproteaseRv3671cOS=Mycobacteriumtuberculosis(strainATCC25618/H37Rv)GN=Rv3671cPE=1SV=1	9
NaN	NaN	NaN	25.3899	26.5832	26.0135	25.9183	26.0922	26.6776	26.6621	26.5809	26.6832	25.0422	25.339	NaN	15.0275	14.8843	15.6129	23.0403	23.8816	22.2159	23.5651	23.4016	24.1155	25.0413	24.7093	24.3641	20.1514	20.2258	NaN	Possible hydrolase	intermediary metabolism and respiration	7	7	68.5	68.5	68.5	16.529	75.611	1253400000	103	0	P9WHS1	mec	Rv1334	CysO-cysteinepeptidase	sp|P9WHS1|MEC_MYCTUCysO-cysteinepeptidaseOS=Mycobacteriumtuberculosis(strainATCC25618/H37Rv)GN=mecPE=1SV=1	7
22.1087	22.9122	NaN	23.1664	24.0232	24.6677	22.4462	22.5705	22.2404	24.5682	23.76	24.5686	24.2293	24.6981	24.1741	16.2828	16.3015	15.975	19.8319	21.2996	22.32	17.5122	17.3731	17.5752	21.9739	21.1985	20.5607	20.8794	21.7451	20.6282			6	6	19.8	19.8	19.8	42.834	49.36	394630000	64	0	P9WHS3	rip1		ZincmetalloproteaseRip1	sp|P9WHS3|RIP1_MYCTUZincmetalloproteaseRip1OS=Mycobacteriumtuberculosis(strainATCC25618/H37Rv)GN=rip1PE=1SV=1	6
22.0942	23.0548	23.6161	25.8213	26.0311	26.8336	23.6552	23.7023	24.8119	25.1209	24.5567	25.6249	27.4427	27.3532	24.7957	18.3472	18.6875	21.6761	22.7454	22.5325	24.2679	20.8972	19.9492	22.0577	22.4605	19.9198	22.6832	23.6734	24.3015	22.0181	Probable protease transmembrane protein heat shock protein HtpX	virulence, detoxification and adaptation	8	8	38.1	38.1	38.1	30.682	98.644	1158400000	102	0	P9WHS5	htpX	Rv0563	ProteaseHtpXhomolog	sp|P9WHS5|HTPX_MYCTUProteaseHtpXhomologOS=Mycobacteriumtuberculosis(strainATCC25618/H37Rv)GN=htpXPE=1SV=1	8
24.7609	24.6324	25.0137	23.4844	23.9296	23.7902	23.3713	22.6107	23.2048	23.985	23.578	23.7636	23.0095	22.9152	23.8044	23.1808	22.83	22.2644	21.0417	20.2674	21.272	19.8664	19.198	20.3698	19.4954	20.3687	19.3114	21.1028	20.9345	19.5666	Dipeptidase PepE	intermediary metabolism and respiration	8	8	30.1	30.1	30.1	39.439	84.357	502370000	56	0	P9WHS7	pepE	Rv2089c	ProbabledipeptidasePepE	sp|P9WHS7|PEPE_MYCTUProbabledipeptidasePepEOS=Mycobacteriumtuberculosis(strainATCC25618/H37Rv)GN=pepEPE=1SV=1	8
28.266	27.4923	28.1274	26.3019	26.3896	26.8775	27.7349	27.8563	27.6998	27.1891	27.573	27.3923	26.1825	26.7793	24.3826	25.2219	24.6104	25.0588	22.4715	22.9556	23.5568	25.1914	24.9626	24.6199	24.6889	24.5854	23.4768	21.4865	22.5828	19.8829	Probable succinyl-diaminopimelate desuccinylase DapE	intermediary metabolism and respiration	17	17	71.8	71.8	71.8	37.273	169.94	5046600000	340	0	P9WHS9	dapE	Rv1202	Putativesuccinyl-diaminopimelatedesuccinylaseDapE	sp|P9WHS9|DAPE_MYCTUPutativesuccinyl-diaminopimelatedesuccinylaseDapEOS=Mycobacteriumtuberculosis(strainATCC25618/H37Rv)GN=dapEPE=1SV=1	17
26.6422	26.7523	26.8625	26.3969	26.87	26.6162	26.2355	26.251	26.5223	26.0595	26.5685	26.8736	26.3693	26.1646	26.9317	23.4016	23.5174	23.6536	22.856	23.4335	22.9059	23.2381	23.2226	22.8814	22.4573	22.9082	22.4388	23.0447	23.102	23.7997			15	15	42	42	42	46.012	77.394	2840900000	165	0	P9WHT1	apeB		ProbableM18familyaminopeptidase2	sp|P9WHT1|APEB_MYCTUProbableM18familyaminopeptidase2OS=Mycobacteriumtuberculosis(strainATCC25618/H37Rv)GN=apeBPE=1SV=1	15
30.1137	30.4488	30.3134	30.1556	30.0276	30.4375	30.1355	30.0431	30.0783	29.9168	29.9181	30.3025	30.2072	30.4044	30.5854	26.6364	26.1418	26.4383	25.7761	25.958	26.2439	26.3331	26.1177	26.0619	25.8974	26.3818	25.6169	25.9206	25.9916	26.6806	Probable serine protease PepA (serine proteinase) (MTB32A)	intermediary metabolism and respiration	29	29	81.4	81.4	81.4	53.481	323.31	30726000000	1153	0	P9WHT3	pepA	Rv0125	Probablecytosolaminopeptidase	sp|P9WHT3|AMPA_MYCTUProbablecytosolaminopeptidaseOS=Mycobacteriumtuberculosis(strainATCC25618/H37Rv)GN=pepAPE=1SV=1	29
21.7407	22.9337	22.4285	24.5785	25.5372	24.4893	24.0618	24.3828	22.5329	23.5627	23.745	23.2994	NaN	NaN	NaN	18.3046	17.8265	19.0511	20.5433	22.6746	19.2046	20.3755	20.3639	16.8479	20.4044	20.7057	18.8681	14.4459	11.8926	19.1723			9	9	28.1	28.1	28.1	47.072	57.473	389800000	46	0	P9WHT5	Rv2782c		UncharacterizedzincproteaseRv2782c	sp|P9WHT5|Y2782_MYCTUUncharacterizedzincproteaseRv2782cOS=Mycobacteriumtuberculosis(strainATCC25618/H37Rv)GN=Rv2782cPE=1SV=1	9
22.6759	23.0078	23.4307	22.7636	23.7653	22.8404	23.394	22.952	22.7677	23.4661	24.0076	23.4224	NaN	22.8489	NaN	19.2919	19.5239	20.7747	18.5556	21.2216	21.0016	20.7615	20.3942	19.9948	21.4927	21.2989	19.5476	17.2203	17.8927	20.1974			9	9	37.2	37.2	37.2	35.091	88.552	303230000	53	0	P9WHT7	tsaD		tRNAN6-adenosinethreonylcarbamoyltransferase	sp|P9WHT7|TSAD_MYCTUtRNAN6-adenosinethreonylcarbamoyltransferaseOS=Mycobacteriumtuberculosis(strainATCC25618/H37Rv)GN=tsaDPE=1SV=1	9
29.187	29.4322	29.4776	30.5632	30.3734	30.5724	29.0264	28.7231	28.6222	29.0667	28.9793	28.8982	29.7896	29.4045	27.344	26.7988	26.993	27.0397	27.6474	27.5962	28.0674	26.2006	26.0851	25.7497	26.5558	26.1687	25.2716	25.7692	26.0025	21.7359	assembles with alpha subunit PrcA.;Proteasome beta subunit PrcB	intermediary metabolism and respiration	16	16	75.9	75.9	75.9	30.305	323.31	19559000000	762	0	P9WHT9	prcB	Rv2110c	Proteasomesubunitbeta	sp|P9WHT9|PSB_MYCTUProteasomesubunitbetaOS=Mycobacteriumtuberculosis(strainATCC25618/H37Rv)GN=prcBPE=1SV=1	16
29.0226	28.4781	29.129	29.7095	29.6275	30.0424	27.8602	27.8303	28.198	28.206	27.7421	28.062	29.4667	29.4751	26.3292	26.5796	26.0704	26.3843	26.4141	26.4434	27.782	25.7618	25.6447	25.2597	26.3726	25.241	24.7953	25.7585	26.127	21.6375	assembles with beta subunit PrcB.;Proteasome alpha subunit PrcA	intermediary metabolism and respiration	14	14	73	73	73	26.881	323.31	14408000000	592	0	P9WHU1	prcA	Rv2109c	Proteasomesubunitalpha	sp|P9WHU1|PSA_MYCTUProteasomesubunitalphaOS=Mycobacteriumtuberculosis(strainATCC25618/H37Rv)GN=prcAPE=1SV=1	14
23.048	22.8879	23.5588	25.535	24.4076	26.668	24.525	25.0831	24.4728	23.6796	24.5109	24.0333	26.2396	24.9338	NaN	19.3191	18.8731	20.232	22.3117	21.727	24.64	21.9829	21.9136	21.395	21.4168	20.8359	19.8872	22.6091	21.5478	17.2195	Conserved hypothetical protein	virulence, detoxification and adaptation	9	9	30.4	30.4	30.4	39.756	54.539	759560000	90	0	P9WHU3	Rv2190c	Rv2190c	ProbableendopeptidaseRv2190c	sp|P9WHU3|Y2190_MYCTUProbableendopeptidaseRv2190cOS=Mycobacteriumtuberculosis(strainATCC25618/H37Rv)GN=Rv2190cPE=3SV=1	9
25.2361	25.5919	24.5539	27.4766	27.3046	27.3221	27.451	27.7974	27.9447	26.9651	27.3715	27.2256	25.8966	26.5166	NaN	23.0748	23.2031	22.5859	23.8216	23.8281	23.0319	25.1643	25.1692	25.1981	24.7594	25.1856	24.1537	21.2987	22.2195	NaN			9	9	63.1	63.1	63.1	24.624	116.6	2426400000	173	0	P9WHU5	ripB		PeptidoglycanendopeptidaseRipB	sp|P9WHU5|RIPB_MYCTUPeptidoglycanendopeptidaseRipBOS=Mycobacteriumtuberculosis(strainATCC25618/H37Rv)GN=ripBPE=1SV=1	9
28.2371	28.6726	28.7511	28.2932	28.1251	29.3801	27.9845	27.979	28.8509	27.7277	28.3034	28.6527	29.1299	29.2314	28.8193	26.3947	26.252	26.3741	25.9551	25.2312	27.4486	26.0728	25.9376	26.1867	25.8573	25.9276	25.1637	25.758	26.5395	24.8735	Probable pyrroline-5-carboxylate reductase ProC (P5CR) (P5C reductase)	intermediary metabolism and respiration	9	9	41.7	41.7	41.7	30.171	126.04	12113000000	504	0	P9WHU7	proC	Rv0500	Pyrroline-5-carboxylatereductase	sp|P9WHU7|P5CR_MYCTUPyrroline-5-carboxylatereductaseOS=Mycobacteriumtuberculosis(strainATCC25618/H37Rv)GN=proCPE=1SV=1	9
25.7138	25.0084	25.0233	25.0689	24.7809	24.5747	24.9904	25.2202	24.0943	24.1888	24.9049	23.8575	24.8646	24.3299	24.2243	22.676	22.5434	22.5084	21.9606	21.9018	22.2579	22.9128	22.9638	20.7866	21.3385	22.2863	19.1882	19.8346	21.0722	18.9422	Probable glutamate 5-kinase protein ProB (gamma-glutamyl kinase) (GK)	intermediary metabolism and respiration	14	14	50	50	50	38.788	70.063	1048700000	66	0	P9WHU9	proB	Rv2439c	Glutamate5-kinase	sp|P9WHU9|PROB_MYCTUGlutamate5-kinaseOS=Mycobacteriumtuberculosis(strainATCC25618/H37Rv)GN=proBPE=1SV=1	14
28.9188	29.0713	29.1981	28.5694	28.577	28.7486	28.7218	28.6535	28.6283	28.6982	28.9139	28.7974	29.0343	28.8115	28.7225	26.0012	25.6092	26.1206	24.6692	24.6317	24.8745	25.1708	24.8275	24.8463	25.008	25.7565	24.2087	25.576	24.5805	25.0115	Probable gamma-glutamyl phosphate reductase protein ProA (GPR) (glutamate-5-semialdehyde dehydrogenase) (glutamyl-gamma-semialdehyde dehydrogenase)	intermediary metabolism and respiration	29	29	72.5	72.5	72.5	43.744	323.31	14189000000	548	0	P9WHV1	proA	Rv2427c	Gamma-glutamylphosphatereductase	sp|P9WHV1|PROA_MYCTUGamma-glutamylphosphatereductaseOS=Mycobacteriumtuberculosis(strainATCC25618/H37Rv)GN=proAPE=1SV=1	29
NaN	NaN	NaN	NaN	NaN	NaN	NaN	NaN	NaN	NaN	NaN	NaN	NaN	21.2144	NaN	NaN	NaN	NaN	17.8762	17.9388	NaN	18.189	16.2041	NaN	20.1425	18.4392	18.3696	13.6489	18.3875	16.556			5	5	16.8	16.8	16.8	32.459	8.0145	38038000	8	0	P9WHV3	prmC		Releasefactorglutaminemethyltransferase	sp|P9WHV3|PRMC_MYCTUReleasefactorglutaminemethyltransferaseOS=Mycobacteriumtuberculosis(strainATCC25618/H37Rv)GN=prmCPE=1SV=1	5
26.5348	26.4497	26.7642	26.558	26.4395	27.4527	26.4772	26.4997	26.6566	26.3109	26.2978	26.9378	26.847	27.1117	25.8529	23.3091	22.7467	24.5727	22.6269	23.4151	24.822	23.5645	23.0189	23.3561	23.6187	23.4847	23.1502	22.8772	23.2539	20.3544	Conserved hypothetical protein	conserved hypotheticals	20	20	72.1	72.1	72.1	36.549	130.2	3312100000	290	0	P9WHV5	Rv0496	Rv0496	UncharacterizedproteinRv0496	sp|P9WHV5|Y496_MYCTUUncharacterizedproteinRv0496OS=Mycobacteriumtuberculosis(strainATCC25618/H37Rv)GN=Rv0496PE=1SV=1	20
25.9497	26.4531	26.0789	25.9415	25.862	26.7269	26.0238	25.9205	26.4696	25.6634	25.9966	27.0749	26.5065	26.8578	25.7467	23.9131	23.6041	23.6644	22.6858	22.6093	24.8863	24.0746	23.5226	23.6581	23.4444	23.0285	23.5701	22.6113	23.883	21.2235	Inorganic polyphosphate/ATP-NAD kinase PpnK (poly(P)/ATP NAD kinase)	intermediary metabolism and respiration	11	11	39.1	39.1	39.1	32.903	78.601	2414200000	199	0	P9WHV7	ppnK	Rv1695	NADkinase	sp|P9WHV7|NADK_MYCTUNADkinaseOS=Mycobacteriumtuberculosis(strainATCC25618/H37Rv)GN=ppnKPE=1SV=1	11
29.7559	29.5667	29.1287	28.561	28.7059	28.3481	28.8358	28.8104	28.9139	29.0571	29.5004	29.247	29.1378	29.2291	29.4525	26.0711	24.8906	25.2425	23.3774	24.121	23.275	24.2125	23.9041	23.8027	24.4695	25.7879	23.1379	23.1858	23.5219	23.593			40	40	64.6	64.6	64.6	83.038	323.31	13490000000	624	0	P9WHV9	ppk		Polyphosphatekinase	sp|P9WHV9|PPK_MYCTUPolyphosphatekinaseOS=Mycobacteriumtuberculosis(strainATCC25618/H37Rv)GN=ppkPE=1SV=1	40
27.6407	27.6628	28.0145	28.2474	28.5127	27.8922	27.8398	27.8266	27.792	27.3962	27.4349	27.6773	27.6861	28.5125	27.9783	25.1951	24.5485	25.67	25.1384	25.6268	26.0955	25.3758	25.1739	25.0717	25.1741	25.2714	24.1902	24.6652	25.8084	24.6166	Probable peptidyl-prolyl cis-trans isomerase B PpiB (cyclophilin) (PPIase) (rotamase) (peptidylprolyl isomerase)	information pathways	7	7	39.3	39.3	39.3	32.371	192.47	6622400000	365	0	P9WHW1	ppiB	Rv2582	Probablepeptidyl-prolylcis-transisomeraseB	sp|P9WHW1|PPIB_MYCTUProbablepeptidyl-prolylcis-transisomeraseBOS=Mycobacteriumtuberculosis(strainATCC25618/H37Rv)GN=ppiBPE=1SV=1	7
32.0894	32.1489	31.9007	32.7451	32.5798	32.1325	32.1979	32.038	32.3661	32.3088	32.2715	32.1816	32.113	32.3545	30.9473	29.4568	29.3497	29.2572	29.6465	29.2383	29.7309	29.3362	29.1002	29.3524	30.0926	29.462	29.3268	29.0479	29.4132	27.8045	Probable iron-regulated peptidyl-prolyl cis-trans isomerase A PpiA (PPIase A) (rotamase A)	information pathways	9	9	74.7	74.7	74.7	19.239	323.31	114710000000	957	0	P9WHW3	ppiA	Rv0009	Peptidyl-prolylcis-transisomeraseA	sp|P9WHW3|PPIA_MYCTUPeptidyl-prolylcis-transisomeraseAOS=Mycobacteriumtuberculosis(strainATCC25618/H37Rv)GN=ppiAPE=1SV=1	9
28.8798	28.4704	28.6882	29.1687	28.8241	28.7687	28.9394	28.8854	28.2719	28.4725	28.3261	28.7018	28.4183	27.9177	28.8038	26.0549	25.2248	25.6961	25.3952	25.6341	25.8917	25.4775	25.2072	24.7304	25.3843	25.8502	24.6023	24.6664	24.3717	25.0212	Phosphoserine/threonine phosphatase PstP	Regulatory proteins	18	18	54.9	54.9	54.9	53.811	275.56	10355000000	679	0	P9WHW5	pstP	Rv0018c	PP2C-familySer/Thrphosphatase	sp|P9WHW5|PSTP_MYCTUPP2C-familySer/ThrphosphataseOS=Mycobacteriumtuberculosis(strainATCC25618/H37Rv)GN=pstPPE=1SV=1	18
27.7906	27.2187	27.645	25.5738	25.681	25.9855	26.3728	26.1599	26.1674	25.3573	26.1361	25.8735	25.0616	25.3917	NaN	26.5125	25.616	25.4382	23.2512	23.4809	24.0205	25.0243	24.8003	23.6105	24.1687	23.4936	21.4398	20.0974	22.2252	19.5751	PPE family protein PPE65	PE/PPE families	5	5	28.8	28.8	28.8	37.33	143.98	2782400000	182	0	P9WHW9	PPE65	Rv3621c	PPEfamilyimmunomodulatorPPE68	sp|P9WHW9|PPE68_MYCTUPPEfamilyimmunomodulatorPPE68OS=Mycobacteriumtuberculosis(strainATCC25618/H37Rv)GN=PPE68PE=1SV=1	5
NaN	NaN	NaN	NaN	NaN	NaN	21.9432	NaN	20.2754	21.8931	22.1366	NaN	NaN	NaN	NaN	NaN	NaN	19.7043	NaN	NaN	NaN	20.5597	20.282	16.4862	20.717	20.379	16.6493	NaN	18.8849	NaN	PPE family protein PPE65	PE/PPE families	4	4	24.2	24.2	24.2	40.679	12.975	52085000	14	0	P9WHX3	PPE65	Rv3621c	UncharacterizedPPEfamilyproteinPPE65	sp|P9WHX3|PPE65_MYCTUUncharacterizedPPEfamilyproteinPPE65OS=Mycobacteriumtuberculosis(strainATCC25618/H37Rv)GN=PPE65PE=3SV=1	4
NaN	NaN	NaN	22.4287	NaN	NaN	NaN	NaN	NaN	NaN	NaN	NaN	NaN	NaN	NaN	NaN	NaN	NaN	19.8697	NaN	16.9389	15.9866	NaN	NaN	NaN	17.2293	NaN	NaN	NaN	NaN	PPE family protein PPE59	PE/PPE families	2	2	18.5	18.5	18.5	19.811	16.461	13022000	2	0	P9WHY1	PPE59	Rv3429	UncharacterizedPPEfamilyproteinPPE59	sp|P9WHY1|PPE59_MYCTUUncharacterizedPPEfamilyproteinPPE59OS=Mycobacteriumtuberculosis(strainATCC25618/H37Rv)GN=PPE59PE=3SV=1	2
23.1856	23.8356	23.062	28.1301	25.0821	28.662	24.72	24.587	25.7925	23.2143	23.8716	23.7825	27.646	27.0567	27.9988	22.0028	21.2463	19.779	26.3226	22.8994	27.0965	23.2372	22.7512	23.1481	21.9325	20.7428	20.9715	24.8696	24.9842	24.1078	PPE family protein PPE51	PE/PPE families	6	6	30.5	30.5	30.5	37.979	160.39	2511700000	167	0	P9WHY3	PPE51	Rv3136	UncharacterizedPPEfamilyproteinPPE51	sp|P9WHY3|PPE51_MYCTUUncharacterizedPPEfamilyproteinPPE51OS=Mycobacteriumtuberculosis(strainATCC25618/H37Rv)GN=PPE51PE=1SV=1	6
NaN	NaN	NaN	NaN	NaN	NaN	19.6177	NaN	NaN	NaN	NaN	NaN	NaN	NaN	NaN	NaN	20.8727	20.1412	NaN	NaN	16.5388	18.9737	17.7662	17.3857	18.9305	20.1504	19.0383	NaN	NaN	NaN	PPE family protein PPE44	PE/PPE families	2	2	12.8	12.8	12.8	37.467	20.658	25130000	5	0	P9WHZ3	PPE44	Rv2770c	UncharacterizedPPEfamilyproteinPPE44	sp|P9WHZ3|PPE44_MYCTUUncharacterizedPPEfamilyproteinPPE44OS=Mycobacteriumtuberculosis(strainATCC25618/H37Rv)GN=PPE44PE=3SV=1	2
20.2233	20.6371	20.4226	NaN	NaN	20.6089	20.7222	NaN	20.4758	21.2616	20.8518	22.4554	NaN	NaN	NaN	17.0498	17.3704	17.4389	NaN	16.3478	19.0548	19.0848	18.6757	17.6249	19.3886	20.0111	18.3923	14.7828	NaN	NaN	PPE family protein PPE42	PE/PPE families	2	2	4.7	4.7	4.7	59.674	3.6004	44030000	7	0.00032669	P9WHZ5	PPE42	Rv2608	UncharacterizedPPEfamilyproteinPPE42	sp|P9WHZ5|PPE42_MYCTUUncharacterizedPPEfamilyproteinPPE42OS=Mycobacteriumtuberculosis(strainATCC25618/H37Rv)GN=PPE42PE=1SV=1	2
23.8935	NaN	23.3332	NaN	24.7218	26.0246	25.103	25.1292	25.7633	26.258	25.7494	25.8159	25.5315	25.3389	25.3786	23.5742	23.7107	20.2011	22.5346	23.1002	22.6336	23.4288	23.4871	22.8771	24.4	25.2658	24.0981	23.1576	23.3782	23.7991	PPE family protein PPE40	PE/PPE families	2	2	3.7	3.7	3.7	58.39	8.9115	780190000	72	0	P9WHZ7	PPE40	Rv2356c	UncharacterizedPPEfamilyproteinPPE40	sp|P9WHZ7|PPE40_MYCTUUncharacterizedPPEfamilyproteinPPE40OS=Mycobacteriumtuberculosis(strainATCC25618/H37Rv)GN=PPE40PE=1SV=1	2
23.4815	23.2753	22.7713	22.9259	22.2818	22.4118	24.1168	24.3863	24.7716	24.0732	24.3431	24.9028	NaN	21.8664	NaN	22.1611	21.1773	20.9234	20.5804	19.9275	18.5467	23.5409	24.3056	24.1994	23.1635	23.6332	23.1066	17.5241	19.4721	17.9574	PPE family protein PPE38	PE/PPE families	3	3	15.1	15.1	15.1	37.355	42.115	387240000	76	0	P9WHZ9	PPE38	Rv2352c	UncharacterizedPPEfamilyproteinPPE38	sp|P9WHZ9|PPE38_MYCTUUncharacterizedPPEfamilyproteinPPE38OS=Mycobacteriumtuberculosis(strainATCC25618/H37Rv)GN=PPE38PE=1SV=1	3
NaN	NaN	NaN	NaN	NaN	NaN	NaN	20.8348	NaN	22.0935	22.8496	21.7381	NaN	NaN	NaN	NaN	16.4365	NaN	NaN	16.6317	NaN	14.3164	19.6471	15.7058	20.4593	20.1958	17.4674	NaN	NaN	NaN	PPE family protein PPE36	PE/PPE families	3	3	21.4	21.4	21.4	27.48	19.057	43000000	10	0	P9WI01	PPE36	Rv2108	UncharacterizedPPEfamilyproteinPPE36	sp|P9WI01|PPE36_MYCTUUncharacterizedPPEfamilyproteinPPE36OS=Mycobacteriumtuberculosis(strainATCC25618/H37Rv)GN=PPE36PE=1SV=1	3
25.4029	25.3506	23.7733	24.6493	NaN	24.1284	26.0705	25.3706	25.6938	25.0778	25.1165	25.1982	25.5243	25.7441	27.4354	23.5844	23.7131	21.5714	21.5735	20.2079	20.5241	24.5589	23.7303	23.5432	23.6594	22.8411	22.7036	21.717	23.6243	21.9073	PPE family protein PPE33	PE/PPE families	3	3	9.8	9.8	9.8	47.156	16.465	1340500000	47	0	P9WI03	PPE33	Rv1809	UncharacterizedPPEfamilyproteinPPE33	sp|P9WI03|PPE33_MYCTUUncharacterizedPPEfamilyproteinPPE33OS=Mycobacteriumtuberculosis(strainATCC25618/H37Rv)GN=PPE33PE=1SV=1	3
26.6726	26.8792	25.0583	24.6503	23.4447	24.4736	27.1626	27.0075	26.6907	26.7503	26.466	26.131	26.0883	26.4693	26.7818	24.6816	24.8541	23.3612	20.977	19.173	22.35	25.7678	25.3371	24.7412	24.8063	23.5414	23.2346	24.3382	24.9144	23.648	PPE family protein PPE32	PE/PPE families	5	5	27.4	27.4	27.4	39.917	70.701	2567700000	110	0	P9WI05	PPE32	Rv1808	UncharacterizedPPEfamilyproteinPPE32	sp|P9WI05|PPE32_MYCTUUncharacterizedPPEfamilyproteinPPE32OS=Mycobacteriumtuberculosis(strainATCC25618/H37Rv)GN=PPE32PE=1SV=1	5
NaN	NaN	NaN	NaN	NaN	NaN	21.4616	NaN	NaN	NaN	NaN	NaN	NaN	NaN	NaN	NaN	15.2431	NaN	NaN	NaN	NaN	19.1309	18.5615	NaN	14.0224	NaN	NaN	NaN	NaN	NaN	PPE family protein PPE30	PE/PPE families	2	2	6.3	6.3	6.3	46.021	3.2405	13213000	4	0.00097213	P9WI07	PPE30	Rv1802	UncharacterizedPPEfamilyproteinPPE30	sp|P9WI07|PPE30_MYCTUUncharacterizedPPEfamilyproteinPPE30OS=Mycobacteriumtuberculosis(strainATCC25618/H37Rv)GN=PPE30PE=3SV=1	2
NaN	NaN	NaN	25.7508	NaN	25.3646	NaN	NaN	NaN	NaN	NaN	NaN	NaN	NaN	NaN	NaN	NaN	16.5795	23.3848	NaN	24.6335	NaN	NaN	NaN	NaN	NaN	19.4235	NaN	NaN	NaN	PPE family protein PPE29	PE/PPE families	4	4	24.6	24.6	24.6	41.477	20.079	151120000	14	0	P9WI09	PPE29	Rv1801	UncharacterizedPPEfamilyproteinPPE29	sp|P9WI09|PPE29_MYCTUUncharacterizedPPEfamilyproteinPPE29OS=Mycobacteriumtuberculosis(strainATCC25618/H37Rv)GN=PPE29PE=2SV=1	4
NaN	NaN	NaN	27.6956	24.2523	28.3464	NaN	NaN	NaN	NaN	NaN	NaN	NaN	NaN	NaN	16.5101	NaN	17.409	25.6447	21.5917	26.2935	NaN	NaN	15.9548	21.9501	21.3425	17.002	NaN	17.6274	NaN	PPE family protein PPE22	PE/PPE families	5	5	30.6	30.6	30.6	38.443	90.621	726250000	50	0	P9WI19	PPE22	Rv1705c	UncharacterizedPPEfamilyproteinPPE22	sp|P9WI19|PPE22_MYCTUUncharacterizedPPEfamilyproteinPPE22OS=Mycobacteriumtuberculosis(strainATCC25618/H37Rv)GN=PPE22PE=3SV=1	5
24.089	23.8692	24.7028	26.7199	25.8615	27.4957	27.0571	26.93	27.6818	27.4688	27.0986	28.2644	26.6964	26.3113	25.0775	21.8798	21.8356	21.796	24.5822	23.9234	25.5122	24.9246	24.7712	25.4909	25.3489	24.9139	25.4179	23.3568	23.5247	22.4705	PPE family protein PPE20	PE/PPE families	6	6	19.3	19.3	19.3	55.403	141.49	3200000000	241	0	P9WI23	PPE20	Rv1387	UncharacterizedPPEfamilyproteinPPE20	sp|P9WI23|PPE20_MYCTUUncharacterizedPPEfamilyproteinPPE20OS=Mycobacteriumtuberculosis(strainATCC25618/H37Rv)GN=PPE20PE=1SV=1	6
NaN	NaN	NaN	NaN	NaN	NaN	22.1756	NaN	NaN	NaN	NaN	NaN	NaN	NaN	NaN	NaN	NaN	NaN	NaN	NaN	NaN	21.967	21.478	NaN	20.5449	NaN	NaN	NaN	NaN	NaN	PPE family protein PPE16	PE/PPE families	2	2	3.7	3.7	3.7	60.206	8.587	25650000	4	0	P9WI29	PPE16	Rv1135c	UncharacterizedPPEfamilyproteinPPE16	sp|P9WI29|PPE16_MYCTUUncharacterizedPPEfamilyproteinPPE16OS=Mycobacteriumtuberculosis(strainATCC25618/H37Rv)GN=PPE16PE=3SV=1;sp|P9WI35|PPE13_MYCTUUncharacterizedPPEfamilyproteinPPE13OS=Mycobacteriumtuberculosis(strainATCC25618/H37Rv)GN=PPE13PE=3SV=1	2
NaN	NaN	NaN	NaN	NaN	23.8814	25.3244	25.344	24.4271	NaN	NaN	NaN	NaN	22.7233	22.6427	NaN	NaN	NaN	22.9603	22.1579	23.5653	23.8421	23.7886	22.3446	18.2268	19.0574	NaN	19.6343	20.3847	21.127	PPE family protein PPE10	PE/PPE families	4	4	9.2	9.2	9.2	47.246	74.761	392590000	26	0	P9WI41	PPE10	Rv0442c	UncharacterizedPPEfamilyproteinPPE10	sp|P9WI41|PPE10_MYCTUUncharacterizedPPEfamilyproteinPPE10OS=Mycobacteriumtuberculosis(strainATCC25618/H37Rv)GN=PPE10PE=1SV=1	4
NaN	NaN	NaN	NaN	NaN	NaN	NaN	NaN	20.2515	NaN	NaN	21.0517	21.5385	23.0431	NaN	NaN	NaN	NaN	17.9673	18.6015	18.3286	19.2017	19.9332	18.4126	18.4383	19.0633	18.7512	19.8808	20.8886	19.178	PPE family protein PPE4	PE/PPE families	2	2	5.7	5.7	5.7	51.787	11.402	54462000	9	0	P9WI43	PPE4	Rv0286	PPEfamilyproteinPPE4	sp|P9WI43|PPE04_MYCTUPPEfamilyproteinPPE4OS=Mycobacteriumtuberculosis(strainATCC25618/H37Rv)GN=PPE4PE=1SV=1	2
NaN	NaN	NaN	23.3042	21.6627	22.4293	23.8357	23.7856	22.1421	NaN	21.4891	NaN	24.1845	23.807	23.6259	NaN	16.1668	NaN	21.5022	19.195	19.8371	21.5122	21.9397	21.8709	16.9708	19.6396	NaN	21.718	21.936	23.6588	PPE family protein PPE3	PE/PPE families	4	4	7.6	7.6	7.6	54.707	19.802	185400000	26	0	P9WI45	PPE3	Rv0280	UncharacterizedPPEfamilyproteinPPE3	sp|P9WI45|PPE03_MYCTUUncharacterizedPPEfamilyproteinPPE3OS=Mycobacteriumtuberculosis(strainATCC25618/H37Rv)GN=PPE3PE=1SV=1	4
25.0498	25.3749	26.2223	26.3018	26.7297	26.7334	26.3002	25.9405	26.2002	26.9608	26.627	27.3588	26.0433	26.1826	NaN	24.1437	23.848	25.2612	25.2314	25.7552	26.0808	25.2534	25.273	25.0309	26.5048	25.6818	25.5672	23.3243	23.886	NaN	Probable ribulose-phosphate 3-epimerase Rpe (PPE) (R5P3E) (pentose-5-phosphate 3-epimerase)	intermediary metabolism and respiration	6	6	45.9	45.9	45.9	23.774	59.477	2321800000	149	0	P9WI51	rpe	Rv1408	Ribulose-phosphate3-epimerase	sp|P9WI51|RPE_MYCTURibulose-phosphate3-epimeraseOS=Mycobacteriumtuberculosis(strainATCC25618/H37Rv)GN=rpePE=1SV=1	6
24.6239	24.4521	26.1194	23.5093	23.8964	25.3788	25.0511	24.4598	25.3066	23.6032	23.9983	25.458	26.5592	25.2709	NaN	23.6652	23.3604	24.0315	21.504	22.0905	22.5655	23.5557	23.3889	23.8647	23.5136	22.9197	23.8965	22.9264	23.4586	17.7291	Possible conserved transmembrane protein	cell wall and cell processes	4	4	57.6	57.6	57.6	17.218	77.989	743490000	95	0	P9WI53	Rv3807c	Rv3807c	Putativedecaprenylphosphoryl-5-phosphoribosephosphataseRv3807c	sp|P9WI53|DPRP_MYCTUPutativedecaprenylphosphoryl-5-phosphoribosephosphataseRv3807cOS=Mycobacteriumtuberculosis(strainATCC25618/H37Rv)GN=Rv3807cPE=1SV=1	4
29.9923	30.257	29.5183	30.3113	30.4778	29.8792	29.5402	29.451	29.791	29.9582	29.905	29.6819	30.5087	30.2833	26.5942	27.9111	27.9362	27.1609	27.8315	27.8976	27.4836	27.2116	27.5806	27.2049	28.3155	28.1536	27.0938	26.9246	27.3353	22.6708	Inorganic pyrophosphatase Ppa (pyrophosphate phospho-hydrolase) (PPASE) (inorganic diphosphatase) (diphosphate phospho-hydrolase)	intermediary metabolism and respiration	11	11	51.9	51.9	51.9	18.328	138.23	23408000000	508	0	P9WI55	ppa	Rv3628	Inorganicpyrophosphatase	sp|P9WI55|IPYR_MYCTUInorganicpyrophosphataseOS=Mycobacteriumtuberculosis(strainATCC25618/H37Rv)GN=ppaPE=1SV=1	11
30.865	30.6732	30.4031	31.5478	31.5971	31.6602	31.2996	31.3324	31.8155	31.6502	31.715	32.0284	30.9935	31.4879	31.3966	26.9553	26.3199	26.4055	26.8065	26.9408	27.1408	26.8815	26.7069	26.667	27.4063	28.109	26.9249	25.9336	26.3099	26.1785	Probable 5'-methylthioadenosine phosphorylase Pnp (MTA phosphorylase)	intermediary metabolism and respiration	48	48	73.3	73.3	73.3	79.734	323.31	61205000000	2010	0	P9WI57	pnp	Rv0535	Polyribonucleotidenucleotidyltransferase	sp|P9WI57|PNP_MYCTUPolyribonucleotidenucleotidyltransferaseOS=Mycobacteriumtuberculosis(strainATCC25618/H37Rv)GN=pnpPE=1SV=1	48
23.4549	22.7903	21.1839	28.5367	28.5665	28.48	24.394	24.9834	21.7896	22.8772	22.6498	22.4894	NaN	21.7565	22.8754	19.6357	18.1691	18.5033	23.7268	24.0098	24.2481	19.3089	19.1871	18.3083	20.141	20.7828	17.8638	15.5222	16.7295	17.8206	Possible acyltransferase PlsB1	lipid metabolism	27	27	61.8	61.8	61.8	69.223	226.19	1777500000	119	0	P9WI59	plsB1	Rv1551	PutativeacyltransferaseplsB1	sp|P9WI59|PLSB1_MYCTUPutativeacyltransferaseplsB1OS=Mycobacteriumtuberculosis(strainATCC25618/H37Rv)GN=plsB1PE=1SV=1	27
28.5794	28.1533	28.0634	27.0914	26.8596	27.4119	28.3221	28.3008	28.8567	27.8822	27.8929	28.2907	28.4601	28.3704	28.6717	24.4952	23.5362	23.5854	21.4967	21.1648	22.2809	23.4311	23.1349	23.5621	23.0936	24.151	22.5971	22.5452	23.0476	22.9685			42	42	67.2	67.2	67.2	88.314	323.31	6242600000	518	0	P9WI61	plsB		Glycerol-3-phosphateacyltransferase	sp|P9WI61|PLSB_MYCTUGlycerol-3-phosphateacyltransferaseOS=Mycobacteriumtuberculosis(strainATCC25618/H37Rv)GN=plsBPE=1SV=1	42
20.8827	20.2814	21.5515	20.8974	21.9998	21.9179	22.3453	22.3142	22.9434	21.7136	22.1091	23.8875	NaN	NaN	NaN	17.605	16.2546	18.7563	18.5114	19.6722	19.2463	20.3196	20.2827	19.1194	18.6032	19.9627	18.8868	NaN	NaN	16.8863	Probable transmembrane serine/threonine-protein kinase L PknL (protein kinase L) (STPK L)	Regulatory proteins	5	5	21.1	21.1	21.1	42.833	20.26	131430000	28	0	P9WI63	pknL	Rv2176	Serine/threonine-proteinkinasePknL	sp|P9WI63|PKNL_MYCTUSerine/threonine-proteinkinasePknLOS=Mycobacteriumtuberculosis(strainATCC25618/H37Rv)GN=pknLPE=1SV=1	5
29.1365	29.0131	28.9472	27.7148	27.2552	27.4204	28.2289	27.6782	27.8234	26.9761	26.9418	27.1302	27.7097	28.0433	28.0346	23.6977	22.4242	23.3589	21.1912	19.9174	21.8047	21.3712	21.4748	21.6686	20.9803	21.5252	20.6652	21.5282	21.9089	21.7154	Serine/threonine-protein kinase transcriptional regulatory protein PknK (protein kinase K) (STPK K)	Regulatory proteins	53	53	59.5	59.5	59.5	119.42	323.31	4168200000	396	0	P9WI65	pknK	Rv3080c	Serine/threonine-proteinkinasePknK	sp|P9WI65|PKNK_MYCTUSerine/threonine-proteinkinasePknKOS=Mycobacteriumtuberculosis(strainATCC25618/H37Rv)GN=pknKPE=1SV=1	53
25.4653	25.3602	24.7499	25.4723	24.8124	24.5427	25.3657	25.1181	24.9616	23.6105	24.3165	23.8948	23.9	23.8401	25.1811	22.6389	21.4541	21.7986	20.7065	20.8924	21.3269	22.3422	20.1535	20.1669	17.7728	20.0989	19.6059	19.8969	20.1443	22.2496	Transmembrane serine/threonine-protein kinase J PknJ (protein kinase J) (STPK J)	Regulatory proteins	12	12	31.1	31.1	31.1	61.595	82.895	797870000	60	0	P9WI67	pknJ	Rv2088	Serine/threonine-proteinkinasePknJ	sp|P9WI67|PKNJ_MYCTUSerine/threonine-proteinkinasePknJOS=Mycobacteriumtuberculosis(strainATCC25618/H37Rv)GN=pknJPE=1SV=1	12
25.21	25.2934	24.8787	24.9848	24.2084	25.1814	25.2431	24.7925	25.1618	24.3718	24.7495	24.8271	25.9002	25.8548	26.2724	21.799	20.7852	19.6812	20.1155	20.0047	20.7995	21.2147	19.7121	20.9034	19.8484	21.6866	19.5198	21.5602	21.8118	22.1378	Probable transmembrane serine/threonine-protein kinase I PknI (protein kinase I) (STPK I) (phosphorylase B kinase kinase) (hydroxyalkyl-protein kinase)	Regulatory proteins	16	16	39.3	39.3	39.3	61.804	125.64	832590000	88	0	P9WI69	pknI	Rv2914c	Serine/threonine-proteinkinasePknI	sp|P9WI69|PKNI_MYCTUSerine/threonine-proteinkinasePknIOS=Mycobacteriumtuberculosis(strainATCC25618/H37Rv)GN=pknIPE=1SV=1	16
29.519	29.3249	28.7685	29.3251	29.3763	29.1285	28.981	28.8757	28.7429	28.3876	28.602	28.2047	29.7401	28.9972	30.0349	25.6584	24.862	25.2456	24.5773	24.9871	25.4144	24.5989	23.9827	24.1791	24.0464	24.9042	23.2886	25.1114	24.3843	25.8152	Probable transmembrane serine/threonine-protein kinase H PknH (protein kinase H) (STPK H)	Regulatory proteins	27	27	55.6	55.6	55.6	66.753	285.89	13902000000	650	0	P9WI71	pknH	Rv1266c	Serine/threonine-proteinkinasePknH	sp|P9WI71|PKNH_MYCTUSerine/threonine-proteinkinasePknHOS=Mycobacteriumtuberculosis(strainATCC25618/H37Rv)GN=pknHPE=1SV=1	27
28.5791	28.4172	28.3588	28.9816	29.5618	28.645	28.7185	28.7377	29.04	29.364	29.5381	29.4383	28.875	29.0045	29.1595	24.5598	23.618	23.9959	24.1676	25.093	23.9849	24.1731	23.9215	23.6612	24.96	25.9036	23.8159	23.3001	23.4696	23.6797	Serine/threonine-protein kinase PknG (protein kinase G) (STPK G)	Regulatory proteins	39	39	70.5	70.5	70.5	81.576	323.31	11810000000	528	0	P9WI73	pknG	Rv0410c	Serine/threonine-proteinkinasePknG	sp|P9WI73|PKNG_MYCTUSerine/threonine-proteinkinasePknGOS=Mycobacteriumtuberculosis(strainATCC25618/H37Rv)GN=pknGPE=1SV=1	39
22.2973	23.8987	25.3102	26.9277	26.867	26.4877	26.661	26.2115	26.5276	25.5075	25.8313	25.9429	26.6067	25.982	27.1953	19.442	21.1062	21.5012	23.2753	23.6858	23.3761	23.7299	23.0929	23.7016	22.3673	23.8321	21.6884	23.2856	23.1992	23.9245	Anchored-membrane serine/threonine-protein kinase PknF (protein kinase F) (STPK F)	Regulatory proteins	15	15	46.2	46.2	46.2	50.668	73.631	1774200000	153	0	P9WI75	pknF	Rv1746	Serine/threonine-proteinkinasePknF	sp|P9WI75|PKNF_MYCTUSerine/threonine-proteinkinasePknFOS=Mycobacteriumtuberculosis(strainATCC25618/H37Rv)GN=pknFPE=1SV=1	15
23.2453	24.0056	22.828	26.3323	25.7206	25.902	27.2391	27.0403	27.6598	26.3253	26.5409	26.7152	27.8554	27.2704	28.4981	18.9912	18.5106	18.3502	21.9829	22.0074	21.6926	24.0569	23.9459	23.7353	22.9262	23.4342	22.1967	23.7727	23.07	24.5732	Probable transmembrane serine/threonine-protein kinase E PknE (protein kinase E) (STPK E)	Regulatory proteins	17	17	52.3	52.3	52.3	60.512	131.92	3053600000	260	0	P9WI77	pknE	Rv1743	Serine/threonine-proteinkinasePknE	sp|P9WI77|PKNE_MYCTUSerine/threonine-proteinkinasePknEOS=Mycobacteriumtuberculosis(strainATCC25618/H37Rv)GN=pknEPE=1SV=1	17
30.89	30.6076	30.2477	30.889	30.9655	30.5763	30.8952	30.821	30.5799	30.6061	30.2609	30.7172	31.4965	30.9841	31.871	27.5961	26.6878	26.6721	26.743	27.1186	27.4066	26.973	26.7189	27.0647	26.6433	27.2593	26.5189	27.498	27.398	28.2869	Transmembrane serine/threonine-protein kinase D PknD (protein kinase D) (STPK D)	Regulatory proteins	30	30	82.4	82.4	82.4	69.544	323.31	48131000000	1535	0	P9WI79	pknD	Rv0931c	Serine/threonine-proteinkinasePknD	sp|P9WI79|PKND_MYCTUSerine/threonine-proteinkinasePknDOS=Mycobacteriumtuberculosis(strainATCC25618/H37Rv)GN=pknDPE=1SV=1	30
29.1389	29.0645	28.6147	28.7877	28.7848	28.4667	28.504	28.6871	28.3453	28.6407	28.7968	28.2307	29.1258	28.7093	29.4034	25.4715	24.53	24.7048	24.0803	24.1976	24.3306	23.8503	23.6798	23.6034	23.9507	25.0006	23.201	23.8507	23.9366	24.646	Transmembrane serine/threonine-protein kinase B PknB (protein kinase B) (STPK B)	Regulatory proteins	37	37	76.7	76.7	76.7	66.509	323.31	10373000000	583	0	P9WI81	pknB	Rv0014c	Serine/threonine-proteinkinasePknB	sp|P9WI81|PKNB_MYCTUSerine/threonine-proteinkinasePknBOS=Mycobacteriumtuberculosis(strainATCC25618/H37Rv)GN=pknBPE=1SV=1	37
27.9074	27.8635	27.1559	27.7861	27.8607	27.9499	27.5563	27.5228	27.5873	27.4473	27.6641	27.6072	26.7065	27.3209	27.2609	24.8157	24.3348	23.879	24.2007	24.603	24.5216	24.8372	24.6288	24.1406	24.2701	24.7433	23.3416	23.1909	22.9315	23.6288	Transmembrane serine/threonine-protein kinase A PknA (protein kinase A) (STPK A)	Regulatory proteins	14	14	42	42	42	45.596	73.328	5977300000	300	0	P9WI83	pknA	Rv0015c	Serine/threonine-proteinkinasePknA	sp|P9WI83|PKNA_MYCTUSerine/threonine-proteinkinasePknAOS=Mycobacteriumtuberculosis(strainATCC25618/H37Rv)GN=pknAPE=1SV=1	14
24.2399	23.9091	24.6198	NaN	NaN	23.2942	24.177	23.2029	22.9486	23.5673	23.7044	23.096	NaN	NaN	NaN	23.0114	21.9776	23.1009	19.2987	20.5841	20.5757	22.7815	20.8851	20.1062	21.7838	21.1129	20.372	NaN	NaN	18.2235	Conserved hypothetical protein	conserved hypotheticals	5	5	37.7	37.7	37.7	26.286	40.534	388600000	24	0	P9WI85	Rv0181c	Rv0181c	Putativequercetin2,3-dioxygenaseRv0181c	sp|P9WI85|Y181_MYCTUPutativequercetin2,3-dioxygenaseRv0181cOS=Mycobacteriumtuberculosis(strainATCC25618/H37Rv)GN=Rv0181cPE=1SV=1	5
NaN	NaN	NaN	NaN	NaN	NaN	NaN	NaN	NaN	NaN	NaN	NaN	27.8582	27.4325	NaN	NaN	NaN	NaN	20.6008	NaN	21.0433	NaN	NaN	20.5148	NaN	NaN	20.2347	25.3246	25.2568	22.8086			1	1	27.2	27.2	27.2	10.768	2.2753	191890000	21	0.0044771	P9WI87	mtp		Pilin	sp|P9WI87|PILIN_MYCTUPilinOS=Mycobacteriumtuberculosis(strainATCC25618/H37Rv)GN=mtpPE=1SV=1	1
27.76	27.0944	28.2844	27.1399	27.4793	28.1519	29.0483	28.9175	28.7659	28.7966	28.7902	29.0955	25.8548	26.8121	26.7796	24.7157	24.1805	25.2837	23.7565	23.8549	25.3177	26.2683	25.966	25.6935	26.3308	25.3682	25.1655	21.6313	22.7701	22.0145	Conserved protein	conserved hypotheticals	15	15	70.1	70.1	70.1	32.447	158.64	9166300000	347	0	P9WI89	Rv3633	Rv3633	UncharacterizedproteinRv3633	sp|P9WI89|Y3633_MYCTUUncharacterizedproteinRv3633OS=Mycobacteriumtuberculosis(strainATCC25618/H37Rv)GN=Rv3633PE=1SV=1	15
23.439	24.0129	24.1387	NaN	NaN	22.3001	24.8611	24.7848	24.8916	25.3187	25.2003	25.9589	NaN	23.0275	NaN	21.5643	21.0227	22.3999	NaN	16.9366	20.2901	22.7395	22.576	21.826	23.6105	22.8712	22.8606	16.507	18.9239	NaN	Conserved hypothetical protein	conserved hypotheticals	8	8	44.7	44.7	44.7	30.906	72.559	694000000	55	0	P9WI91	Rv1501	Rv1501	UncharacterizedproteinRv1501	sp|P9WI91|Y1501_MYCTUUncharacterizedproteinRv1501OS=Mycobacteriumtuberculosis(strainATCC25618/H37Rv)GN=Rv1501PE=1SV=1	8
30.4284	30.6291	28.8899	26.0806	26.4898	25.7141	29.1521	29.2882	29.4373	28.9984	29.2524	29.4822	28.6518	29.8903	29.919	28.3182	28.2839	27.3684	23.7493	23.8752	22.2936	27.9083	27.5657	27.5011	26.81	27.9509	27.4161	26.6686	27.3362	27.2373			9	9	90.4	90.4	90.4	10.38	55.18	7501300000	225	0	P9WI93	Rv1159.1		Putativepterin-4-alpha-carbinolaminedehydratase	sp|P9WI93|PHS_MYCTUPutativepterin-4-alpha-carbinolaminedehydrataseOS=Mycobacteriumtuberculosis(strainATCC25618/H37Rv)GN=Rv1159.1PE=1SV=1	9
27.9993	27.7034	27.9423	28.0104	28.0445	27.5176	27.805	27.7225	27.9037	27.505	27.8425	27.6297	28.5356	28.5099	25.1865	25.2922	24.7809	25.3011	24.9197	24.5188	24.7084	24.993	24.1669	24.6219	25.1449	24.8423	23.974	24.6328	25.2324	20.4364			14	14	81.2	81.2	81.2	23.514	213	5922000000	346	0	P9WI95	phoU2		Phosphate-specifictransportsystemaccessoryproteinPhoUhomolog2	sp|P9WI95|PHOU2_MYCTUPhosphate-specifictransportsystemaccessoryproteinPhoUhomolog2OS=Mycobacteriumtuberculosis(strainATCC25618/H37Rv)GN=phoU2PE=1SV=1	14
28.0001	28.0262	28.5073	27.2056	27.2788	27.4379	28.7442	28.5544	28.349	28.3913	28.4089	28.2419	28.1408	28.1241	25.8199	25.3271	25.2606	25.6762	23.9497	23.9366	24.5707	25.6501	25.4221	25.5602	25.6177	25.3823	24.6637	23.7897	24.3278	21.0704			21	21	85.1	85.1	85.1	24.826	200.49	7496000000	460	0	P9WI97	phoU1		Phosphate-specifictransportsystemaccessoryproteinPhoUhomolog1	sp|P9WI97|PHOU1_MYCTUPhosphate-specifictransportsystemaccessoryproteinPhoUhomolog1OS=Mycobacteriumtuberculosis(strainATCC25618/H37Rv)GN=phoU1PE=1SV=1	21
30.2637	30.1453	30.424	27.2829	26.7459	26.8443	28.0734	28.0678	27.7123	27.9043	27.585	27.4552	26.2691	26.1573	26.4175	27.6658	27.2768	27.58	23.3823	23.2125	24.1411	25.1402	25.0692	24.3427	24.0002	24.5662	22.9868	22.1302	22.5507	22.2276	Putative aminoglycoside phosphotransferase	virulence, detoxification and adaptation	17	17	59.5	59.5	59.5	42.561	323.31	13164000000	576	0	P9WI99	Rv3168	Rv3168	Putativeaminoglycosidephosphotransferase	sp|P9WI99|Y3168_MYCTUPutativeaminoglycosidephosphotransferaseOS=Mycobacteriumtuberculosis(strainATCC25618/H37Rv)GN=Rv3168PE=1SV=1	17
22.266	21.9788	NaN	NaN	24.373	23.4116	NaN	22.5483	NaN	23.8818	23.607	23.0409	NaN	NaN	NaN	20.252	19.6169	19.2175	20.1023	22.0097	19.8741	18.8861	20.0265	16.8378	22.4679	21.841	20.6555	17.0816	19.393	NaN	Phosphotyrosine protein phosphatase PtpA (protein-tyrosine-phosphatase) (PTPase) (LMW phosphatase)	Regulatory proteins	3	3	27	27	27	17.892	12.668	158750000	24	0	P9WIA1	ptpA	Rv2234	Probablelowmolecularweightprotein-tyrosine-phosphatase	sp|P9WIA1|PTPA_MYCTUProbablelowmolecularweightprotein-tyrosine-phosphataseOS=Mycobacteriumtuberculosis(strainATCC25618/H37Rv)GN=ptpAPE=1SV=1	3
24.334	24.4308	25.2001	23.4068	23.4342	24.389	22.6708	NaN	22.6455	23.5547	23.0974	23.6488	24.0662	24.4646	NaN	21.8746	20.9953	22.8925	19.1681	19.8796	21.7139	18.0644	17.3406	17.9932	20.5285	18.7442	19.5537	20.0678	20.5976	NaN			10	10	43.2	43.2	43.2	37.799	52.927	471640000	55	0	P9WIA3	Rv2368c		PhoH-likeprotein	sp|P9WIA3|PHOL_MYCTUPhoH-likeproteinOS=Mycobacteriumtuberculosis(strainATCC25618/H37Rv)GN=Rv2368cPE=1SV=1	10
22.84	22.5907	NaN	25.1638	23.3899	24.5388	NaN	NaN	NaN	NaN	NaN	NaN	NaN	NaN	NaN	18.6215	16.1157	16.2806	21.1677	20.5536	21.7273	NaN	NaN	16.3196	NaN	NaN	NaN	19.3681	NaN	NaN	Probable phospholipase C 4 (fragment) PlcD	intermediary metabolism and respiration	7	7	27.6	23.2	23.2	55.769	32.012	173580000	15	0	P9WIA9	plcD	Rv1755c	PhospholipaseC4	sp|P9WIA9|PHLD_MYCTUPhospholipaseC4OS=Mycobacteriumtuberculosis(strainATCC25618/H37Rv)GN=plcDPE=3SV=1	9
23.6673	24.0126	22.6695	25.818	25.0341	26.2061	26.1499	25.9958	26.3168	22.9056	22.9783	24.5342	NaN	24.2479	NaN	20.6088	19.4757	19.1534	22.2773	21.0534	22.124	23.1653	22.7967	22.7712	18.681	19.8685	19.5957	NaN	18.7528	NaN	Probable phospholipase C 3 PlcC	intermediary metabolism and respiration	10	9	27.7	27.7	25.5	55.896	102.16	906500000	54	0	P9WIB1	plcC	Rv2349c	PhospholipaseC3	sp|P9WIB1|PHLC_MYCTUPhospholipaseC3OS=Mycobacteriumtuberculosis(strainATCC25618/H37Rv)GN=plcCPE=1SV=1	10
26.0371	26.1915	26.5484	27.438	26.7494	28.1176	27.5964	27.5996	28.5349	26.6984	26.9677	27.624	25.0745	26.1225	26.2949	23.0279	22.738	22.4591	24.2013	23.4314	24.6895	25.1008	24.8603	25.2948	23.1962	24.0448	23.6217	21.2505	21.4695	22.2919	Membrane-associated phospholipase C 2 PlcB	intermediary metabolism and respiration	14	11	46.4	46.4	39.3	56.533	210.4	4501700000	241	0	P9WIB3	plcB	Rv2350c	PhospholipaseC2	sp|P9WIB3|PHLB_MYCTUPhospholipaseC2OS=Mycobacteriumtuberculosis(strainATCC25618/H37Rv)GN=plcBPE=1SV=1	14
25.4242	25.3088	24.081	26.4618	26.1784	27.5516	27.4172	27.19	27.8163	NaN	NaN	25.1522	NaN	25.4815	25.8221	21.8735	21.9662	21.2639	22.8387	22.9241	24.1883	24.811	24.8643	24.5034	22.0826	22.9391	21.2114	23.487	24.3771	21.7371	Membrane-associated phospholipase C 1 PlcA (MTP40 antigen)	intermediary metabolism and respiration	8	8	33.1	28.3	28.3	56.137	52.294	3253400000	126	0	P9WIB5	plcA	Rv2351c	PhospholipaseC1	sp|P9WIB5|PHLA_MYCTUPhospholipaseC1OS=Mycobacteriumtuberculosis(strainATCC25618/H37Rv)GN=plcAPE=1SV=1	10
29.5938	29.4307	29.8818	29.6858	29.3562	29.7967	28.9665	29.0159	28.8754	28.7818	28.4986	29.02	29.8543	30.1047	30.182	26.2717	25.904	26.4315	25.3134	25.3824	26.816	25.5093	25.409	25.1193	24.5814	25.0541	24.0332	26.413	26.745	26.0732	Possible oxidoreductase	intermediary metabolism and respiration	30	30	86.4	86.4	86.4	41.347	323.31	21988000000	837	0	P9WIB7	Rv2951c	Rv2951c	Phthiodiolone/phenolphthiodiolonedimycocerosatesketoreductase	sp|P9WIB7|PHKR_MYCTUPhthiodiolone/phenolphthiodiolonedimycocerosatesketoreductaseOS=Mycobacteriumtuberculosis(strainATCC25618/H37Rv)GN=Rv2951cPE=1SV=1	30
24.0534	23.9616	24.3627	26.1122	25.1653	25.829	26.12	26.7124	26.3832	25.9244	25.7086	25.2667	25.1209	24.9154	NaN	21.29	21.5105	20.5261	23.1847	21.9155	22.8393	23.6641	23.5951	22.6588	23.7733	22.7863	21.2886	19.784	21.119	13.8769	Chorismate mutase	intermediary metabolism and respiration	10	10	56.3	56.3	56.3	21.945	59.236	1143600000	65	0	P9WIB9	Rv1885c	Rv1885c	Secretedchorismatemutase	sp|P9WIB9|SCMU_MYCTUSecretedchorismatemutaseOS=Mycobacteriumtuberculosis(strainATCC25618/H37Rv)GN=Rv1885cPE=1SV=1	10
24.0846	25.0636	NaN	23.5754	25.077	23.5933	23.4338	24.3972	24.3724	24.5817	24.2692	25.2121	NaN	23.0886	NaN	22.3276	22.1391	21.5796	20.9235	22.8826	20.1047	22.7122	22.212	21.2079	22.4409	23.1771	22.6861	NaN	19.5101	16.6639	Chorismate mutase	intermediary metabolism and respiration	5	5	30.5	30.5	30.5	11.771	35.49	243180000	40	0	P9WIC1	Rv0948c	Rv0948c	Intracellularchorismatemutase	sp|P9WIC1|CHMU_MYCTUIntracellularchorismatemutaseOS=Mycobacteriumtuberculosis(strainATCC25618/H37Rv)GN=Rv0948cPE=1SV=1	5
27.3491	27.2509	27.8021	27.9196	27.7626	28.1905	27.0658	27.3688	27.0043	27.1926	27.3237	27.1308	28.1297	28.1049	27.7184	25.0657	24.4566	25.0902	24.5777	24.2531	25.943	24.3643	24.4502	24.205	24.7509	23.7339	23.3562	25.0576	25.6075	23.8661	Prephenate dehydratase PheA	intermediary metabolism and respiration	13	13	77.6	77.6	77.6	33.633	277.42	6322800000	439	0	P9WIC3	pheA	Rv3838c	Prephenatedehydratase	sp|P9WIC3|PHEA_MYCTUPrephenatedehydrataseOS=Mycobacteriumtuberculosis(strainATCC25618/H37Rv)GN=pheAPE=1SV=1	13
24.862	24.4576	24.3742	26.1973	27.2681	25.7494	26.4999	26.6094	26.0287	22.6498	22.0959	NaN	24.8626	24.7371	NaN	22.0264	21.8132	21.3357	23.807	23.7138	22.6986	23.7266	23.1714	23.3055	19.7426	18.8747	NaN	21.0336	21.8417	NaN	Chorismate pyruvate lyase	intermediary metabolism and respiration	10	10	79.4	79.4	79.4	22.587	121.57	1041600000	83	0	P9WIC5	Rv2949c	Rv2949c	Chorismatepyruvate-lyase	sp|P9WIC5|PHBS_MYCTUChorismatepyruvate-lyaseOS=Mycobacteriumtuberculosis(strainATCC25618/H37Rv)GN=Rv2949cPE=1SV=1	10
24.4082	25.1133	25.305	26.208	26.6317	26.2141	25.9057	25.9807	25.7827	25.3566	26.1682	25.7554	26.4294	25.7862	NaN	22.3037	22.4375	23.056	23.9281	24.1862	24.129	23.4774	23.0562	23.1581	23.4467	23.6532	23.1329	22.5069	22.1915	14.1126	Glucosyl-3-phosphoglycerate phosphatase GpgP	intermediary metabolism and respiration	8	8	44.8	44.8	44.8	24.174	81.882	1473200000	135	0	P9WIC7	gpgP	Rv2419c	Glucosyl-3-phosphoglyceratephosphatase	sp|P9WIC7|GPGP_MYCTUGlucosyl-3-phosphoglyceratephosphataseOS=Mycobacteriumtuberculosis(strainATCC25618/H37Rv)GN=gpgPPE=1SV=1	8
29.4272	29.3286	29.7324	29.6726	29.2682	29.8744	29.384	29.4387	29.8013	28.8021	28.6802	29.2622	29.549	29.4232	27.2377	26.5945	26.5517	27.1815	26.5697	26.0043	27.3005	26.6747	26.468	26.7148	26.4617	25.9721	25.9351	25.3803	25.7729	21.9561			19	19	89.6	89.6	89.6	27.215	258.88	19825000000	862	0	P9WIC9	gpmA		2,3-bisphosphoglycerate-dependentphosphoglyceratemutase	sp|P9WIC9|GPMA_MYCTU2,3-bisphosphoglycerate-dependentphosphoglyceratemutaseOS=Mycobacteriumtuberculosis(strainATCC25618/H37Rv)GN=gpmAPE=1SV=1	19
30.3387	30.1803	30.4485	30.2588	30.1536	29.9491	29.5066	29.513	29.3412	30.0523	30.4671	30.1637	30.1268	29.6938	30.1887	27.0005	26.4876	27.1067	26.2633	26.3664	26.8845	26.1864	26.045	25.4016	26.2101	27.0508	25.516	26.5838	26.1276	26.4532	Probable phosphoglycerate kinase Pgk	intermediary metabolism and respiration	27	27	83.5	83.5	83.5	42.512	323.31	31835000000	1021	0	P9WID1	pgk	Rv1437	Phosphoglyceratekinase	sp|P9WID1|PGK_MYCTUPhosphoglyceratekinaseOS=Mycobacteriumtuberculosis(strainATCC25618/H37Rv)GN=pgkPE=1SV=1	27
28.737	29.0001	30.0173	29.6659	29.4694	30.4328	29.3205	29.0655	29.6066	30.0856	29.9214	30.8723	29.1388	29.11	28.6949	26.4734	26.2225	27.3265	26.579	26.8601	28.1957	26.8439	26.5429	26.7091	27.7554	27.0769	27.0754	25.3899	25.612	24.1046	Adenosine kinase	intermediary metabolism and respiration	16	16	71.9	71.9	71.9	34.472	288.01	27301000000	887	0	P9WID5	adoK	Rv2202c	Adenosinekinase	sp|P9WID5|ADOK_MYCTUAdenosinekinaseOS=Mycobacteriumtuberculosis(strainATCC25618/H37Rv)GN=adoKPE=1SV=1	16
28.5694	28.1695	28.0955	28.3225	28.0493	28.6868	27.0212	26.8798	27.1506	27.2449	27.0961	27.1038	28.1209	28.3132	28.5381	25.4096	24.9855	25.5042	25.0264	24.9231	26.5273	24.2359	23.9368	24.0373	24.4412	23.9957	23.1687	24.8189	25.1947	24.233	Probable 6-phosphofructokinase PfkA (phosphohexokinase) (phosphofructokinase)	intermediary metabolism and respiration	13	13	50.4	50.4	50.4	36.88	206.89	7644300000	377	0	P9WID7	pfkA	Rv3010c	ATP-dependent6-phosphofructokinase	sp|P9WID7|PFKA_MYCTUATP-dependent6-phosphofructokinaseOS=Mycobacteriumtuberculosis(strainATCC25618/H37Rv)GN=pfkAPE=1SV=1	13
28.5186	28.3767	28.9953	28.1961	28.0176	28.3624	28.0387	28.1116	28.2962	28.0084	27.9393	27.9343	28.8159	28.3264	24.5871	26.8307	26.6903	26.1297	26.2436	25.6985	25.4384	26.2366	26.0569	26.0168	26.8313	26.2797	25.9725	25.7028	26.1689	21.4957	Probable peroxidoxin BcpB	virulence, detoxification and adaptation	14	14	74.7	74.7	74.7	16.894	167.9	6581700000	305	0	P9WID9	bcpB	Rv1608c	PutativeperoxiredoxinRv1608c	sp|P9WID9|BCPB_MYCTUPutativeperoxiredoxinRv1608cOS=Mycobacteriumtuberculosis(strainATCC25618/H37Rv)GN=bcpBPE=1SV=1	14
28.867	28.7814	29.1352	28.7538	28.9425	29.3639	28.6952	28.7657	29.0968	28.3861	28.6225	28.742	28.9954	29.2175	30.0845	26.1529	26.0806	25.8645	26.255	26.0623	25.9825	26.3554	26.0732	26.1907	26.4457	26.3785	25.7139	25.586	25.8711	25.0596	Probable bacterioferritin comigratory protein Bcp	virulence, detoxification and adaptation	13	13	79.6	79.6	79.6	17.077	323.31	9329000000	420	0	P9WIE1	bcp	Rv2521	PutativeperoxiredoxinRv2521	sp|P9WIE1|BCP_MYCTUPutativeperoxiredoxinRv2521OS=Mycobacteriumtuberculosis(strainATCC25618/H37Rv)GN=bcpPE=1SV=1	13
27.7938	27.4506	27.2182	27.0778	28.1153	27.5848	28.0384	27.293	27.8823	27.835	27.8373	27.9388	28.4037	28.6255	25.0308	25.6762	25.804	25.15	25.0971	25.5151	25.062	25.7173	25.6006	25.0691	26.5722	25.5367	25.6954	25.2722	25.3469	21.8498			7	7	66	66	66	16.819	142.71	4195900000	177	0	P9WIE3	Rv2238c		PutativeperoxiredoxinRv2238c	sp|P9WIE3|Y2238_MYCTUPutativeperoxiredoxinRv2238cOS=Mycobacteriumtuberculosis(strainATCC25618/H37Rv)GN=Rv2238cPE=1SV=1	7
32.2481	31.9904	31.7736	32.1521	32.1355	32.1852	32.3697	32.5626	32.6032	31.9502	32.1352	32.2086	33.4666	33.4844	33.7667	28.4665	27.5987	27.7784	27.4131	27.5006	27.7214	28.0734	27.8477	27.5792	27.5838	28.4807	26.6726	28.5758	28.5295	29.0698	Catalase-peroxidase-peroxynitritase T KatG	virulence, detoxification and adaptation	44	44	75.4	75.4	75.4	80.604	323.31	149490000000	2516	0	P9WIE5	katG	Rv1908c	Catalase-peroxidase	sp|P9WIE5|KATG_MYCTUCatalase-peroxidaseOS=Mycobacteriumtuberculosis(strainATCC25618/H37Rv)GN=katGPE=1SV=1	44
21.885	22.9909	NaN	25.5691	24.172	24.7939	24.1212	23.9009	24.1893	24.3502	23.6805	23.8148	NaN	NaN	NaN	20.7639	20.2836	18.5879	23.4422	22.2893	24.1227	23.1704	22.9278	22.4273	21.4351	22.2011	21.2128	NaN	18.7253	19.2357	PE-PGRS family protein PE_PGRS35	PE/PPE families	5	5	22	22	22	53.737	115.27	434630000	62	0	P9WIF1	PE_PGRS35	Rv1983	UncharacterizedPE-PGRSfamilyproteinPE	sp|P9WIF1|PG35_MYCTUUncharacterizedPE-PGRSfamilyproteinPE_PGRS35OS=Mycobacteriumtuberculosis(strainATCC25618/H37Rv)GN=PE_PGRS35PE=3SV=1	5
20.408	NaN	NaN	NaN	NaN	NaN	NaN	NaN	NaN	NaN	NaN	NaN	NaN	NaN	NaN	18.3628	17.0769	NaN	NaN	NaN	NaN	NaN	NaN	NaN	19.8469	20.982	NaN	NaN	NaN	NaN	PE-PGRS family protein PE_PGRS24	PE/PPE families	2	2	4.6	4.6	4.6	49.574	13.099	10469000	4	0	P9WIF7	PE_PGRS24	Rv1325c	UncharacterizedPE-PGRSfamilyproteinPE	sp|P9WIF7|PG24_MYCTUUncharacterizedPE-PGRSfamilyproteinPE_PGRS24OS=Mycobacteriumtuberculosis(strainATCC25618/H37Rv)GN=PE_PGRS24PE=1SV=1	2
NaN	NaN	NaN	NaN	NaN	NaN	NaN	NaN	NaN	NaN	NaN	NaN	23.0441	NaN	NaN	NaN	20.5161	NaN	21.4958	23.4143	NaN	22.1316	23.4092	NaN	NaN	NaN	21.0219	20.8314	19.2005	NaN	PE family-related protein PE35	PE/PPE families	2	2	25.3	25.3	25.3	9.9277	6.1761	71937000	5	0	P9WIG7	PE35	Rv3872	PEfamilyimmunomodulatorPE35	sp|P9WIG7|PE35_MYCTUPEfamilyimmunomodulatorPE35OS=Mycobacteriumtuberculosis(strainATCC25618/H37Rv)GN=PE35PE=1SV=1	2
NaN	NaN	22.4428	NaN	22.4024	NaN	23.3102	22.9993	22.6135	22.9886	23.1181	23.5387	NaN	NaN	NaN	NaN	15.6877	21.0607	20.8686	18.1891	20.3504	22.7441	22.5019	20.743	23.554	21.7493	21.2522	NaN	NaN	NaN	PE family protein PE23	PE/PPE families	6	6	39.5	39.5	39.5	36.832	132.87	194250000	22	0	P9WIG9	PE23	Rv2328	UncharacterizedPEfamilyproteinPE23	sp|P9WIG9|PE23_MYCTUUncharacterizedPEfamilyproteinPE23OS=Mycobacteriumtuberculosis(strainATCC25618/H37Rv)GN=PE23PE=1SV=1	6
27.6657	27.2264	27.1216	28.609	27.4833	28.1673	28.7924	29.0186	28.6085	29.5885	29.4138	29.8488	28.6742	28.786	28.8059	25.311	25.1233	23.8426	26.2689	25.6976	25.4634	27.4981	27.2039	26.3277	27.3159	28.1212	27.2122	25.104	25.0976	24.6665	PE family protein PE15	PE/PPE families	3	3	46.1	46.1	46.1	9.862	27.494	4248800000	210	0	P9WIH1	PE15	Rv1386	PEfamilyimmunomodulatorPE15	sp|P9WIH1|PE15_MYCTUPEfamilyimmunomodulatorPE15OS=Mycobacteriumtuberculosis(strainATCC25618/H37Rv)GN=PE15PE=1SV=1	3
31.2772	31.0514	30.8675	28.6555	29.0843	28.2262	30.3305	30.1864	30.1021	30.9659	30.7091	31.0496	28.4134	28.409	28.8529	27.7031	26.8883	26.7696	23.6195	24.6888	22.7715	25.9089	25.4339	25.3806	26.888	27.4488	26.0353	23.2577	23.0692	23.9796			37	37	86	86	86	67.252	323.31	29897000000	1058	0	P9WIH3	pckG		Phosphoenolpyruvatecarboxykinase[GTP]	sp|P9WIH3|PCKG_MYCTUPhosphoenolpyruvatecarboxykinase[GTP]OS=Mycobacteriumtuberculosis(strainATCC25618/H37Rv)GN=pckGPE=1SV=1	37
21.6578	22.5541	22.8281	26.2451	26.2483	26.9532	26.0281	26.4522	27.1896	26.2958	26.7406	27.2942	26.695	26.9604	27.0108	17.9413	16.916	17.6029	21.2332	21.4053	22.0678	20.8146	20.9725	21.711	21.6759	22.6503	21.6606	21.2053	21.7667	21.4946	Conserved hypothetical protein	conserved hypotheticals	28	28	43.9	43.9	43.9	91.384	152.86	1629200000	166	0	P9WIH5	Rv2047c	Rv2047c	UncharacterizedproteinRv2047c	sp|P9WIH5|Y2047_MYCTUUncharacterizedproteinRv2047cOS=Mycobacteriumtuberculosis(strainATCC25618/H37Rv)GN=Rv2047cPE=1SV=1	28
24.951	25.0423	NaN	22.8063	24.0043	24.645	NaN	NaN	NaN	24.0416	24.447	24.2594	NaN	NaN	NaN	23.1268	22.5667	22.272	21.1242	21.1876	22.097	18.5556	NaN	19.0242	21.8382	23.1641	21.7104	NaN	NaN	NaN	Toxin MazF3	virulence, detoxification and adaptation	2	2	26.2	26.2	26.2	11.05	13.505	188380000	18	0	P9WIH9	mazF3	Rv1102c	EndoribonucleaseMazF3	sp|P9WIH9|MAZF3_MYCTUEndoribonucleaseMazF3OS=Mycobacteriumtuberculosis(strainATCC25618/H37Rv)GN=mazF3PE=1SV=1	2
NaN	NaN	NaN	NaN	22.076	NaN	NaN	NaN	NaN	NaN	23.0554	23.8411	NaN	NaN	NaN	18.5272	18.4972	NaN	NaN	18.9018	17.6024	NaN	17.6859	18.377	17.6884	21.0925	20.5336	NaN	19.3057	19.0216	Toxin MazF2	virulence, detoxification and adaptation	5	5	58.8	58.8	58.8	11.32	15.715	42799000	9	0	P9WII1	mazF2	Rv0659c	ProbableendoribonucleaseMazF2	sp|P9WII1|MAZF2_MYCTUProbableendoribonucleaseMazF2OS=Mycobacteriumtuberculosis(strainATCC25618/H37Rv)GN=mazF2PE=1SV=1	5
25.3083	25.8728	24.8232	25.368	25.1476	24.7695	24.3353	24.4448	25.0316	24.4195	24.9282	24.329	24.6721	25.0382	NaN	22.6018	22.7994	21.781	22.9893	23.1448	21.8366	23.0726	22.3904	22.2181	21.8581	23.0621	21.4478	19.0027	21.0926	NaN	Toxin MazF6	virulence, detoxification and adaptation	7	7	80.7	80.7	80.7	12.262	35.81	379970000	60	0	P9WII3	mazF6	Rv1991c	EndoribonucleaseMazF6	sp|P9WII3|MAZF6_MYCTUEndoribonucleaseMazF6OS=Mycobacteriumtuberculosis(strainATCC25618/H37Rv)GN=mazF6PE=1SV=1	7
25.8176	23.6275	NaN	22.8867	22.0636	24.21	23.3052	24.4459	24.8611	24.7326	24.7884	25.4019	NaN	NaN	NaN	22.6271	21.0408	21.857	20.9769	20.1639	18.7609	20.7516	22.6311	22.1507	21.747	22.5443	21.4644	13.103	19.0589	NaN	Possible toxin MazF4	virulence, detoxification and adaptation	4	4	41	41	41	11.41	15.917	252710000	33	0	P9WII5	mazF4	Rv1495	EndoribonucleaseMazF4	sp|P9WII5|MAZF4_MYCTUEndoribonucleaseMazF4OS=Mycobacteriumtuberculosis(strainATCC25618/H37Rv)GN=mazF4PE=1SV=1	4
26.3057	25.6744	25.2196	25.1548	25.401	25.1832	25.8093	25.7089	25.1828	25.8272	25.994	25.5372	26.233	25.9039	NaN	23.3523	23.6229	23.1231	22.6878	23.1499	23.0078	23.246	23.2026	23.2697	24.1497	23.2575	22.5123	20.934	19.3393	NaN			10	10	67.7	67.7	67.7	21.072	107.45	1242600000	89	0	P9WII7	pdxT		Pyridoxal5'-phosphatesynthasesubunitPdxT	sp|P9WII7|PDXT_MYCTUPyridoxal5'-phosphatesynthasesubunitPdxTOS=Mycobacteriumtuberculosis(strainATCC25618/H37Rv)GN=pdxTPE=1SV=1	10
27.9609	28.1213	28.4759	28.3183	28.1625	28.9899	28.0243	28.0563	29.1241	28.2852	28.0198	29.4436	29.3513	28.8966	28.1614	25.8811	25.3433	25.7176	25.3129	25.7428	26.9559	25.7336	25.7554	25.9412	26.216	25.2596	25.4075	25.4454	26.1438	23.8513			17	17	83.3	83.3	83.3	31.365	157.83	12930000000	681	0	P9WII9	pdxS		Pyridoxal5'-phosphatesynthasesubunitPdxS	sp|P9WII9|PDXS_MYCTUPyridoxal5'-phosphatesynthasesubunitPdxSOS=Mycobacteriumtuberculosis(strainATCC25618/H37Rv)GN=pdxSPE=1SV=1	17
26.3279	25.8211	26.5264	25.4662	23.3095	25.5875	26.599	26.1907	26.2391	26.6975	25.9932	25.8191	26.9779	27.0971	23.6269	23.4671	23.6916	24.6269	22.1535	20.8787	22.6393	23.6431	22.8675	23.0517	24.3027	22.719	22.6243	23.0617	24.0269	18.146	Probable pyridoxamine 5'-phosphate oxidase PdxH (PNP/PMP oxidase) (pyridoxinephosphate oxidase) (PNPOX) (pyridoxine 5'-phosphate oxidase)	intermediary metabolism and respiration	12	12	69.2	69.2	69.2	25.186	131.47	1999800000	142	0	P9WIJ1	pdxH	Rv2607	Pyridoxine/pyridoxamine5'-phosphateoxidase	sp|P9WIJ1|PDXH_MYCTUPyridoxine/pyridoxamine5'-phosphateoxidaseOS=Mycobacteriumtuberculosis(strainATCC25618/H37Rv)GN=pdxHPE=1SV=1	12
27.0543	26.6399	27.5619	27.4121	27.0224	27.1633	27.3548	26.8051	26.8805	27.4938	27.2832	27.2764	27.4118	27.6105	NaN	25.9815	25.6814	26.4033	25.6465	25.673	25.8479	25.9823	25.5563	25.4275	26.2891	25.8307	25.2163	24.9308	25.6057	21.6603	Probable polypeptide deformylase Def (PDF) (formylmethionine deformylase)	information pathways	5	5	55.3	55.3	55.3	20.939	156.14	4015100000	203	0	P9WIJ3	def	Rv0429c	Peptidedeformylase	sp|P9WIJ3|DEF_MYCTUPeptidedeformylaseOS=Mycobacteriumtuberculosis(strainATCC25618/H37Rv)GN=defPE=1SV=1	5
26.1652	25.6474	25.645	25.8416	25.024	25.9758	26.2356	26.3211	25.6686	25.7579	24.6256	25.4036	26.1811	25.8082	NaN	23.2611	23.5685	22.3091	23.7779	22.2496	23.1049	23.2574	23.9628	22.5875	24.0383	22.6773	21.4355	22.3422	21.8592	NaN	Probable pyrrolidone-carboxylate peptidase Pcp (5-oxoprolyl-peptidase) (pyroglutamyl-peptidase I) (PGP-I) (pyrase)	intermediary metabolism and respiration	9	9	60.4	60.4	60.4	23.193	49.314	997220000	85	0	P9WIJ5	pcp	Rv0319	Pyrrolidone-carboxylatepeptidase	sp|P9WIJ5|PCP_MYCTUPyrrolidone-carboxylatepeptidaseOS=Mycobacteriumtuberculosis(strainATCC25618/H37Rv)GN=pcpPE=1SV=1	9
24.129	NaN	NaN	NaN	24.0304	23.6183	24.6326	24.9145	NaN	24.7105	23.8436	23.5672	NaN	NaN	NaN	21.2332	21.0823	20.0046	18.8635	21.8079	20.7027	22.6724	21.9441	21.7539	22.0718	22.5952	21.2095	NaN	18.9369	NaN	Possible antitoxin ParD1	virulence, detoxification and adaptation	3	3	39.8	39.8	39.8	9.2391	10.855	158080000	19	0	P9WIJ7	parD1	Rv1960c	AntitoxinParD1	sp|P9WIJ7|PARD1_MYCTUAntitoxinParD1OS=Mycobacteriumtuberculosis(strainATCC25618/H37Rv)GN=parD1PE=1SV=1	3
27.6899	28.0614	27.4156	27.6834	28.4278	28.4653	27.7614	27.8174	28.1692	28.3731	28.3862	28.611	27.4882	27.1723	25.9492	23.8889	24.2224	24.2425	23.9889	25.111	25.2874	25.0245	24.8932	24.5286	25.4294	25.1154	24.2348	23.1254	23.2938	20.6581	Probable chromosome partitioning protein ParB	cell wall and cell processes	23	23	80.5	80.5	80.5	37.018	323.31	8294900000	548	0	P9WIJ9	parB	Rv3917c	Probablechromosome-partitioningproteinParB	sp|P9WIJ9|PARB_MYCTUProbablechromosome-partitioningproteinParBOS=Mycobacteriumtuberculosis(strainATCC25618/H37Rv)GN=parBPE=1SV=1	23
23.9854	22.7419	23.8785	26.1014	25.2857	26.0377	26.2216	25.7279	25.4947	25.5999	26.1367	26.5882	26.3223	26.6756	24.0496	20.2984	18.9427	20.8873	21.1518	22.8645	24.0425	23.2453	22.6559	22.2181	22.8764	22.4961	21.5874	22.4639	22.9194	18.4583	Probable sulfate adenylyltransferase subunit 2 CysD	intermediary metabolism and respiration	14	14	63.4	63.4	63.4	34.888	89.273	1581800000	70	0	P9WIK1	cysD	Rv1285	Sulfateadenylyltransferasesubunit2	sp|P9WIK1|CYSD_MYCTUSulfateadenylyltransferasesubunit2OS=Mycobacteriumtuberculosis(strainATCC25618/H37Rv)GN=cysDPE=1SV=1	14
25.2642	24.8065	25.3433	24.9393	25.4059	24.3147	25.2565	24.774	25.3118	25.032	25.4075	24.2291	26.1809	26.5294	NaN	22.7213	21.476	22.8052	20.9747	21.0793	21.2475	22.8823	22.2786	22.8428	22.5118	22.514	21.0614	22.3511	23.3391	18.3881	Probable 3'-phosphoadenosine 5'-phosphosulfate reductase CysH (PAPS reductase, thioredoxin DEP.) (padops reductase) (3'- phosphoadenylylsulfate reductase) (PAPS sulfotransferase)	intermediary metabolism and respiration	11	11	65.7	65.7	65.7	27.423	105.11	1121000000	119	0	P9WIK3	cysH	Rv2392	Probablephosphoadenosinephosphosulfatereductase	sp|P9WIK3|CYSH_MYCTUProbablephosphoadenosinephosphosulfatereductaseOS=Mycobacteriumtuberculosis(strainATCC25618/H37Rv)GN=cysHPE=1SV=1	11
NaN	NaN	NaN	NaN	NaN	NaN	NaN	NaN	NaN	NaN	NaN	NaN	NaN	22.4631	21.9635	NaN	NaN	NaN	NaN	NaN	NaN	NaN	NaN	NaN	NaN	NaN	NaN	16.5819	18.5751	19.347	Probable conserved polyketide synthase associated protein PapA3	lipid metabolism	3	3	9.1	9.1	9.1	51.575	16.7	20799000	4	0	P9WIK5	papA3	Rv1182	AcyltransferasepapA3	sp|P9WIK5|PAPA3_MYCTUAcyltransferasepapA3OS=Mycobacteriumtuberculosis(strainATCC25618/H37Rv)GN=papA3PE=1SV=1	3
22.9827	23.1576	23.2825	NaN	NaN	NaN	NaN	NaN	NaN	22.2112	24.3292	24.4972	24.8346	25.2078	25.8211	18.9777	18.9308	19.6419	NaN	NaN	16.4662	NaN	NaN	NaN	17.6566	20.3656	20.0398	21.6152	21.6065	22.9523	Possible conserved polyketide synthase associated protein PapA2	lipid metabolism	12	12	41	41	41	52.149	62.696	400710000	42	0	P9WIK7	papA2	Rv3820c	Trehalose-2-sulfateacyltransferasepapA2	sp|P9WIK7|PAPA2_MYCTUTrehalose-2-sulfateacyltransferasepapA2OS=Mycobacteriumtuberculosis(strainATCC25618/H37Rv)GN=papA2PE=1SV=1	12
25.178	24.8783	23.8814	NaN	24.2277	23.6923	NaN	NaN	NaN	24.1235	23.8116	23.1878	23.9589	25.1239	24.7237	20.9677	20.7233	21.033	17.9444	16.6345	18.8473	20.1187	20.1588	16.2079	18.6416	18.6914	16.9523	18.5691	20.3563	20.4892	Conserved polyketide synthase associated protein PapA1	lipid metabolism	9	9	24.1	24.1	24.1	56.127	35.512	332500000	15	0	P9WIK9	papA1	Rv3824c	SL659acyltransferasepapA1	sp|P9WIK9|PAPA1_MYCTUSL659acyltransferasepapA1OS=Mycobacteriumtuberculosis(strainATCC25618/H37Rv)GN=papA1PE=1SV=1	9
22.1537	22.1214	21.0614	25.3388	25.6054	25.6673	22.7094	22.252	22.4787	22.5193	22.427	22.1782	22.2665	21.9356	NaN	20.316	18.9798	19.208	21.8575	22.4507	23.4078	19.6609	19.2081	18.9727	19.8008	19.9051	18.5958	16.1988	19.0279	NaN	Conserved hypothetical protein	conserved hypotheticals	13	13	51.5	51.5	51.5	31.032	42.759	391150000	46	0	P9WIL1	Rv2573	Rv2573	Putative2-dehydropantoate2-reductase	sp|P9WIL1|PANE_MYCTUPutative2-dehydropantoate2-reductaseOS=Mycobacteriumtuberculosis(strainATCC25618/H37Rv)GN=Rv2573PE=1SV=1	13
NaN	NaN	NaN	NaN	NaN	NaN	NaN	NaN	NaN	NaN	NaN	23.397	NaN	NaN	NaN	NaN	NaN	19.8517	NaN	NaN	19.1252	18.4862	20.0359	19.7846	21.4467	22.3673	21.7401	18.7036	20.408	NaN	Probable aspartate 1-decarboxylase precursor PanD (aspartate alpha-decarboxylase)	intermediary metabolism and respiration	1	1	7.2	7.2	7.2	14.885	3.0128	52359000	12	0.00097056	P9WIL3	panD	Rv3601c	Aspartate1-decarboxylase	sp|P9WIL3|PAND_MYCTUAspartate1-decarboxylaseOS=Mycobacteriumtuberculosis(strainATCC25618/H37Rv)GN=panDPE=1SV=1	1
25.4627	25.8222	26.5402	24.3855	24.5539	24.8062	26.3351	26.1178	25.8027	26.2865	26.3332	26.2379	26.4897	25.9463	24.0404	23.0116	22.8856	23.708	20.1011	20.4295	21.9584	23.1231	22.7826	21.7916	23.4457	24.5702	22.5118	23.2281	23.4801	20.8395	Pantoate--beta-alanine ligase PanC (pantothenate synthetase) (pantoate activating enzyme)	intermediary metabolism and respiration	13	13	76.1	76.1	76.1	32.677	110.81	1955500000	134	0	P9WIL5	panC	Rv3602c	Pantothenatesynthetase	sp|P9WIL5|PANC_MYCTUPantothenatesynthetaseOS=Mycobacteriumtuberculosis(strainATCC25618/H37Rv)GN=panCPE=1SV=1	13
NaN	NaN	21.4716	NaN	NaN	NaN	21.7796	21.7305	NaN	23.9793	23.0967	24.2625	NaN	21.5113	NaN	17.2727	NaN	19.4488	NaN	17.9386	17.5372	19.2333	19.5867	18.6458	22.4917	21.905	22.8528	NaN	19.3814	NaN	3-methyl-2-oxobutanoate hydroxymethyltransferase PanB	intermediary metabolism and respiration	8	8	68	68	68	29.336	87.515	127270000	21	0	P9WIL7	panB	Rv2225	3-methyl-2-oxobutanoatehydroxymethyltransferase	sp|P9WIL7|PANB_MYCTU3-methyl-2-oxobutanoatehydroxymethyltransferaseOS=Mycobacteriumtuberculosis(strainATCC25618/H37Rv)GN=panBPE=1SV=1	8
26.7651	26.672	27.3801	26.4132	26.7179	27.0974	26.5223	26.4115	25.6244	26.6027	26.6082	26.4393	26.2694	26.7619	25.9068	24.4088	24.1917	24.8503	23.0831	23.5356	25.1536	23.8439	23.511	22.56	24.0035	23.2597	23.0349	22.2023	23.8529	20.5286	Proteasome accessory factor C PafC	intermediary metabolism and respiration	14	14	64.6	64.6	64.6	33.764	88.505	3302900000	215	0	P9WIL9	pafC	Rv2095c	ProteinPafC	sp|P9WIL9|PAFC_MYCTUProteinPafCOS=Mycobacteriumtuberculosis(strainATCC25618/H37Rv)GN=pafCPE=1SV=1	14
27.04	26.5193	26.9402	26.6637	26.7379	26.8955	26.551	26.7938	25.9846	26.4355	26.7259	26.3333	26.5419	27.019	24.6206	24.5702	24.155	24.492	23.4234	23.3152	24.6272	24.133	23.8783	23.0259	23.9902	23.4241	22.8765	22.8782	23.8085	19.7566	Proteasome accessory factor B PafB	intermediary metabolism and respiration	14	14	70.5	70.5	70.5	35.3	271.52	3240800000	247	0	P9WIM1	pafB	Rv2096c	ProteinPafB	sp|P9WIM1|PAFB_MYCTUProteinPafBOS=Mycobacteriumtuberculosis(strainATCC25618/H37Rv)GN=pafBPE=1SV=1	14
[truncated: 2,355 more rows]
