# Supplementary material for: Lineage-Specific Proteomic Signatures in the Mycobacterium tuberculosis Complex Reveal Differential Abundance of Proteins Involved in Virulence, DNA Repair, CRISPR-Cas, Bioenergetics and Lipid Metabolism
Source: Front Microbiol. 2020 Sep 22;11:550760. doi: 10.3389/fmicb.2020.550760 (PMC7536270; doi:10.3389/fmicb.2020.550760)
Supplement: FILE S3 — Shows the iBAQ intensities in all proteomes that covered a dynamic range of four orders of magnitude between the most- and least abundant proteins. [file Data_Sheet_3.xlsx]

## Sheet: Sheet10
T: Gene Ids	L3	L4	L5	L7
msl3	8.07925	8.8564	7.02305	8.16083
vapB51	7.75555	7.74582	7.75136	7.81914
mmcO	7.41476	7.271	7.99406	7.38166
PE25	6.87731	6.39813	6.56445	6.3825
Rv2525c	8.10085	8.13213	8.03318	7.37931
Rv3035	7.12359	7.17679	7.53493	7.22311
fadA5	7.92807	8.14423	8.37912	8.07302
folC	7.80041	7.82147	7.86435	7.73766
lprN	8.13735	8.36333	8.41389	8.31593
fadE27	7.73061	7.82849	8.10285	8.07838
Rv3717	8.1035	8.06055	8.008	7.52729
mmpR5	7.69461	7.52772	7.44733	7.69539
ldtB	7.38938	7.42198	7.32435	7.051
prpC	7.59789	7.83087	7.97186	8.77639
mfpA	6.97038	6.97746	7.0677	6.92376
fadE26	7.76899	7.87969	7.86749	7.95822
Rv2386A	8.15613	8.35077	8.08664	7.40487
rimI	6.69339	6.70972	6.86205	6.81389
ephA	7.78285	8.05177	6.31288	8.27779
vapC51	7.97404	8.14183	8.23596	8.21896
rseA	6.86751	7.19903	6.91836	6.65423
lipV	8.06138	8.2078	8.21804	7.66412
sigJ	7.44012	7.4072	7.53272	7.52951
ligC	7.35584	7.58836	7.4697	7.4979
cwlM	7.91404	7.75403	7.57476	7.30192
P18	8.13991	7.97684	8.05119	7.3357
LH57	7.25358	7.45583	7.40572	7.27191
mycP2	7.48827	7.526	8.06606	7.62849
mycP1	7.09778	7.24519	7.34213	7.15214
pks16	8.2642	7.82404	7.82266	7.95617
ftsE	8.88865	8.92817	9.1025	9.02044
hpf	8.71193	8.79247	8.41828	8.78467
Rv3254	6.89598	7.41606	7.3091	7.22298
bkdC	8.139	8.09005	8.08846	8.05953
Rv1533	8.07842	8.1889	8.01178	8.19858
Rv3479	8.34134	8.20123	9.10051	9.66707
Rv0525	7.9969	7.86869	7.85225	7.37605
mtnP	7.39171	7.47638	7.67667	7.02917
Rv1155	7.94839	8.04607	7.96823	8.14258
prpD	7.85399	8.11428	8.11588	8.73753
Rv0669c	7.9064	8.07196	7.97118	7.85332
mazE2	7.73004	7.01907	7.41635	6.89722
Rv1433	7.60284	7.7484	7.70025	7.29493
mak	8.54003	8.58181	8.48052	8.60222
Rv0299	7.63522	7.09832	7.06051	7.25127
vapB2	8.02584	7.52419	7.69079	7.85558
Rv0183	9.14364	9.01708	9.23439	9.02424
ricR	8.61257	8.53071	8.84807	8.70315
aceAb	9.15576	7.35837	9.20252	9.43721
aceAa	9.25	7.74092	9.26418	9.52416
rpfC	8.28542	8.2895	7.87621	8.65281
lppE	8.05618	8.11624	7.99178	8.00039
vapB27	8.15192	8.43837	8.2093	8.37412
vapC4	7.34916	7.40396	7.4818	7.57409
tatD	7.60209	7.4512	7.35399	7.38254
lprJ	7.2837	7.0271	6.6257	6.76205
Rv1692	7.57942	7.39526	7.34663	7.49665
metH	7.98214	7.80605	8.14977	7.89509
ephG	8.81473	8.97891	8.92948	9.01127
argA	7.35232	7.4847	7.39164	7.1406
Rv2859c	7.44988	7.17924	6.98779	6.90022
relF	7.28481	7.36966	7.42521	7.63013
Rv3364c	7.61476	7.04332	7.35537	7.28796
Rv3377c	7.21958	7.5038	6.54829	6.59923
vapC46	7.63428	7.53682	7.69105	7.78556
vapB33	7.6978	7.68597	7.58331	8.62024
relE	7.33995	7.12258	7.42406	7.23679
relB	8.02502	7.92185	8.1747	8.15869
Rv1459c	6.95713	6.84297	6.99954	7.04895
acn	9.75305	9.76427	9.74909	9.93817
ripA	8.44696	8.7625	8.37725	8.24262
Rv2449c	8.5973	8.93971	8.69934	8.74924
korB	8.4018	8.34698	8.10954	8.30795
korA	8.70411	8.58384	8.38744	8.47343
Rv2466c	8.25998	8.23037	8.08561	8.53352
gdh	9.85227	9.78752	9.70708	9.87567
vapC38	7.7732	7.95128	7.96785	7.87388
Rv3034c	8.14675	8.12888	8.22305	8.00497
serB2	8.38297	8.31614	8.45225	8.27926
sapM	6.81635	7.04446	6.56509	6.93746
sdhC	7.34864	7.6487	6.3723	7.9291
mazE3	7.51138	7.66495	7.50399	7.54899
vapB45	7.93124	8.01762	7.8026	8.15691
vapC45	7.5721	7.67713	7.45685	7.95544
higA2	7.93809	7.9525	7.9144	8.02391
higB2	7.61188	7.29552	7.47497	7.43226
Rv2034	6.96707	7.3082	7.12841	6.63239
ppm1	8.51481	8.2917	8.53779	8.18478
Rv2102	7.22201	7.04001	6.83783	6.75205
vapC37	7.53541	7.54584	7.58989	7.61662
lppM	7.60635	7.5373	7.7516	7.65789
mptA	7.26566	7.31471	7.1185	7.40599
Rv2175c	8.15903	8.16944	7.81451	8.03169
aroG	9.09805	8.86689	8.91784	8.81817
fadD15	9.41606	9.54434	9.64498	7.26387
ilvX	9.22786	9.2317	9.15872	9.19758
Rv3520c	8.47136	8.63281	8.74412	8.7419
fadD32	10.1456	10.119	9.76441	9.57735
aftB	8.09902	7.98418	8.63569	7.86233
glfT2	8.49832	8.36752	7.94921	7.87725
Rv0250c	8.78617	8.76265	9.02837	8.87036
esxG	8.30001	8.40078	7.705	7.50481
mycP3	7.94164	8.14907	7.9661	7.00056
stf0	8.17728	8.10154	8.23676	8.11687
vapB26	7.55781	7.62673	7.60366	7.60631
vapC26	7.58537	7.51888	7.53738	7.47251
Rv0740	7.86576	7.97755	7.88931	8.02698
vapB31	8.21357	7.88047	7.69304	7.43996
kmtR	7.51063	7.13357	6.99209	7.25947
narS	7.46307	7.61978	7.50885	7.52709
fadA	9.09124	9.18679	9.01481	9.01799
pks5	9.24677	8.72553	9.02894	7.8787
espG5	9.07828	9.11734	9.5327	8.87537
mycP5	7.7686	7.5778	7.77657	7.41312
Rv1747	8.62054	8.67454	8.78727	8.74959
Rv3691	7.31988	7.23439	7.35083	7.59242
egtE	7.74132	7.7537	7.54916	7.6221
egtC	7.67771	7.64145	7.27282	7.64902
Rv3720	8.88004	8.88821	8.82226	8.1438
nmtR	7.15667	6.99021	7.14054	7.1433
tyrA	8.06081	8.20431	8.08934	8.08475
Rv3760	7.42783	7.68007	7.75767	8.07063
tcrX	6.93233	6.94813	7.40081	7.27985
espH	8.75458	8.64865	8.67069	8.72386
sseC1	9.79047	9.62508	9.30257	9.72622
mmaA3	9.00013	8.92184	8.70068	7.50611
mazF7	7.76626	7.72687	7.96283	7.87486
vapB1	7.62354	7.59741	7.88745	7.88198
Rv3202A	6.66502	6.93211	6.98453	7.03309
Rv2742A	7.76756	7.84834	7.99708	7.6398
Rv0609B	7.11817	7.03043	7.01355	7.15382
add	7.96348	8.11183	8.0267	8.30709
fhaA	9.25995	9.26858	9.37398	9.01481
nrnA	8.27427	8.16826	8.1749	8.24214
vapC22	7.30739	7.3594	7.37618	7.59387
cas10	8.10185	7.66764	8.25732	9.15773
csm6	7.9034	8.47891	7.39501	8.73201
mazF9	7.56065	7.57434	7.63835	7.71917
ponA1	8.05645	7.99449	8.11361	7.89353
octT	7.54292	7.48409	7.61719	7.08034
Rv2402	7.51845	8.45028	8.28776	8.34246
fadE28	7.27717	7.22414	7.91272	7.35261
fadE29	7.11356	7.03731	7.35434	7.23282
kshA	7.31572	7.57906	7.30464	7.98605
vapC20	7.19306	6.73988	6.97012	6.87071
fadD29	6.82397	7.82625	8.00788	7.48362
Rv1866	8.12149	8.21474	7.91415	7.95374
hisN	7.95386	8.08632	8.27768	8.01812
Rv0268c	7.35037	7.22502	6.78099	7.24396
cysE	7.64396	7.4764	7.48883	7.56141
mce3R	7.64344	7.72355	7.57069	7.52517
secBL	7.85908	7.83379	7.86891	7.95541
mazF5	7.81256	7.89505	7.98947	8.03647
ppsC	9.27543	8.76727	9.29008	8.3058
espG1	8.39562	8.45252	8.20377	8.71775
gltB	9.19407	9.10332	9.07188	8.71135
lpqL	8.31869	8.17653	8.27694	7.84458
pks15	6.20163	6.39227	8.17269	6.77916
pks1	6.80239	6.43247	9.01313	6.36364
mazG	8.06047	7.95951	8.053	7.97537
aftD	7.40334	6.61503	6.85738	6.71487
Rv0148	9.53571	9.59252	9.64529	9.7176
fadD3	7.06741	7.04127	7.16655	7.41157
fadE34	7.98656	8.02362	8.00928	8.18027
kstR	7.89265	7.93173	7.8304	7.8514
relK	7.44603	7.40932	7.56423	7.62446
nnr	7.40307	7.6501	7.49618	7.59078
vapB46	7.56982	7.44649	7.50252	7.67918
vapB49	7.05702	7.50094	7.66492	7.31584
vapB35	7.35282	7.19863	7.33102	7.4917
vapB4	6.76773	6.7773	6.95328	6.98318
vapB47	7.70283	7.5187	7.7707	7.74072
relJ	7.73286	7.53293	7.62833	7.71665
xseB	7.39335	7.55828	7.47425	7.4969
xseA	7.31712	7.13535	7.11863	7.04222
xerD	7.47939	7.3458	7.37422	7.13865
whiA	8.70726	8.67562	8.59641	8.51908
vapC47	7.73968	7.78613	7.83315	7.8147
vapC44	7.74858	7.65787	7.71477	7.66624
vapC43	7.25626	6.97529	7.15375	7.23581
vapC42	7.04328	7.15737	7.17632	7.26926
vapC41	7.11561	7.2394	7.15372	7.34032
vapC35	7.78561	7.66517	7.86484	7.74657
vapC33	8.06852	7.90102	8.09272	8.93731
vapC32	7.7507	7.70673	7.74186	7.83447
vapC31	6.55518	7.32044	6.626	7.01737
vapC30	7.44753	7.45917	7.52393	7.28733
vapC29	7.7019	7.68428	7.9197	7.85059
vapC28	7.40075	7.44403	7.48065	7.3843
vapC27	8.06625	7.98359	8.16492	8.07682
vapC24	7.32616	7.04708	7.37978	7.11691
vapC19	7.30352	7.22999	7.15814	7.32938
vapC17	7.80866	7.83377	7.75071	7.83845
vapC13	8.05396	8.08789	7.98802	7.91029
vapC12	6.77475	6.8457	7.21323	6.98642
vapC11	7.61406	7.74021	7.72286	7.96432
vapC10	8.56416	8.83423	7.72251	7.78719
vapC9	7.11348	7.13944	7.22318	7.31284
vapC2	7.81598	7.62067	7.76202	7.74491
vapC1	8.11631	8.14148	8.41211	8.44309
vapB40	7.39952	7.71498	7.83889	7.77552
uvrC	8.19791	8.4081	8.32734	7.80221
uvrB	7.80388	7.74331	7.77136	7.67794
Rv1636	10.1036	10.1692	9.95351	10.0875
Rv2026c	7.75113	8.27731	7.92672	8.20728
Rv2624c	6.8636	6.76762	7.07269	6.79176
Rv2623	7.82384	7.61943	8.42755	7.85285
hemE	7.53689	7.41323	7.44874	7.49171
ureG	8.06688	8.11454	8.14136	8.06453
ureA	8.06741	8.38016	8.34465	8.13874
ureB	7.56799	7.82927	7.91297	7.5413
ureC	7.36933	7.55262	7.47523	7.536
upp	7.80735	7.73736	7.67227	7.55951
Rv1086	7.35972	7.40615	7.19631	7.42362
uppS	7.38621	7.26105	7.74773	7.45865
uppP	6.67741	6.63097	6.63666	6.69886
Rv1823	7.65218	7.7207	7.53047	7.65547
Rv1825	7.82838	7.80153	7.76587	7.80442
Rv2717c	7.69616	7.87207	7.62048	7.80916
Rv0813c	8.2188	8.24462	8.35424	8.25741
Rv3399	8.01444	7.99984	7.90344	7.83138
Rv3767c	6.27485	7.16859	7.53141	6.96851
Rv1896c	8.10493	7.8295	7.91171	7.74192
Rv1729c	6.77081	6.83964	6.97142	6.66204
Rv0830	9.14038	7.36624	7.36325	6.63277
Rv0731c	8.60546	8.65351	8.60292	8.6092
Rv0281	8.77102	8.70152	8.87651	8.68648
Rv2345	8.47136	8.6898	8.61209	8.77339
Rv1481	8.32791	8.25076	8.50282	8.41569
Rv0637	8.95305	8.72831	8.87626	8.41522
Rv0635	9.1411	9.08228	9.09454	8.90248
Rv0504c	8.85418	8.93441	8.86425	8.82675
Rv0038	7.90814	7.63246	7.59161	7.77019
eis	8.13818	7.97371	8.44928	7.92469
Rv0566c	8.85672	8.76779	8.77835	8.87154
Rv3193c	8.94201	8.938	9.12519	9.38609
Rv0064	7.42398	7.15549	7.54911	7.99694
Rv2230c	7.53291	7.65026	7.61558	7.70881
Rv2908c	9.23116	8.88246	8.84076	9.45932
Rv2140c	8.9646	8.99953	8.94069	9.09492
lppC	7.11398	7.46577	7.51057	7.66116
Rv1910c	6.76981	6.63652	6.36156	6.81359
Rv2366c	7.10775	6.9501	7.04368	7.5614
Rv1842c	7.54326	7.0865	7.52745	7.70924
Rv1462	8.4322	8.07118	8.08682	8.28074
Rv1461	8.03747	7.64669	7.68693	7.98578
Rv2556c	8.28621	8.47305	8.12267	8.59614
Rv1898	7.70034	7.31742	7.37511	7.80527
Rv1421	8.00432	8.05392	8.24363	8.11909
Rv2851c	7.68756	7.71762	7.9202	7.97934
Rv2148c	7.40836	7.56059	7.01233	7.60573
ung	8.22567	8.15939	8.25348	8.11193
menG	7.89756	8.00286	8.05763	7.83952
Rv3806c	7.51822	7.54336	7.65814	7.66907
thyA	7.37096	7.40622	7.0812	7.28515
deoA	7.34034	7.59875	7.16979	7.55055
tsaE	7.15259	7.00212	6.95198	7.20742
valS	8.65496	8.70171	8.72826	8.7044
tyrS	8.26285	8.33203	8.28655	8.20186
trpS	7.9166	7.75932	8.05115	7.89476
thrS	8.58124	8.5388	8.51021	8.53815
serS	8.2565	8.24871	8.38353	8.13207
proS	8.4378	8.69148	8.65648	8.64039
pheT	8.81731	8.78097	8.70924	8.92164
pheS	7.76834	7.74197	7.78828	8.0937
metG	8.39773	8.34504	8.43228	8.61808
lysX	8.47714	8.53181	8.53995	8.71268
lysS1	8.29754	8.25225	8.40593	8.30724
leuS	8.70315	8.72234	8.71095	8.92956
ileS	8.49696	8.70656	8.72344	8.81952
hisS	8.13682	8.07339	8.07203	7.88387
glyQS	8.75369	8.78176	8.68527	8.69678
gltX	8.51296	8.66882	8.72343	8.73642
cysS	8.32484	8.39424	8.35955	8.27791
aspS	8.307	8.39429	8.41484	8.27049
argS	8.14934	8.30856	8.25105	8.41387
alaS	8.91092	8.89793	8.91705	8.99372
menF	8.06569	8.1994	8.35083	8.11674
trpE	8.24017	8.25496	8.40866	8.48172
trpD	7.88599	8.07943	8.05254	7.99321
trpC	8.96869	8.95136	8.52915	8.7495
trpB	8.67093	8.59427	8.61545	8.60034
trpA	8.72921	8.63158	8.69453	8.77174
Rv0881	6.80041	6.75606	6.73617	6.569
Rv3579c	7.28943	7.30859	7.12756	6.91179
trmD	7.87087	8.03782	7.98522	8.01187
trmB	7.89963	7.60637	7.46374	7.67721
trmI	8.04281	8.07438	8.1261	8.05679
trkA	8.45586	8.37264	8.42933	8.51251
otsB	7.26949	7.37398	7.29892	7.26057
Rv1283c	7.0746	7.04155	7.26375	6.78466
sugB	7.1474	7.13282	7.18323	7.24368
pstC2	6.55317	6.52754	6.24306	6.23086
Rv2563	8.89489	8.8518	9.01595	9.0658
Rv0072	7.8301	7.71426	8.01397	7.45042
ftsX	7.84571	7.76218	8.15036	8.02321
drrC	7.0267	6.73868	7.32143	6.62697
tkt	9.30645	9.14186	8.86436	9.25775
tal	9.06711	8.78261	8.95392	8.71889
tpx	9.2295	9.37134	9.38187	7.62578
kdc	7.08568	8.39475	8.47593	8.73701
ilvG	8.27258	8.38019	8.41127	8.61081
ilvB1	8.51734	8.48663	9.05323	8.27671
tpiA	8.755	8.7296	8.76951	8.87624
gyrB	8.99775	8.91058	8.99623	8.85903
gyrA	9.33734	9.23505	9.4254	9.12827
topA	9.04037	9.07059	9.19058	9.22536
Rv1401	7.637	7.63625	7.50297	7.77767
tilS	7.26048	7.10965	7.69874	7.2384
tig	9.12231	8.9662	9.15845	8.74192
thyX	8.02735	8.13411	7.95017	8.00621
thrC	8.18461	8.11511	8.11504	8.436
Rv1324	8.75093	8.68398	8.8696	8.70651
mpt53	8.4452	8.46746	8.52211	8.46376
trxA	9.53828	9.2739	9.56502	9.70645
fadA4	8.54648	8.22227	8.25394	8.08629
thiL	7.33244	7.32726	7.77923	7.45443
thiG	7.30083	6.92003	7.06826	7.04513
thiE	8.27536	8.26543	8.22917	8.16873
thiD	7.2545	7.12434	7.35378	7.26795
thiC	8.13713	8.07791	7.91003	8.02711
folD	8.40992	8.42522	8.49404	8.37989
ilvA	8.35681	8.15773	8.14082	8.09583
tatC	6.61149	6.62324	6.71936	6.9925
tatB	7.79747	7.64052	7.85675	7.88859
tatA	8.16403	7.99964	8.20211	8.01553
tam	7.1733	7.47407	7.19463	7.41108
Rv2603c	8.4402	8.30183	8.4099	7.99092
Rv2235	7.13685	7.10185	7.14897	7.03439
cobIJ	7.1682	7.02465	6.99921	6.93741
metZ	8.19343	8.3825	8.26102	8.1514
metB	8.47724	8.61737	8.44422	8.677
Rv1373	6.79355	7.23452	7.24477	6.80868
Rv1339	8.02612	8.02428	8.03778	8.04685
Rv3284	7.97661	7.98156	8.00479	8.0111
sucC	9.25835	9.36523	9.2017	9.18187
sucD	9.18529	9.18701	9.15131	9.10075
Rv1301	8.347	8.35913	8.49867	8.50788
cpsY	7.2265	7.345	7.37949	7.41241
smpB	7.37249	7.45805	7.45734	7.50696
ssb	9.43592	9.29041	9.56647	9.39981
ffh	8.47792	8.48695	8.47825	8.5546
ftsY	8.43494	8.42993	8.57493	8.50989
rsfB	7.75836	7.73861	7.84194	7.96681
sodB	9.30625	9.44832	9.26169	9.34906
sodC	8.61813	8.57547	8.85425	8.32985
smc	8.83997	9.02444	8.91754	8.85484
Rv1276c	8.17872	8.21088	8.1422	8.28607
cobB	7.74181	7.48417	7.11676	7.57714
sigG	7.62775	7.64273	7.8815	7.81702
sigL	7.05888	7.23827	7.19126	7.04036
sigK	8.21995	8.42977	8.43707	8.2664
sigH	8.26321	8.18458	8.17345	8.20798
sigA	9.12441	8.83765	8.99484	8.86769
sigF	7.61256	7.46127	7.35457	7.53231
sigB	7.84409	7.33688	7.93758	7.68382
glyA1	9.00039	8.95636	9.39421	9.44428
Rv3661	7.99471	7.87296	7.8769	7.35199
serB1	8.06047	7.87692	8.08902	7.67392
embR	8.30974	8.6509	8.2856	8.51829
dosT	8.0816	8.55275	8.26482	8.70786
devS	6.98869	7.52293	7.47992	7.57929
senX3	7.51056	7.3711	7.43569	6.86392
prrB	8.29759	8.3485	8.36395	8.42684
mtrB	7.60361	7.73135	7.56077	7.6657
mprB	7.57438	7.28542	7.69553	7.83846
pdtaS	7.90912	7.91105	7.95224	7.90181
Rv3143	8.79446	8.8	8.8874	8.88611
regX3	8.32938	8.5414	8.28135	8.30752
prrA	8.70588	8.71602	8.70183	8.60568
pdtaR	9.10701	9.1068	9.13707	9.04297
narL	8.40386	8.60304	8.15637	8.16432
mtrA	9.29305	9.1602	8.94483	8.82805
mprA	8.17754	8.06397	8.44906	8.16814
kdpE	6.74367	6.93224	6.85115	6.50168
secY	8.11451	8.12001	8.07015	8.13723
secE	8.13802	7.91391	8.07291	8.0498
secF	8.12979	7.87255	8.1869	8.04766
secD	8.24998	8.16693	8.4417	8.17832
secA2	9.16687	8.97941	9.1336	8.98163
secA1	9.08458	8.99864	8.9902	9.29121
Rv2216	8.43104	8.33118	8.5124	8.52149
Rv1856c	8.83398	8.83507	8.52444	8.51517
Rv0927c	8.20523	8.31366	8.24922	8.39003
Rv1144	8.68357	8.71513	8.85369	8.77998
Rv0769	8.04261	7.91032	7.75614	7.89806
inhA	8.77906	8.80826	8.71611	8.88603
Rv2073c	7.95801	7.92795	7.92154	7.87807
Rv0484c	8.70876	8.47457	8.46847	8.59865
Rv0945	7.46774	6.78345	7.54553	7.66331
fabG2	7.42182	7.52308	7.43289	7.95499
Rv1543	9.11096	9.20957	9.16723	9.539
ephD	8.42765	8.50382	8.5035	8.42669
Rv2750	7.82642	7.7872	7.60326	7.77226
Rv0687	7.63163	7.51154	7.64767	7.59416
dprE2	8.71101	8.62508	8.68111	8.56971
fabG3	8.25794	8.24566	8.13758	8.48302
fabG1	8.74457	8.73278	8.87439	8.87844
sdaA	7.25554	7.2258	6.49966	6.39103
pstS3	8.06822	8.18058	8.14126	8.23485
pstS2	8.43438	8.36171	8.67088	7.46889
pstS1	9.42436	9.27407	9.35044	8.45574
Rv1280c	7.38628	7.45589	7.62792	7.61061
lpqW	7.84333	7.54704	7.71249	7.68042
lpqY	7.85413	7.92911	7.88738	8.08235
metK	9.55695	9.5317	9.53687	9.57968
ahcY	9.72068	9.66857	9.68182	9.77322
Rv2953	8.61264	8.46998	8.70859	8.46051
Rv2554c	7.67528	7.58095	7.69314	7.56866
ruvB	7.80895	7.42491	7.32212	7.05308
ruvA	8.16035	7.67271	7.76317	6.93916
rsmI	7.73467	7.76909	7.88274	7.7602
rsmG	7.34756	7.22214	7.4564	6.75503
Rv1407	7.40758	7.44948	7.66532	6.98077
rskA	8.4884	8.57111	8.51996	8.6684
rsbW	8.15026	8.32713	8.2903	8.51069
frr	9.08246	9.07759	8.95854	9.00792
rraA	8.39775	8.42978	8.55491	8.72769
rpoZ	8.62443	8.56117	8.1637	8.38839
rpoC	10.1931	10.1109	9.95215	10.0691
rpoB	9.89842	9.91389	9.73393	9.91488
rpoA	9.71741	9.74651	9.57246	9.65933
rnpA	6.80779	6.77143	6.88367	6.96827
rnz	7.82796	6.64119	7.74342	7.50899
rph	8.49507	8.41604	8.44383	8.1871
rnj	7.67836	7.50986	7.73934	7.47394
rnc	8.08952	8.0267	8.0774	8.04875
deaD	6.84456	7.24546	7.33387	7.84265
ksgA	7.38104	7.4928	7.49878	6.8297
rmlD	7.02329	7.20385	8.37903	8.21272
rmlC	8.06487	8.14176	7.96793	8.1417
rmlA	8.35978	8.37936	8.30038	8.33514
rimP	8.40056	8.3185	8.2061	8.3582
rimM	7.18378	7.16891	7.06715	7.34441
Rv3818	7.58786	7.56591	7.43114	7.68483
qcrA	9.08884	9.0951	8.9354	9.10387
rpsI	9.28181	9.13159	9.02288	9.10802
rpsH	9.35488	9.28362	9.20526	9.11793
rpsG	9.4349	9.3276	9.2897	9.33712
rpsF	9.43898	9.45679	9.378	9.46076
rpsE	9.29905	9.11932	8.9746	9.13691
rpsD	9.46985	9.29411	9.26621	9.22503
rpsC	9.2052	9.09566	8.89689	8.88534
rpsB	9.25986	9.09805	9.08458	9.03076
rpsT	9.08001	8.91097	8.67495	8.88235
rpsA	9.52477	9.40341	9.41402	9.55994
rpsS	9.16221	9.12506	9.05346	9.10096
rpsR1	8.96458	8.80895	8.86918	8.85381
rpsQ	9.06423	8.94068	8.72212	8.96455
rpsP	9.15515	8.97184	8.91895	8.89607
rpsO	9.22565	9.22794	9.12189	9.0916
rpsZ	8.1867	8.11421	8.2887	8.14863
rpsM	9.61056	9.51851	9.36135	9.36001
rpsL	8.63487	8.62336	8.4321	8.49603
rpsK	8.5574	8.24628	8.315	8.40799
rpsJ	9.31961	9.28153	9.16185	9.24497
nrdB	7.6855	7.79314	7.75153	8.14971
nrdF2	8.07111	7.67837	7.82756	7.26359
nrdF1	7.50664	7.11404	7.6464	8.00445
nrdE	8.843	8.56121	8.2055	8.58078
nrdZ	7.05618	7.37199	7.27589	7.5398
rplI	9.22945	9.02991	9.08271	9.17056
rplF	9.32527	9.11787	9.15305	9.20763
rplE	9.07397	8.98018	9.03615	8.96225
rplD	9.24105	9.12297	9.09913	9.14041
rplC	8.97877	9.00625	8.81584	8.97077
rpmJ	8.09384	8.26067	8.41494	8.37005
rpmG2	8.3529	7.66714	8.19028	8.57155
rpmF	8.5684	8.38405	8.38039	8.45918
rpmE	8.67425	8.72231	8.61394	8.51228
rpmD	8.45867	8.33238	8.15217	8.59425
rplB	8.92668	8.94996	8.85898	8.81443
rpmC	8.69829	8.6998	8.82937	8.84305
rpmA	8.92702	8.7761	8.70829	8.89256
rplY	9.18061	9.03739	8.99422	8.94551
rplX	9.14758	9.00182	8.93512	9.01874
rplW	9.24047	9.02719	9.23065	9.21043
rplV	8.8083	8.61327	8.66574	8.69995
rplU	9.25725	9.21096	9.1605	9.23611
rplT	8.97564	8.72946	8.77516	8.84193
rplA	9.12584	9.06793	9.00454	9.15912
rplS	9.21109	9.13088	9.11448	9.12804
rplR	8.68954	8.75279	8.3704	8.76698
rplQ	8.91848	8.82622	8.94858	8.80777
rplP	9.10113	8.92449	8.88205	8.98327
rplO	8.77989	8.66245	8.66476	8.7522
rplN	9.15345	9.08664	9.06603	9.11571
rplM	9.18546	9.10219	9.09367	9.08607
rplL	10.105	9.97614	9.88498	9.93199
rplK	9.11153	8.9591	9.03189	8.99424
rplJ	9.32668	9.2394	9.28979	9.2921
ribH	8.38737	8.5479	8.54241	8.50858
ribBA	7.88331	8.1229	7.86843	8.01645
rho	9.42799	9.2999	9.21793	9.19429
sseA	8.95921	8.95377	9.19232	9.06807
cysA1	9.62364	9.72098	9.37374	9.58956
prfB	8.17519	8.30496	8.24321	8.19368
prfA	7.74488	8.06517	7.96906	7.87806
parE2	7.32399	7.21725	7.84593	7.48437
parE1	7.08346	7.14873	7.20672	7.05026
relA	8.04852	7.8978	8.03314	8.0773
trxB	8.5536	8.34661	8.4935	8.24117
mtr	7.99122	7.71055	7.62885	8.06666
sthA	8.42729	8.48256	8.40307	8.29126
lpdA	8.20941	8.24551	8.22339	8.29881
lpdC	9.22807	9.30484	9.2814	9.23666
recR	7.76855	7.30483	7.4303	6.93281
recN	7.64705	7.64376	7.91887	7.56494
recF	7.79032	7.78214	7.84857	7.87686
recD	7.11404	7.31454	7.24383	7.71234
recA	7.39464	7.21301	7.54976	6.4918
rbpA	8.70971	8.47792	8.67426	8.31917
rbfA	8.14482	7.99549	8.00264	7.75654
Rv0571c	7.08066	7.18216	7.23426	7.7406
pyrR	8.22154	8.20077	8.13507	8.1807
pyrH	8.17091	8.24866	8.36933	8.33218
pyrG	8.5296	8.41434	8.38077	8.22688
pyrE	7.82772	7.95422	7.88006	8.04817
pyrD	7.54336	7.55681	7.49084	7.54329
pyrC	8.0834	8.0505	8.00522	7.90791
purQ	8.38016	8.33895	8.35944	8.32621
purL	8.72263	8.68977	8.68111	8.7165
purK	8.38863	8.40119	8.32773	8.29964
purE	7.6153	7.83513	8.22209	7.80348
purU	7.09851	7.12218	7.11618	7.28115
purN	8.12228	8.07335	8.02576	7.97726
purH	8.62832	8.60936	8.57612	8.48549
purD	8.39893	8.51556	8.35238	8.40071
purC	8.41931	8.38117	8.50767	8.50804
purA	8.43596	8.42873	8.35576	8.34883
pup	8.27049	7.91623	8.06145	8.02572
pth	7.20566	7.03683	6.83278	7.08586
php	8.12156	7.92955	6.74713	8.00281
pta	7.9819	8.01728	7.97113	8.0136
Rv2744c	9.47816	9.47202	8.68054	9.58788
truB	7.23777	7.18775	7.428	7.16823
truA	7.62744	7.58492	7.95831	7.53016
Rv1711	7.83561	7.82485	7.82556	7.8687
Rv1540	7.26392	7.41369	6.75223	7.08955
psd	8.39442	8.36356	8.45705	8.20715
purF	7.16346	6.99212	7.08113	7.16634
hpt	8.03711	8.01932	8.09223	7.72845
caeA	8.27309	8.14628	8.25525	7.88238
caeB	7.13628	7.90552	7.61243	7.14619
lexA	8.74504	8.83541	8.63099	8.90285
Rv3671c	8.11641	8.33876	8.44644	8.3407
rip1	7.39576	6.75699	7.2317	6.77631
htpX	7.56215	7.1351	7.83614	6.94019
pepE	7.15357	6.98533	7.16158	7.45378
dapE	8.24591	8.34902	7.94405	8.46718
apeB	7.9979	7.90233	8.01229	8.05323
pepA	9.00625	9.05446	9.07773	9.12525
Rv2782c	7.09307	7.24334	7.39888	6.75166
tsaD	7.06401	6.90925	6.87566	6.92603
prcB	8.72365	8.64652	9.20044	8.85998
prcA	8.44751	8.38675	8.94345	8.73667
Rv2190c	7.23475	7.38276	7.68679	6.93814
ripB	8.19573	8.36784	8.22477	7.59682
proC	8.52017	8.42418	8.51712	8.63132
proB	7.28156	7.52286	7.4598	7.53275
proA	8.66888	8.62555	8.60254	8.75134
Rv0496	7.92038	7.97721	7.99477	7.98776
ppnK	7.82576	7.83394	7.80918	7.85052
ppk	8.80421	8.68044	8.59773	8.90047
ppiB	8.25873	8.37665	8.50333	8.32732
ppiA	9.7147	9.69252	9.8075	9.65987
pstP	8.57109	8.69537	8.67692	8.63602
PPE65	7.78871	7.87716	7.73077	8.32197
PPE51	7.15924	7.44146	8.46801	6.97957
PPE42	6.40037	6.20091	6.2039	6.1478
PPE40	7.77137	7.56463	7.63809	7.10832
PPE38	7.32801	7.34102	6.74663	7.00655
PPE33	7.56081	7.73461	7.34178	7.6313
PPE32	7.96706	8.13008	7.3673	8.02926
PPE20	8.26893	8.14501	8.04348	7.25152
rpe	8.11601	7.88704	8.04646	7.6386
Rv3807c	7.2242	7.54112	7.19354	7.41254
ppa	9.0023	8.89248	9.1246	9.02857
pnp	9.54717	9.43201	9.51168	9.23355
plsB1	6.81827	7.34333	8.5904	6.86058
plsB	8.3966	8.52581	8.15534	8.475
pknL	6.65551	6.7266	6.59796	6.28632
pknK	8.12061	8.37566	8.25435	8.7338
pknJ	7.19304	7.56132	7.46928	7.63419
pknI	7.45034	7.57446	7.52118	7.58897
pknH	8.54553	8.69245	8.82774	8.82769
pknG	8.8618	8.65092	8.72433	8.55442
pknF	7.776	7.98561	8.08778	7.19424
pknE	7.98961	8.19978	7.79727	6.99752
pknD	9.21336	9.27804	9.2985	9.21381
pknB	8.62171	8.58055	8.66508	8.74928
pknA	8.31061	8.29526	8.38691	8.38776
Rv0181c	7.09447	6.98477	7.01225	7.29695
Rv3633	8.66865	8.70502	8.2721	8.35658
Rv1501	7.62167	7.48394	6.71301	7.22861
Rv1159.1	8.80586	8.81662	7.85106	9.15987
phoU2	8.31737	8.37012	8.43197	8.41148
phoU1	8.54663	8.59572	8.21173	8.43674
Rv3168	8.30391	8.44925	8.08095	9.11029
ptpA	7.10643	6.7877	7.19229	6.65951
Rv2368c	7.09068	6.82078	7.05438	7.35442
plcC	6.91715	7.87191	7.77201	7.12457
plcB	8.1181	8.30831	8.25967	7.88442
plcA	7.57157	8.25341	7.96581	7.6187
Rv2951c	8.6642	8.71979	8.93631	8.90862
Rv1885c	7.73907	7.94214	7.7753	7.2408
Rv0948c	7.39983	7.33682	7.1023	7.39755
pheA	8.1858	8.14761	8.40465	8.23289
Rv2949c	6.73489	7.97728	7.88619	7.36248
gpgP	7.75316	7.7984	7.89124	7.55986
gpmA	8.67028	8.86195	8.93234	8.85846
pgk	9.08019	8.88238	9.07715	9.13287
adoK	9.05668	8.82635	8.93034	8.72989
pfkA	8.15906	8.13418	8.52591	8.47988
bcpB	8.41057	8.46244	8.48787	8.58496
bcp	8.61624	8.65933	8.71255	8.68984
Rv2238c	8.37985	8.39342	8.30384	8.26345
katG	9.67367	9.80231	9.67875	9.63008
PE_PGRS35	7.16897	7.26122	7.4637	6.75449
PE23	6.95925	6.92349	6.74378	6.75594
PE15	8.90701	8.66739	8.4792	8.19596
pckG	9.32166	9.087	8.62617	9.34741
Rv2047c	8.04972	7.9629	7.90151	6.78947
mazF6	7.351	7.35862	7.57017	7.61857
mazF4	7.46205	7.35894	6.88958	7.44223
pdxT	7.77477	7.73914	7.58089	7.72878
pdxS	8.51468	8.44578	8.52464	8.46535
pdxH	7.82472	7.89876	7.66609	7.92549
def	8.21307	8.09184	8.17696	8.14417
pcp	7.64725	7.89771	7.77908	7.72063
parD1	7.17765	7.45759	7.17184	7.26357
parB	8.54511	8.37389	8.55763	8.3355
cysD	7.86793	7.74486	7.83812	7.18814
cysH	7.5354	7.60296	7.50746	7.60527
Rv2573	6.7512	6.76678	7.708	6.65921
panC	7.91302	7.86224	7.39146	7.77327
pafC	8.00822	7.95066	8.04289	8.0571
pafB	7.95789	7.99266	8.04891	8.10981
Rv1847	7.86567	7.79944	7.89444	8.00535
Rv2959c	6.93752	8.0026	8.5055	7.41149
pra	8.98003	8.96253	9.04953	9.0421
ppgK	8.41845	8.46756	8.51747	8.55474
Rv2952	8.81086	8.87305	8.93576	7.54149
papA5	7.53058	7.19268	7.3898	7.11541
mtb12	7.15616	7.94186	8.00299	6.97002
mpt64	8.23902	8.39436	8.34437	7.88426
mpt63	9.51083	9.93285	9.54649	9.59239
menA	7.4852	7.65516	7.61803	7.50794
lsr2	9.82315	9.77256	9.72294	9.59344
hbhA	9.83356	9.75498	9.94606	10.289
glf	8.30112	8.34108	8.23373	8.25741
fprA	8.73077	8.28975	8.6609	8.68714
recC	8.10034	8.27094	8.1825	8.4712
cfp6	7.45393	7.76622	8.06221	7.8924
cfp32	8.78264	8.80711	8.78939	9.33961
cadI	7.51252	7.33074	7.22029	7.60492
apa	8.4956	8.56787	8.54076	8.29237
Rv0954	8.46523	8.6075	8.52933	8.58221
bkdB	7.18761	7.01565	7.25062	7.25883
bkdA	7.3842	7.1427	7.35516	7.53967
kgd	9.67985	9.68928	9.45168	9.70354
dlaT	9.58271	9.45085	9.52811	9.63932
aceE	9.26342	9.28346	9.31069	9.54776
Rv2280	8.89616	8.89365	8.92773	9.27365
Rv1771	9.08207	8.96772	9.17032	9.2463
yidC	7.93206	8.04798	8.23178	7.92637
pyrB	8.12392	8.15014	8.03507	8.01115
argF	7.898	7.93717	7.63142	8.11767
orn	7.75571	7.73772	7.65676	7.56612
pyrF	7.45926	7.49296	7.43643	7.4945
arfA	7.72215	7.77497	7.83677	7.8062
lysA	7.99125	7.99813	8.02214	7.99255
nusG	9.12185	9.06599	8.93837	9.03763
nusB	8.28493	8.26886	8.14295	8.18412
nusA	8.45723	8.48677	8.45984	8.69237
nuoE	8.37155	8.48541	8.40541	8.53779
nuoF	8.37641	8.37442	8.351	8.56587
nuoG	9.13846	9.06551	9.04493	9.15045
nuoL	7.84587	7.87971	7.86821	8.06483
nuoM	7.83599	7.68361	7.77515	8.15836
nuoA	7.7922	7.52265	8.0228	8.00108
nuoN	7.59025	7.77495	7.66987	7.87139
nuoH	7.3527	7.35106	7.49539	7.37326
mutT4	7.11746	6.87471	6.83328	6.93001
mutT1	7.3798	7.34764	7.43022	7.6364
nucS	7.70817	7.50203	7.4325	7.07588
Rv2565	8.09177	7.21593	8.16705	8.49397
Rv1063c	7.40749	7.40195	7.61553	6.81963
nrdR	8.11089	8.21043	8.20529	8.43756
nrdI	7.27314	7.29046	6.73438	7.14678
Rv3131	6.84215	6.87941	7.30649	7.21695
Rv0480c	8.10418	8.09468	8.14273	8.33919
sir	8.21916	8.39785	8.23987	8.22446
Rv0910	8.05131	7.96088	7.69398	8.01055
Rv0298	8.16766	7.37484	7.51238	7.45359
vapB48	7.03169	7.11451	6.51276	7.16603
vapB44	7.62937	7.5723	7.5703	7.57507
vapB41	7.12031	7.44074	7.23694	7.02977
vapB39	7.81894	7.66893	7.71607	7.53022
vapB38	7.8732	8.37541	8.02514	8.02979
vapB37	7.49664	7.35946	7.36825	7.5442
vapB36	7.44287	7.47922	7.3759	7.51064
vapB32	8.0642	8.15972	8.16447	8.26468
vapB30	7.55377	7.60344	7.44149	7.51428
vapB29	7.65781	7.87305	7.78406	7.67378
vapB13	7.24628	7.17706	7.33345	7.24895
vapB12	7.67961	7.70073	7.61095	7.37927
vapB3	7.16373	7.0477	7.91677	7.27377
tlyA	6.70791	6.68652	6.65454	6.77319
rshA	7.76329	7.85024	7.8852	7.92434
Rv2179c	7.24373	7.31262	7.45413	7.32203
parD2	7.74099	7.67336	7.89875	7.64872
mazE7	7.1522	7.06126	7.38443	7.62316
mazE6	7.74765	7.80294	7.77819	7.82282
mazE5	8.07151	8.01081	8.00247	8.12011
mazE4	7.40291	7.49178	7.28784	7.28834
iniC	8.44234	8.07857	7.75986	7.40594
iniB	9.28823	8.77245	7.77153	8.34414
iniA	8.7559	8.5477	7.96607	8.03767
hsaA	8.66211	8.5315	8.32593	8.46111
hrp1	7.63621	7.31274	8.40224	8.17987
higB1	6.83491	6.87234	6.94474	7.14355
higA1	7.3878	7.39515	7.38952	7.53297
garA	9.84855	9.75143	9.94102	9.89186
fhaB	8.60823	8.57299	8.63493	8.71578
espR	9.26252	9.52119	9.43353	9.47156
espL	8.75566	9.18831	9.03743	9.43242
espK	8.85574	8.76169	8.73136	7.16194
espI	8.94209	8.77791	8.82782	8.97886
espG3	7.68055	7.50562	7.58584	6.72156
espG2	6.82002	6.7354	7.75764	6.71365
espF	9.18921	9.23847	9.39079	9.50531
espE	8.66501	8.46392	8.72788	8.68288
espD	8.1177	8.5552	8.69685	8.81988
espC	8.99963	9.26081	9.25049	10.0092
espB	8.47289	8.47903	8.28137	8.08304
espA	9.0456	9.38407	9.77368	10.1999
eccE5	8.3216	8.32135	8.70656	8.084
eccE3	8.47126	8.73611	8.59868	7.55771
eccE2	7.33383	7.63583	7.04743	7.76151
eccE1	7.88224	7.7378	7.99283	8.06967
dprE1	7.95527	8.0677	7.90108	7.70683
cwsA	8.77106	8.92466	8.92204	8.85801
csm4	7.43183	7.49076	7.43411	8.29478
csm3	8.10216	8.30374	8.01745	8.99162
carD	8.72791	8.47847	8.46141	8.48945
arfC	7.53049	7.6178	7.49153	7.77877
nuoI	8.27316	8.37814	8.16465	8.51689
nuoB	8.16602	8.22832	8.17918	8.26456
nuoC	8.5404	8.56443	8.61034	8.84731
nuoD	8.42734	8.36337	8.3719	8.5458
ndkA	9.32307	9.50217	9.39676	9.48548
Rv2913c	8.54713	7.2168	7.31817	6.47368
fprB	6.99844	7.16912	7.00488	7.51871
Rv2287	6.44533	6.41777	6.66978	6.77046
nat	7.43875	7.49053	7.38853	7.72434
Rv1812c	8.13248	8.11052	8.29124	7.82963
nadE	8.2048	8.32875	8.29513	8.24408
nadD	7.5303	7.55485	7.89734	7.27402
nadC	8.84075	8.223	7.92478	7.51735
nadB	8.0159	7.20577	7.45608	7.29508
nadA	8.48265	7.67049	7.92463	7.21463
mviN	8.69166	8.72761	8.66271	8.7116
mutB	7.89642	7.91272	7.9839	7.75634
mutA	7.80112	7.98232	8.08654	7.74521
murG	7.9737	7.99733	7.79144	7.44874
murF	8.09121	8.59099	7.98402	7.98822
murE	8.60071	9.07449	8.64379	8.59654
murD	8.1833	8.45197	8.05507	7.91892
murC	8.00247	7.98714	7.69701	7.64861
murB	7.33151	7.01741	6.86301	7.09223
murA	7.95097	7.90051	7.96947	7.67142
mtnN	7.63655	7.70168	7.82534	7.61507
msrA	8.07295	8.01132	7.82818	8.09809
mshD	7.99269	7.84489	8.1898	7.26986
mshC	8.14423	8.06867	8.03064	8.03607
mca	8.15691	8.09402	8.09851	8.02861
mshB	8.40463	8.32401	8.3687	8.35576
mscL	8.64309	8.76965	8.43119	8.76793
mrp	8.06051	8.07617	8.15842	8.18794
mraZ	8.49297	8.55358	8.51846	8.57633
rsmH	7.90778	7.71164	7.73564	7.92973
menC	7.22526	7.22246	7.5831	7.56605
mqo	7.8003	7.7234	8.0393	7.74147
Rv1688	7.49708	7.61126	7.54177	7.46962
Rv2900c	7.31205	6.99901	6.99681	7.11025
narG	8.78209	9.30544	6.88134	7.22024
moaE2	7.26738	7.18823	7.47545	7.65229
moeA1	8.29959	8.36099	8.67419	8.60715
mobA	8.46471	8.45908	8.451	8.36562
moaE2	7.93101	7.93892	8.01098	8.25008
moaE1	8.33005	8.23147	8.001	8.67922
moaC3	8.4091	8.60671	8.186	8.55925
moaC2	7.70963	7.61948	7.68179	7.64083
mmpS4	7.89365	8.28418	7.97328	7.96885
mmpS3	8.30062	8.35877	8.33658	8.36487
mmpS1	7.15088	7.33349	7.39527	6.58768
mmpL11	8.20276	8.09384	8.21638	8.23722
mmpL7	8.17391	8.09517	8.2154	8.25878
mmpL5	8.02502	7.59629	7.5582	6.70604
mmpL4	8.42744	8.65737	8.28858	8.63231
mmpL3	9.13248	8.91068	8.8246	9.01106
mmpL2	7.09482	7.59989	6.50596	6.54265
ogt	7.80517	8.28407	7.87547	7.82721
Rv2994	6.76013	6.9269	7.03044	6.90407
Rv1410c	8.13656	8.13309	8.27012	7.84108
metX	7.29713	7.25626	7.05003	7.11163
Rv3030	7.26439	6.61176	6.1093	6.11524
Rv1220c	8.56021	8.4503	8.46416	8.19912
Rv3342	7.86474	8.03993	7.83689	8.17912
metE	10.3872	10.2016	10.1678	10.0982
mymT	8.92134	8.63441	7.70662	9.4
menD	7.53628	7.46072	7.56539	7.458
mdh	9.58317	9.40603	9.5284	9.37929
mbtK	7.3423	6.89111	6.74345	6.8004
glcB	9.71962	9.63127	9.62811	9.55279
map	8.29334	8.38227	7.96725	8.2173
map-1	8.14482	8.13418	7.93759	7.88421
malQ	7.48615	7.59407	6.51208	7.40778
mez	6.79057	6.90007	7.22989	6.96313
Rv3282	7.53191	7.58388	7.53296	7.47699
Rv1899c	8.47891	8.49368	8.19989	8.20742
ribE	8.45765	8.57422	8.5202	7.82858
lpqB	7.94927	7.98807	7.97731	8.05542
lprG	9.17696	9.14937	9.31742	9.23345
lprF	8.744	8.88772	8.64121	7.09615
lprB	8.35942	8.25616	8.47973	8.51639
lprA	9.33484	9.41915	9.18156	9.5375
lpqT	7.35324	7.27353	7.6994	7.33486
lpqH	9.30468	9.43913	9.09916	9.38603
lpqE	9.22735	9.29866	9.33548	9.31431
lppX	8.46546	8.73085	9.27483	8.66984
lppP	6.85082	6.87518	6.89995	7.37989
lppK	7.35519	7.31958	7.28274	7.3063
lppJ	7.76976	7.76816	7.6866	7.25503
lipB	7.24729	6.95166	6.9095	7.22863
nlhH	7.5536	7.51002	7.39428	7.21798
Rv1592c	6.86471	6.63276	6.83363	6.84127
lgt	8.23127	8.12159	8.24704	8.31027
leuD	8.88579	8.69078	8.77597	8.14404
lepA	7.79217	7.9208	7.77929	7.77659
lepB	8.09177	8.02239	8.20017	7.85165
Rv3480c	7.20393	6.95039	6.82449	6.85534
Rv3087	7.76077	8.17846	7.65137	8.48123
Rv2484c	7.7773	7.55062	7.92177	8.22735
Rv2285	8.06299	8.33068	8.31118	7.54158
Rv0221	7.47894	8.03563	7.2583	7.14495
Rv1425	7.62587	7.79166	7.75911	7.71059
tgs4	7.95972	8.20577	7.96677	8.53434
tgs2	9.00711	9.20178	9.14489	9.07504
pbpA	7.81581	7.7162	7.96011	7.96755
blaC	8.43672	8.53273	8.46912	8.13672
Rv2149c	7.80988	7.79836	7.81591	7.95511
rpiB	8.66983	8.76335	8.89727	8.84844
mku	7.14136	7.05626	7.04992	7.4282
tmk	7.68134	7.59626	7.76532	7.58237
prs	8.91342	8.8929	8.8994	8.56887
pyk	8.99893	9.05736	9.10182	9.00979
thrB	7.84384	7.75623	7.88627	7.7535
gmk	7.90947	8.68394	8.04017	7.98017
adk	9.26743	9.27827	9.20602	9.06685
ispH1	7.60366	7.779	7.47186	7.56321
ispG	8.69778	8.76284	8.69612	8.52425
ispF	8.19926	8.18648	8.39825	8.10877
ispE	7.96233	7.99654	8.02214	7.83202
ispD	8.59482	8.49131	8.60605	8.79233
mhuD	9.1262	9.17441	9.27084	9.29791
Rv0795	8.65918	8.53235	8.31078	8.04622
ino1	8.30036	8.23639	7.93661	7.63362
guaB1	8.98888	8.77431	8.59796	8.79837
guaB3	8.68196	8.65231	8.72655	8.88643
guaB	8.66322	8.55228	8.5891	8.70467
suhB	7.93063	7.90583	7.94433	7.86819
cysQ	8.33108	8.20222	8.36938	7.94959
ilvH	8.51778	8.55618	9.0242	8.40958
ilvD	8.80081	8.86075	8.88968	8.98751
ilvC	9.2392	9.35141	9.78899	9.31131
infC	8.60319	8.68797	8.21474	8.66019
infB	9.12863	9.1358	9.08736	9.24408
infA	8.74092	8.79091	8.83588	9.0974
idi	7.26076	7.00647	6.74344	6.98589
icl	7.63017	7.45975	8.67167	7.29959
leuB	8.52098	8.50507	8.47076	8.56723
icd	7.47376	7.62362	7.38362	7.77379
Rv0559c	8.21418	8.26515	8.04622	7.83177
Rv0560c	7.72928	7.50628	7.41211	7.34949
Rv0968	8.01691	8.15664	8.60283	7.93606
Rv0966c	8.21165	8.42716	8.11803	8.2583
Rv0959	7.85591	7.35778	7.73744	7.68533
Rv0953c	7.75882	7.70251	7.02674	7.69035
Rv0940c	8.14526	8.077	8.2836	8.413
Rv0906	7.62664	8.12778	8.17849	8.18837
Rv0898c	7.69301	7.61336	7.6842	7.8798
spmT	8.50433	8.52829	8.72427	8.37594
Rv0887c	7.26694	7.20828	7.26219	7.53106
Rv0877	7.72339	7.56073	7.68119	7.57495
Rv0875c	7.78162	7.75648	7.22368	7.93686
Rv0738	8.85978	8.57279	8.77597	8.90919
Rv0634A	8.71904	8.47664	8.53528	8.36691
Rv0508	7.78901	7.68529	7.7673	7.46804
Rv0502	7.91624	7.78576	7.91462	7.88412
Rv0501	7.98213	8.17921	8.23717	7.82539
Rv0500A	8.60019	8.92454	8.87504	8.96848
Rv0499	7.34009	7.15027	7.11912	6.98851
Rv0498	7.51663	7.52705	7.62421	7.57442
Rv0497	8.0735	8.22259	7.96634	7.94929
Rv0495c	7.06251	6.80867	6.39787	6.48598
Rv0493c	7.63973	7.68454	7.47154	7.4893
Rv0487	7.85357	7.93005	7.74927	8.14582
Rv0485	7.43486	6.64857	7.16301	6.6721
Rv0481c	7.80793	7.66697	7.72289	7.62416
Rv0479c	8.74584	8.85928	8.96925	8.84335
Rv0441c	7.61821	7.34153	7.12071	7.60774
Rv3835	7.39966	7.19195	7.33806	7.27905
Rv3788	8.41514	7.87268	8.03782	8.19761
Rv3786c	7.4271	7.48887	7.47053	7.33925
bpa	8.6481	8.43241	8.61152	8.59402
Rv3679	8.43308	8.39342	8.37374	8.2739
Rv3412	7.19636	6.86226	6.80833	6.78032
Rv3404c	8.08775	8.10254	7.89796	8.13399
Rv3400	8.40396	8.48916	8.5347	8.81338
Rv3292	8.41449	8.47325	8.48615	8.38061
Rv0313	8.52274	8.1229	8.64149	8.07317
Rv2927c	8.62725	8.14993	7.64724	7.26548
Rv2926c	7.00531	6.92054	6.80766	6.82027
Rv2923c	8.04198	8.0393	8.05488	8.16649
Rv2915c	7.40652	7.54513	7.63516	7.72116
Rv2910c	6.99252	7.18221	6.9353	7.11608
Rv2901c	8.70421	8.63065	8.68916	8.66169
Rv2895c	8.40824	8.30705	8.37929	8.50463
vapB43	7.74318	7.54544	7.52985	7.57651
Rv2716	8.27282	8.23019	8.37387	8.44758
Rv2676c	8.54841	8.3945	8.52996	8.3816
Rv2633c	7.47179	7.96652	6.835	7.91425
Rv2632c	8.48017	9.41482	8.96025	9.69103
Rv2629	7.18113	7.15204	7.46028	7.77422
Rv2599	7.30248	6.91102	7.11589	6.63782
Rv2597	8.20879	8.00591	8.10924	7.9852
Rv2588c	8.59088	8.26342	8.47219	8.48952
Rv2585c	7.11089	7.23769	7.25271	7.69539
Rv2575	7.46436	7.70479	7.473	7.65874
Rv2574	8.07276	7.99998	8.07842	8.05568
Rv2571c	7.77355	7.87315	7.94911	7.85389
Rv2570	7.16047	7.30685	7.07565	7.60122
Rv2569c	8.03599	7.88596	8.00715	7.9085
Rv2568c	7.54679	7.44133	7.41936	7.3366
Rv2567	8.57802	8.41602	8.49262	8.58965
Rv2560	7.55963	7.46303	7.60078	7.44623
Rv2558	8.46262	8.8715	7.9109	9.25672
Rv2557	9.15918	9.20063	9.04692	10.0263
Rv2468c	9.12287	9.03238	8.85689	8.97785
Rv2411c	8.15884	8.44784	8.74147	7.78009
Rv2319c	6.71698	7.46018	8.07555	7.25892
Rv2313c	7.31683	7.35666	7.14529	7.19424
Rv2307c	7.18571	7.45696	6.72847	8.0023
Rv2305	8.36724	8.46848	8.44707	8.45723
Rv2302	9.59513	9.51767	9.13685	9.42906
Rv2300c	7.30559	7.5075	7.16765	7.48979
Rv2297	8.1352	8.39747	8.19593	8.59578
Rv2286c	7.05084	6.99382	7.11823	7.16767
Rv2272	7.34059	7.4982	7.46798	7.57244
Rv2271	7.36203	7.33335	7.13846	7.08493
Rv2240c	7.34965	7.49414	7.36312	7.28051
Rv2239c	7.63229	7.69323	7.79133	7.7065
Rv2237	7.8026	7.74707	7.76898	7.57039
Rv2229c	8.23997	8.26259	8.13123	8.2511
Rv2228c	7.42614	7.81043	7.58493	7.83313
Rv2226	8.73592	8.69155	8.64339	8.86013
Rv2219	8.39055	8.34941	8.38315	8.38872
Rv2206	7.4303	7.27642	7.25744	7.27258
Rv2203	8.19901	8.11444	8.16782	7.85224
Rv2197c	8.10291	8.10833	7.83377	8.32915
Rv2091c	8.71756	8.75318	8.87944	8.5904
Rv2084	7.53921	6.59302	7.37511	7.22642
Rv2074	8.79046	8.54886	7.6326	8.50584
Rv2067c	7.94677	8.13814	8.09349	8.03403
Rv2030c	7.07544	7.008	7.43651	7.74299
Rv2011c	6.95351	6.9911	6.96505	6.8983
vapB15	7.29385	7.23623	7.29188	7.2584
Rv2008c	7.53337	7.48751	7.47473	7.49184
Rv2005c	7.515	7.3413	7.84796	7.89214
Rv2004c	6.58787	6.69327	6.70811	6.99335
Rv2001	7.76941	8.00009	7.6715	7.98284
Rv2000	7.79212	7.91097	7.75216	7.90918
Rv1998c	7.37348	7.36857	8.38106	7.15765
Rv1996	7.74532	7.52051	7.6415	7.17152
Rv1995	7.414	7.21453	7.60129	6.85183
Rv1993c	8.22126	8.2295	8.46144	8.34547
Rv1990c	8.02816	8.16367	8.01149	8.2867
Rv1989c	7.2874	7.16441	7.37203	7.27598
Rv1987	8.25551	8.2383	8.23754	8.09816
Rv1841c	7.39366	6.56327	7.40266	7.69746
Rv1836c	8.8612	8.60845	8.89756	8.81485
lipZ	7.14348	7.16447	7.36292	7.33405
Rv1829	8.69978	8.85896	8.7506	8.96796
Rv1738	7.60465	7.34023	7.97506	7.51266
Rv1708	8.51107	8.47709	8.54528	8.46838
Rv1591	7.71594	7.56703	7.13868	7.34903
vapB11	7.69316	7.60073	7.64267	7.66709
Rv1546	8.22958	8.15436	8.48797	8.38566
Rv1526c	6.73463	6.80802	7.18344	6.7836
Rv1509	7.73715	7.39226	7.8128	7.77115
Rv1507c	8.05713	8.12512	8.08343	8.12642
Rv1498c	8.04379	8.09405	7.65402	8.12584
Rv1486c	6.87649	6.94525	7.47851	6.91449
Rv1480	8.52842	8.39886	8.56827	8.62192
Rv1419	7.37363	7.66381	7.62786	7.37194
vapB10	8.34586	8.62785	7.30557	7.6561
Rv1367c	7.53721	7.48464	7.69824	7.69704
Rv1366	6.96474	7.07791	7.08361	6.88982
Rv1364c	7.29618	7.02243	7.00199	6.8269
Rv1363c	7.82353	7.80905	8.04821	7.5931
Rv1362c	7.90922	8.00225	8.09548	7.99691
Rv1360	7.67586	7.95838	7.80325	8.13548
Rv1359	6.7263	6.62926	8.4358	6.70793
Rv1352	7.15033	7.50239	7.60446	7.68934
Rv1342c	7.86574	7.73221	7.91959	7.87846
Rv1337	6.66271	6.77096	6.83812	6.84837
Rv1333	7.68814	7.7185	7.93934	8.24264
Rv1332	7.62813	7.57195	7.70725	7.59367
Rv1312	7.23795	7.4659	7.43857	7.51579
Rv1290c	7.26041	7.45162	7.49189	7.5824
Rv1289	7.72505	7.49542	7.55859	7.60703
Rv1288	6.58572	8.04151	8.09314	6.4201
Rv1278	7.34918	6.94844	7.39924	7.2061
Rv1269c	8.96935	9.09552	8.75535	9.19626
Rv1265	8.29541	8.34792	8.33429	8.81813
Rv1260	8.14157	8.23421	8.37905	8.30289
udgB	7.00381	7.20986	7.18893	7.18898
Rv1109c	8.79966	8.67146	8.87077	8.69651
Rv0093c	6.97613	7.16527	7.11494	6.87683
Rv0090	7.20249	7.25667	7.36093	7.19811
Rv0088	9.18336	9.31437	9.17295	9.28747
Rv0569	7.78838	7.63818	7.99359	7.97746
Rv0049	6.91882	6.43095	6.77583	6.8942
Rv0048c	8.29634	8.33447	8.51635	8.46784
Rv0036c	8.78186	8.86039	8.81498	7.6602
Rv0034	7.7677	8.04821	7.35307	7.80179
Rv0030	7.39328	7.59219	7.60021	7.81585
Rv0028	7.33822	7.5154	7.6475	7.77929
Rv0027	6.89941	6.8726	6.91725	7.19424
Rv0025	7.02563	7.33175	7.48698	7.62919
Rv0010c	7.43573	7.29921	7.24059	7.603
Rv0007	8.48001	8.37822	8.18429	8.07893
Rv0079	7.17345	6.90155	7.66723	6.99847
Rv2611c	7.42749	7.38023	7.4354	7.39945
kstR2	7.25016	7.25679	7.44096	7.33228
ethR	7.55325	7.5613	7.63055	7.50444
Rv3405c	7.6201	7.76966	7.70298	7.5482
Rv2250c	7.45194	7.45281	7.48934	7.4922
Rv2912c	7.32276	6.96023	6.989	6.95832
Rv1816	7.18446	7.8675	7.80676	7.59526
Rv1556	8.23106	8.33149	8.19207	8.08593
Rv1255c	7.36894	7.2259	7.42338	7.43122
Rv0472c	8.16107	8.10779	8.35164	8.06337
Rv0196	7.35095	7.44553	7.41502	7.40761
Rv1287	7.65984	7.74705	7.84198	7.92998
Rv1830	8.10921	8.28861	8.28854	8.20369
Rv1828	7.81327	7.64903	7.74396	8.01645
Rv2887	7.85778	8.0177	7.92644	7.94078
Rv0880	8.14622	8.19576	8.1116	8.08196
Rv2282c	6.37361	7.05515	7.01727	6.94785
Rv1985c	7.01094	7.04852	7.0269	7.16447
Rv0377	6.72408	6.85654	6.7469	6.99596
devR	7.79431	8.01225	8.29697	8.25047
Rv3095	6.84675	7.00749	7.11876	7.14358
Rv0494	6.86294	6.81924	7.02354	6.88417
Rv0043c	7.22105	7.02015	7.30679	6.73622
ideR	8.99752	8.89048	9.36782	8.90126
crp	9.65497	9.54903	9.5608	9.47509
cmr	6.56827	6.89395	6.62553	6.88036
Rv0474	8.56854	8.60917	8.68466	8.5064
ramB	6.53405	6.29937	6.99709	6.79053
Rv0023	7.68954	7.71781	7.68209	7.75731
smtB	8.10534	8.2772	8.08336	8.21914
Rv0081	8.27958	8.13453	8.10452	7.9304
cmtR	7.46742	7.45401	7.65788	7.4005
virS	6.92468	7.31022	7.31361	7.77287
blaI	7.88713	8.02078	7.72154	8.01778
htpG	9.46036	9.35482	7.66202	9.21264
dnaK	10.3587	10.1824	10.2746	10.187
hspX	8.84696	8.41692	9.31393	9.06326
hrcA	8.19822	8.11952	8.23744	8.38218
Rv3534c	7.96735	7.8515	8.28317	8.11833
hup	9.85541	10.1057	10.1059	10.0846
Rv2613c	7.93951	7.93008	8.02995	8.02768
Rv1262c	7.07434	6.80717	8.29356	8.07011
Rv0759c	8.15655	8.31863	8.17958	8.58601
pat	7.7146	7.68691	7.69654	7.76734
hisC	8.00634	8.10653	8.16465	8.14974
hisB	7.4176	7.47391	7.46171	7.67142
hisH	7.78293	7.57278	7.61045	7.39843
hisF	8.03567	7.95416	8.1919	8.11873
priA	8.48244	8.38725	8.63663	8.26888
hisI	7.5215	7.57666	7.75736	7.46942
hisE	8.13136	8.3448	7.9344	8.06051
hisG	8.32381	8.35318	8.26274	8.21595
glmU	8.01292	8.01637	7.89366	7.88036
Rv2204c	9.36046	9.06213	9.1089	9.11534
moeZ	8.70266	8.5863	8.63582	8.44991
hemL	8.23295	8.21919	8.40071	8.12992
hemY	7.19976	7.09503	7.34516	7.11261
hemC	8.04813	7.68304	7.93833	7.96119
hemB	7.91885	7.91787	7.88655	8.09878
hemA	7.53424	7.13414	7.40831	7.34684
uvrD2	7.59085	7.11103	7.14566	7.14974
uvrD1	8.00415	7.83748	7.88273	7.6528
recB	8.03814	8.21168	8.15881	8.50288
mfd	8.5403	8.57396	8.52014	8.56175
priA	7.61104	7.5991	7.46075	7.45917
helY	8.29436	8.25667	8.36329	8.52366
dinG	6.88067	7.2159	6.7752	6.75838
Rv1341	7.96883	7.99947	6.58665	7.96841
dhaA	8.51335	8.70853	8.66671	8.67658
dhmA2	8.4342	8.52401	8.68195	8.56037
dhmA1	9.11167	9.37951	9.18963	9.53527
Rv3376	7.71744	7.59119	7.61736	7.55961
guaA	8.6257	8.69482	8.70321	8.70502
obg	7.47939	7.47553	7.11039	8.00337
grpE	9.24839	8.81154	8.95861	8.8214
Rv2205c	6.667	6.83844	6.72323	6.91811
greA	9.17278	9.07802	9.07686	8.98638
wag31	9.82659	9.83799	9.76077	9.60813
glpQ1	7.9061	8.07291	8.01136	7.82587
Rv1422	7.57618	7.26766	7.62361	7.58596
Rv2212	7.85266	7.86316	7.58561	8.09237
Rv1264	8.08853	8.1345	7.75888	8.29449
Rv1279	8.0249	8.11564	7.98742	8.35597
Rv0492c	7.74243	7.72787	7.64948	7.23895
choD	8.30745	8.09117	8.67831	6.5685
glgP	8.66596	9.22513	9.25885	9.39171
Rv2581c	7.91024	7.55252	7.42397	7.09747
mraY	7.27905	7.68985	7.42459	7.3481
mftF	7.48463	8.15827	7.46792	7.26012
glfT1	7.7629	7.55289	7.8544	7.72087
pimF	7.34743	6.89541	6.96432	6.71744
Rv2957	7.44917	7.65229	7.70691	7.67827
Rv1514c	7.39529	7.33228	7.2894	7.29783
Rv0539	7.47648	7.45512	7.58221	7.33165
wbbL	8.11724	8.13309	8.05945	7.9785
mshA	7.23961	7.0425	7.52845	7.729
pimB	6.96316	7.15517	7.01157	6.9731
pimA	7.09279	6.82244	6.72122	6.74909
aftC	7.96562	7.90048	7.99684	8.05277
Rv2181	7.483	7.25662	7.55552	7.4501
aftA	7.44773	7.59211	7.50458	7.73911
pmt	7.30824	7.26986	7.27351	7.40197
Rv1524	7.5608	7.49459	7.17831	7.13938
otsA	8.70766	8.38115	8.43303	8.41196
Rv3401	8.84968	8.7957	8.84085	9.00199
Rv2006	7.47995	8.00941	7.70867	8.21885
Rv3198.1	8.34661	8.18304	8.29285	7.8811
gltD	8.22784	8.2392	8.09656	7.99843
glpX	8.72172	8.72249	8.79484	8.70271
glbO	8.03242	8.08386	7.85526	8.03727
glbN	6.10845	8.24462	9.48659	6.4577
glnE	8.52234	8.55631	8.47906	8.96894
glnD	7.09391	7.67067	7.55949	7.22141
glnB	8.3763	8.93568	9.06472	8.86525
asnB	8.49153	8.50387	8.43742	8.48521
trpG	7.82	7.84351	7.88303	7.7353
glnA2	8.75325	8.84887	8.97357	8.87082
glnA1	9.90038	9.67849	9.86015	10.1056
glmM	8.09489	8.08397	7.61376	7.34672
glgC	7.32697	7.52669	7.14965	7.7304
glgB	8.12156	8.16409	8.15676	7.94219
egtD	7.63346	7.36543	7.36163	7.0443
glmS	8.78667	8.87705	8.89842	8.77405
gcvT	8.75219	8.75276	8.81795	8.93016
gcvP	8.69873	8.64503	8.91754	8.46801
gcvH	9.05061	8.74108	8.91858	8.7494
folE	8.15731	8.10223	8.02453	8.12205
gatC	7.98254	7.98397	7.98582	8.10009
gatB	8.4899	8.49926	8.46337	8.51908
rmlB	8.41527	8.33365	8.24932	8.4502
galE1	8.2679	8.24846	8.44993	8.29332
pgi	8.44512	8.57012	8.58832	8.9636
zwf1	7.59926	7.68152	7.89763	7.69251
zwf2	8.56314	8.00251	8.45312	8.91205
gpsA2	8.71557	8.38511	8.60741	8.88518
gpsA	7.94925	8.07504	8.14712	8.05146
glpD2	7.74799	7.90103	8.03274	7.65353
glpD1	7.6071	7.41397	7.71553	7.8014
gap	9.45675	9.22373	9.55	9.5559
zur	8.2791	8.18938	8.03366	8.49987
furA	6.97359	7.0774	7.00152	7.32666
frdB	7.15073	7.53424	7.00243	8.09545
frdA	7.44601	8.0766	7.59141	8.52976
fumC	9.19756	9.21659	9.30574	9.18605
ftsZ	8.63698	8.26385	8.04017	7.67946
rodA	7.34427	7.44813	7.42985	7.5527
ftsQ	8.25215	8.21016	8.13395	8.11217
ftsK	8.13789	6.80272	6.87505	6.30522
eccC5	9.47371	9.29281	9.64006	9.25703
eccC3	9.33157	9.71758	9.57356	8.62843
eccCb1	8.35557	8.2572	8.47998	8.48792
eccCa1	8.52107	8.37619	8.5354	8.61611
nei2	7.25746	6.81091	7.48581	7.09501
fpg1	6.44474	6.52146	6.38396	6.46085
folB	8.02747	8.13171	8.58939	8.09552
folK	7.86687	7.71595	8.07456	7.63832
folP2	7.60759	7.39257	7.38133	7.05903
folP1	7.73181	7.575	7.70349	7.74577
fmt	7.88653	7.948	8.24045	8.11113
lldD	9.87536	10.0598	10.0152	10.6092
mftD	8.19332	8.05858	8.19587	8.14594
fgd1	8.38353	8.35394	8.32873	8.56454
bfrB	9.12146	9.18081	9.71842	9.19593
fdxA	8.00307	7.10096	8.11899	7.28535
Rv3230c	7.55963	7.64122	7.82048	7.16744
fdhD	6.5619	6.49541	6.80724	6.60226
mpt83	8.5028	8.18107	8.45945	8.51971
mpt70	7.18969	7.18236	7.70569	7.66748
ethA	7.84051	7.88499	7.90802	7.48266
fabH	8.26169	8.22471	8.19825	7.89899
fabD	8.37177	7.74073	7.74437	7.65977
etfB	9.73304	9.6607	9.59844	9.68044
etfA	10.0618	10.0019	10.0991	10.0108
bpoC	8.30046	8.27256	8.27727	8.18244
Rv2715	8.0786	8.67108	8.78506	7.64882
hsaD	8.28418	8.25081	8.26888	8.41606
esxK	9.12879	9.24472	9.13229	8.61432
esxO	9.19618	9.50835	7.79188	8.83913
esxN	8.6566	8.76515	9.07653	8.45497
esxB	9.92131	10.5253	9.90562	9.57874
esxA	9.58405	9.93788	9.24638	9.74507
era	6.37599	6.53213	9.09142	7.09694
eno	9.17009	9.29019	9.21693	9.24311
der	7.51807	7.30812	7.21733	7.2566
embC	8.42025	8.42909	8.43414	8.52351
embB	8.36581	8.33343	8.50813	8.41355
embA	8.47101	8.45414	8.6307	8.6342
tsf	9.37278	9.3924	9.57286	9.33506
efp	8.65686	8.60762	8.58529	8.61825
cysNC	7.84031	7.91165	7.53384	7.24638
fusA	9.54383	9.43162	9.40353	9.21181
Rv0120c	9.23472	9.50625	8.85891	9.26442
tuf	10.3725	10.384	10.3595	10.4021
echA17	7.70452	7.738	7.6871	7.67277
echA14	7.80993	8.1769	7.84582	7.96412
echA12	7.14962	7.24596	8.37912	8.13928
echA8	8.78868	8.82631	8.92295	8.8879
echA6	8.54134	8.77735	8.80969	8.46697
Rv0130	7.31681	7.63194	7.62072	7.79142
menB	8.28861	8.19582	8.31977	8.34803
fadB2	8.93065	8.81082	9.24743	8.94821
eccD5	8.59164	8.59422	8.94318	8.56827
eccD3	8.32387	8.51485	8.4726	7.53309
eccD2	7.00346	7.06126	6.9494	7.06318
eccD1	7.94823	7.79265	8.10758	8.13555
eccB5	8.42493	8.33648	8.815	8.52599
eccB3	8.56478	8.83501	8.76365	7.89124
eccB1	7.88331	7.95037	8.20341	8.24319
Rv3716c	9.25137	9.45849	9.36088	9.28724
dxr	7.46756	7.29327	7.36449	7.44425
dxs	8.36348	8.55278	8.33796	8.66798
dut	8.39664	8.46189	8.39592	8.18721
dus	6.69798	6.8214	6.53796	7.36012
dtd	7.56064	7.57186	7.57331	7.36342
dnaE1	8.34926	7.87301	7.81912	7.57373
dnaX	8.42428	8.39132	8.10305	8.23139
dnaN	8.97067	8.97248	9.14098	8.97056
Rv2090	7.2755	7.23998	7.23257	7.36901
polA	8.85627	8.83461	8.86046	9.01072
pafA	8.33997	8.25246	8.21378	8.13922
dop	8.49192	8.49502	8.49542	8.35116
ligA	8.44384	8.40888	8.42436	8.2843
ligD	7.65501	7.6724	7.54704	7.9419
ligB	7.19648	7.07173	7.10773	7.19112
dnaJ2	8.44386	8.10089	8.52519	8.1758
dnaJ1	8.63313	8.6805	8.77418	8.55525
dnaG	7.83391	7.97894	7.99039	7.70436
dnaA	8.76344	8.8555	8.67025	8.63335
disA	8.01144	8.26117	8.4013	8.17949
hsaC	8.26548	8.30153	7.5361	8.45294
hisD	7.88667	7.91818	7.77266	7.58162
folA	7.42775	7.43361	7.41182	7.58763
serA	9.5808	9.63468	9.64514	9.66123
asd	8.72875	8.53419	8.68894	8.54547
gabD2	8.40125	8.97594	8.90303	9.08789
gabD1	8.41345	8.48635	8.59299	8.66397
Rv0458	8.9442	8.1659	8.78661	9.5223
Rv0770	6.70364	6.61504	6.52101	6.78573
mmsB	7.90867	8.19783	8.30748	8.44683
dgt	8.5633	8.62149	8.5919	8.63218
menJ	7.15482	7.19343	7.29287	7.31524
coaBC	8.04587	7.91677	8.08468	7.95802
desA2	8.67339	8.562	8.68995	8.77978
desA1	8.57982	8.45469	8.55297	8.83931
punA	7.20898	7.34871	7.37936	7.63023
deoC	7.74302	7.78943	7.8737	7.83251
Rv2417c	7.73923	7.65259	7.75076	7.30732
Rv2637	7.2605	7.40664	7.32834	7.34829
Rv0364	7.09601	7.08568	6.96879	6.86886
Rv1558	8.95091	8.60825	8.93936	9.11843
Rv1261c	8.81972	8.95251	8.89534	9.1611
ddn	8.89015	8.82137	9.03794	9.13123
dcd	7.80938	7.84321	7.84212	7.6432
dapF	7.69193	7.6412	7.65276	7.54508
dapD	8.60825	8.71699	8.69931	8.56264
dapB	8.60712	8.64902	8.74216	8.80775
dapA	8.28912	8.29378	8.22318	8.07864
aao	7.93626	7.97072	8.13802	7.80643
dagK	7.98162	8.00655	7.87101	7.83851
ddl	8.27559	8.29528	8.31144	8.1233
cysO	8.18775	7.91674	7.9278	8.03302
qcrC	8.71116	8.47429	8.50872	8.65135
qcrB	8.95865	8.94131	8.8291	8.83741
cut2	8.44203	8.72832	8.23634	8.35752
Rv1984c	8.10595	8.32056	8.00941	7.70109
csoR	7.64998	7.68461	8.26183	7.51227
cbs	8.66286	8.68394	8.71556	8.57093
cysM	7.63539	7.42531	7.44994	7.75123
cysK1	8.64737	8.47875	7.83921	8.19131
crgA	7.98369	7.81301	7.95445	7.98112
mftE	6.96486	7.4697	6.93815	6.90574
crcB1	7.35486	7.35	7.58698	7.53237
ctaE	8.23684	8.18633	8.17932	8.44063
ctaC	8.88367	8.94035	8.80575	8.83623
ctaD	8.17289	8.09437	8.15162	8.25256
hemN	6.69883	7.0335	6.97317	6.83391
cspA	10.2932	9.97982	9.82072	9.77346
fbiC	7.75765	7.33764	7.19234	6.86167
fbiB	7.933	7.7795	7.93234	7.98969
cofD	7.84249	7.67887	7.70297	7.72539
cofC	6.59135	6.58481	6.49527	6.67198
cobT	7.62429	7.87633	7.91892	8.09251
cobH	7.74168	7.71829	7.56364	7.62644
cobQ	7.83531	7.96207	7.95255	7.7319
Rv1314c	8.57008	8.61306	8.73998	8.41399
coaX	8.08778	7.99437	7.89764	8.07126
coaE	7.85366	7.76503	7.88532	7.78802
coaD	8.1181	8.18498	8.11291	8.21664
coaA	7.70653	7.80334	8.19984	7.94574
cmk	7.74827	7.61561	7.67702	7.70175
mmaA1	8.34013	8.15585	8.22601	8.0029
pcaA	8.88624	8.87127	8.70185	8.64611
cmaA2	9.24222	9.17167	8.90629	8.89672
cmaA1	8.24277	8.33556	8.38351	8.32504
clpX	7.99703	7.9179	7.85469	7.63015
clpS	7.32978	7.07229	7.28122	7.40676
clpP2	9.31037	9.30662	9.34106	9.35953
clpP1	9.38218	9.23729	9.38853	9.32274
Rv2667	7.31561	7.42344	7.56736	8.97216
clpC1	9.70571	9.57486	9.56176	9.71368
clpB	9.56731	9.31334	9.32346	9.47818
citA	8.27265	8.51579	8.58147	7.14278
gltA2	9.4705	9.45195	8.95893	9.36199
citE	8.11773	8.09992	8.02057	8.39
cinA	8.18701	8.1645	8.19187	8.07478
groS	10.7793	10.5839	10.6118	10.814
groEL2	10.7653	10.7061	10.7429	10.9205
groEL1	9.79468	9.77404	9.94051	10.1274
pks11	7.86807	7.78838	7.64173	7.48057
pks10	7.52295	7.62269	7.25998	7.0167
cdsA	6.11331	6.36691	5.99357	6.11787
pssA	6.64376	6.91209	6.96874	7.01555
pgsA2	6.76529	7.12597	7.06573	7.12064
pgsA1	7.65936	7.44929	7.59193	7.65184
pgsA1	7.75592	7.7217	7.8153	7.97921
cdh	7.81696	7.98064	8.13178	7.90549
ribD	8.60245	8.46476	8.55262	8.55212
cdd	7.9945	8.14792	7.97727	8.12421
Rv2242	7.47229	7.60436	7.67362	7.74229
eccA1	8.7954	8.86307	8.95819	9.2394
eccA5	8.30309	8.48297	8.66712	8.52975
eccA3	8.85842	9.22394	9.0899	8.05165
Rv0106	7.11528	6.63767	6.9684	6.28758
Rv2325c	6.64418	6.5438	6.74364	6.62871
cas6	7.64514	8.10904	7.80758	8.35482
mtcA1	9.38294	9.549	9.11604	9.30786
mtcA2	7.87335	7.43851	7.40737	7.78737
carB	9.18199	9.32265	9.29594	9.33453
carA	8.03246	8.10175	7.92185	7.89471
Rv0433	8.16897	8.09146	8.37936	8.3358
cyp142	8.03874	8.0308	7.47734	8.04972
cyp140	8.18113	8.00462	7.97122	7.93108
cyp139	7.27743	7.31913	7.32414	7.04661
cyp138	7.67544	7.34854	7.88425	6.9746
cyp137	7.52723	7.56562	7.35648	7.6827
cyp136	7.72501	7.47634	7.53615	7.64439
cyp135B1	8.00659	7.94945	7.98573	7.91073
cyp130	7.21171	7.18455	7.1543	7.18809
cyp126	7.42801	7.27152	7.39321	6.81707
cyp125	7.87563	7.58484	8.27363	7.93747
cyp123	6.85982	6.68094	6.56697	6.81868
accA1	7.86053	7.78357	7.74234	7.72942
bioD	7.70655	7.74845	7.8913	7.80288
bioB	7.64821	7.11691	7.30144	7.16462
bfr	9.02135	9.29765	9.27743	9.48608
Rv2850c	7.59615	7.6414	7.59789	7.63851
Rv0654	8.19995	8.28724	8.59859	6.9266
Rv1488	9.13443	9.27117	9.14823	8.36246
ctpV	8.40814	8.40516	8.94977	8.38913
ctpI	9.39764	9.14333	9.10185	8.99448
ctpG	7.15897	7.5631	7.98735	7.67522
ctpE	7.57424	7.57568	7.67291	7.80319
ctpC	8.69108	8.45367	8.50939	8.57896
ctpB	6.99918	6.83506	7.03985	6.83123
ctpA	7.57245	7.22678	7.19951	7.14953
atpD	9.86703	9.87935	9.98256	9.9708
atpA	9.79944	9.85605	9.95946	10.0468
atpG	9.11903	9.04321	9.16014	9.14189
atpC	8.73052	8.83728	8.81847	8.7122
atpFH	9.02263	9.1086	9.16077	9.09223
atpF	8.86058	8.9146	8.96456	8.96192
atpB	7.6255	7.81399	7.73558	7.79134
Rv3552	6.94702	6.37641	6.7931	6.70663
Rv3551	6.8315	6.65663	6.81086	6.7281
scoB	7.68065	8.03084	6.63516	7.5397
scoA	7.86807	8.05346	6.74536	7.84024
argG	8.69498	8.70131	8.60719	8.60024
murI	7.73986	7.68628	7.71287	7.83546
hom	8.38557	8.40119	8.38616	8.25406
ask	8.71904	8.73466	8.78562	8.6777
ansA	7.9048	7.81993	7.93317	7.73933
aroQ	8.10264	8.09972	8.05019	8.02465
aroB	7.92566	7.83307	7.90019	7.81421
aroC	8.08877	8.2398	8.20871	8.17768
aroK	7.39175	7.49069	7.54742	7.45191
aroA	8.33714	8.33838	8.27346	8.40097
argH	7.94318	8.02127	7.9756	8.06718
argR	7.59453	7.65143	7.35243	7.4339
Rv1496	7.7516	7.56334	7.84106	7.7069
argJ	7.9968	8.07857	7.97019	8.09947
dapC	7.25816	7.49254	7.39249	7.31557
argD	8.18648	8.3211	8.13574	8.20447
argC	8.29239	8.16705	8.06752	8.23439
argB	8.3524	8.44652	8.43353	8.4208
arcA	8.36737	8.37694	8.40291	8.35555
apt	8.06224	7.88436	7.82787	7.64946
nth	7.76376	8.25093	8.07867	8.1831
end	8.14934	8.15646	8.13405	8.27056
aofH	6.98267	7.1174	7.40892	6.78166
glgE	8.38876	8.38279	8.51884	8.26205
treS	8.13248	8.16524	8.14364	8.31054
treY	7.1417	7.36827	7.09583	7.46948
treZ	6.95337	6.83309	7.09681	7.10343
glgX	7.88921	7.92825	7.92045	8.008
Rv3031	7.22131	7.01208	7.0801	7.60789
Rv1320c	7.7281	7.7565	7.57674	7.7792
Rv1319c	7.9063	7.86487	7.22799	7.49308
Rv1318c	6.83736	7.27434	6.97317	7.21437
cya	7.08991	7.23218	6.83001	7.5528
fadD13	7.95097	8.2491	7.75893	8.60892
menE	7.38274	7.46906	7.43662	7.42215
mbtM	7.49896	7.14585	6.96422	7.12869
fadD26	8.21735	7.6249	9.21418	7.32276
fadD25	6.61342	8.35776	6.95008	8.2843
fadD23	7.77749	7.96193	7.84118	7.83259
fadD21	7.21917	7.49195	7.59845	6.74163
fadD19	8.16292	8.45541	8.69396	8.72773
fadD11	7.87453	7.82422	8.85369	7.68196
fadD30	7.82426	7.82498	8.23223	7.29596
fadD28	9.07689	8.79374	9.06487	8.8647
fadD22	6.90776	7.37166	8.01021	6.73996
mbtB	8.55149	7.63373	7.42724	7.0228
Rv3778c	8.46037	8.54996	8.42815	8.50938
csd	8.49758	8.45826	8.49189	8.53464
iscS	7.13472	6.82616	6.55428	6.87126
serC	8.61974	8.77165	8.96633	8.68326
ilvE	8.35034	8.38851	8.34292	8.53413
gabT	8.06644	8.05181	8.09209	8.16791
bioA	7.21785	7.10162	7.58024	7.33159
Rv2294	8.4498	8.47395	8.49101	8.39025
Rv2231c	6.54018	6.23274	6.27305	6.10916
aspC	7.89471	7.26169	7.0636	7.33112
amiC	8.67138	8.80169	8.92874	8.88234
amiB2	7.7785	7.94494	7.95034	7.88439
amiA2	8.14179	8.17797	8.22632	7.86671
gatA	8.43724	8.47563	8.54085	8.48591
fba	9.28858	9.32597	9.36063	9.36996
Rv2971	9.26055	8.92117	9.00312	8.9997
Rv2298	8.98544	8.94695	9.0916	9.24504
alr	7.70254	7.66549	7.78799	7.74993
ald	7.20903	8.26311	6.18577	6.90384
leuA	8.69787	8.67251	8.6642	8.3767
ahpD	8.86294	7.50412	7.51109	7.39841
ahpC	9.20774	6.62965	6.66424	6.87075
adhA	7.26837	7.33985	7.31825	8.00152
adh	7.27731	7.52122	7.50399	7.81629
adhC	9.2492	9.17615	9.17984	9.30829
adhB	9.12759	9.15357	8.96788	9.16092
acyP	8.47235	8.27175	8.55332	8.62645
acsA	8.57989	8.59155	8.61311	8.54119
acpS	7.78169	7.90359	7.94776	7.669
tesA	8.62896	8.59941	8.6727	8.61846
kasB	9.89515	9.48273	9.62852	9.34465
kasA	9.83266	9.49421	9.25455	9.28265
ppsE	9.57692	9.12824	9.47314	8.8386
ppsD	8.73375	8.45096	8.70349	8.04368
ppsB	8.66854	8.40173	8.7362	8.19896
ppsA	9.08012	8.16492	8.9094	7.6576
pks2	8.85687	8.45355	8.1667	8.05854
mbtL	7.7074	6.85126	7.21333	7.61441
acpM	11.013	10.5928	10.6645	10.5994
leuC	8.54448	8.27128	8.3807	7.78429
fadE10	9.51811	9.55888	9.39582	9.53839
fadE25	9.27795	9.30038	9.11207	9.05477
fadE12	8.45649	7.81441	8.09982	8.31315
Rv0802c	7.46534	7.42591	7.32218	6.80938
aac	7.59468	7.77521	7.85277	7.71129
ackA	7.21601	7.41502	7.33682	7.33385
mhpF	7.60964	7.60391	8.01937	7.80945
accD6	9.30931	8.67431	8.82992	8.26475
accD5	9.07828	8.86583	9.1012	8.85111
accD3	7.01961	7.67427	6.6762	7.62075
Rv0647c	8.55238	8.58163	8.64469	8.28952
sugC	8.06352	8.29172	8.19	8.35292
Rv2564	8.63897	8.52656	8.71364	8.63238
Rv2326c	7.86508	7.77692	8.03007	7.85052
bacA	8.27091	8.20336	8.47045	8.43225
Rv1281c	7.83742	7.92801	8.04206	7.84311
irtA	7.24971	7.05922	6.9664	7.00869
Rv0986	7.49787	7.45114	7.49023	7.03499
ettA	8.89615	8.87739	8.81894	8.86773
Rv0073	7.41802	6.50549	7.61667	7.84227
uvrA	8.85098	8.85831	9.04281	8.76646
pstB2	8.25312	8.17272	8.39938	7.71275
pstB1	7.9616	7.86481	7.77256	7.87425
mkl	9.3078	9.72823	9.35145	9.20817
Rv2688c	7.52319	7.18418	7.58783	7.81738
drrA	8.29555	7.76675	8.50409	7.77233
cysA	7.40751	7.12746	6.94232	7.36112
ansP2	7.39234	7.4464	7.48753	7.09198
ansP1	6.69699	7.04497	6.3574	7.22024
Rv2559c	7.45924	7.31112	7.73235	7.30218
ftsH	8.41736	8.09132	8.16518	8.11972
mpa	8.41828	8.35228	8.39964	8.09499
mpt51	8.70901	9.1518	8.57029	8.95958
fbpC	9.33774	9.17237	9.03088	8.64767
fbpB	9.2823	9.72213	9.29594	9.15436
fbpA	8.76315	8.93788	8.73194	8.42403
pgl	8.3359	8.08019	8.3298	8.49525
Rv1106c	8.78588	8.87843	8.78554	8.80406
Rv2082	7.56004	7.0864	7.21827	7.42256
gpm2	8.31884	8.32465	8.24055	8.08938
umaA	8.27736	9.11919	9.26675	8.79318
secE2	9.18087	9.27857	9.48755	9.65637
mmaA2	9.18594	9.164	9.25486	8.98218
mmaA4	9.15634	9.01292	8.97797	8.68144
ptbB	8.11324	8.09262	8.06393	8.24939
Rv0157A	7.80127	8.19365	8.06848	7.69937
mce2D	7.40319	7.48909	7.09054	7.06681
Rv0597c	7.17595	7.06625	7.27379	7.23654
hadB	9.41948	9.25737	9.29254	8.87502
Rv0713	8.03129	8.19307	7.98542	8.31408
serA2	7.50507	6.78398	7.22058	7.43152
Rv0743c	7.61945	7.56378	7.76614	7.50924
Rv0760c	8.23867	8.21344	8.0029	8.09594
cfp29	8.45434	8.45225	8.5216	8.6771
Rv0817c	7.58983	7.71656	7.86766	7.82702
Rv0822c	7.40812	7.32348	7.27898	7.1247
cspB	9.00826	9.17243	8.95854	8.88425
Rv0921	6.90543	7.07025	6.74956	6.89267
Rv0926c	8.09639	8.22871	8.11661	7.16011
Rv1700	7.42747	7.50655	7.55651	7.39548
Rv2474c	7.35467	7.26851	7.19193	7.32083
Rv2531c	8.58362	8.6593	8.48782	8.71615
tesB2	8.11143	8.12512	8.14264	7.15921
Rv2683	8.35073	8.25256	8.16634	8.3609
Rv2708c	8.07788	7.70224	7.64214	8.03543
Rv2728c	7.71808	7.48189	7.21956	6.74601
ribF	7.50095	7.48585	7.39622	7.34682
Rv2828c	7.48854	7.63464	7.54084	7.53256
cysG	7.65319	7.7811	7.72423	7.62733
glnA4	8.08675	8.24321	7.97864	8.22922
Rv2884	6.64435	6.58663	6.49824	6.68158
Rv2954c	7.97329	8.03314	7.95593	7.42873
Rv3032A	7.87039	7.80003	7.5906	7.76251
fadE22	8.10785	8.33564	8.40221	8.55362
Rv3066	6.31383	6.5224	6.48548	6.43362
Rv3076	9.25869	9.33377	9.32799	9.29019
PPE52	7.27903	7.28798	6.56953	6.44813
Rv3438	8.19371	8.28174	8.33925	8.22487
Rv3463	8.40579	8.4185	8.34033	8.94681
Rv3483c	7.42818	7.4179	7.71226	7.64448
Rv3488	7.96845	8.16859	8.08239	8.26781
Rv3493c	7.91982	7.8815	7.71858	7.64222
mce4B	8.22513	8.33622	8.41218	8.14706
fdxD	7.87935	7.82701	8.21867	8.17403
Rv3572	7.20812	7.73344	7.55349	7.71416
Rv3618	7.39012	7.55605	6.50977	7.97046
lpqG	8.97642	8.79679	7.60316	8.83667
Rv3645	7.78079	7.67483	7.80395	7.68992
dppA	6.983	7.15743	7.06412	7.74626
Rv3678A	7.96566	7.98107	7.81683	8.10578
Rv3683	8.43954	8.29482	8.45398	8.34374
Rv3688c	8.18687	8.1697	8.1931	8.35723
pks13	10.3222	10.284	9.90169	9.85024
zmp1	8.42109	8.43623	8.15875	8.39115
Rv0461	7.71588	7.78554	7.5538	7.74988
lpqO	7.53908	7.38886	7.74233	7.5537
fadE8	8.04493	7.81026	7.64528	8.09132
aldA	7.13264	7.20747	7.30175	7.24415
ggtA	7.5018	7.41969	7.48978	7.55292
Rv0791c	7.71171	7.67052	8.01199	7.35405
Rv0811c	7.72186	7.63401	7.62831	7.79716
Rv0839	6.55502	7.55759	8.29598	7.08239
Rv0854	8.80291	8.80161	8.52625	8.85105
Rv0911	7.48434	7.62981	7.51855	7.33542
scpB	7.71288	7.68935	7.64239	7.6557
pks12	9.3006	8.86813	8.93803	8.55133
Rv2237A	8.07471	8.38568	8.13021	8.44915
Rv2520c	8.65585	8.49365	8.71549	8.64623
Rv2548A	8.22562	8.3662	8.18381	8.36107
mltG	7.64467	7.53293	7.64919	7.51203
Rv2617c	8.19014	7.28643	8.07456	7.7922
Rv2622	8.50262	8.05998	8.15097	8.82212
Rv2681	7.49369	7.48979	7.51631	7.38378
ceoB	8.59002	8.63296	8.58344	8.56211
Rv2696c	8.18378	8.24694	8.17653	8.09353
Rv2721c	9.38694	9.34512	9.23952	9.35805
Rv2731	8.39606	8.596	8.25305	8.46063
Rv2765	8.03627	8.12626	8.18047	8.42954
lppU	7.38225	7.61562	7.38274	7.80363
fadE21	7.78372	7.77634	8.10247	8.36715
Rv2799	8.0535	8.31237	8.05968	7.85217
Rv2840c	7.06522	7.23719	6.98302	6.91885
Rv2867c	6.9283	6.88203	6.85359	7.01899
Rv2966c	7.11781	7.09844	7.15299	7.15088
Rv3050c	8.14461	7.95629	8.07918	7.83983
Rv3079c	7.67061	7.61038	7.78821	7.98918
kgtP	6.42406	6.73249	6.65306	6.62877
mce4D	7.64942	7.58056	7.77795	7.70631
Rv3527	6.97711	7.11304	6.71448	7.744
hsaE	7.75038	7.74333	8.24517	8.01423
Rv3541c	7.35292	7.52332	7.97332	7.69132
fadA6	8.07214	8.06446	8.0167	8.02812
Rv3672c	7.4669	7.57285	7.32408	7.33135
Rv3677c	7.30784	7.17676	7.21927	7.37118
Rv3705c	7.35405	7.5079	7.40686	7.22688
cobQ2	8.01837	8.00294	8.03515	7.71824
Rv3718c	9.2442	9.27738	9.40799	9.22768
Rv0045c	7.27295	8.65641	8.54225	8.51052
atsD	8.90493	6.65423	6.88192	9.07766
Rv0686	8.58739	8.73327	8.74088	8.86558
Rv0730	8.95208	9.18509	9.02694	9.18679
Rv0762c	6.13308	6.5591	6.06909	6.13477
purB	8.20534	8.22464	8.22884	8.23447
Rv0863	8.45718	8.38908	8.00565	8.24499
moaD2	7.55388	7.22554	7.29358	7.42096
Rv0914c	8.01624	7.87621	7.16397	7.67592
Rv0923c	6.65868	6.72461	6.61592	6.81834
Rv1498A	8.6152	8.54348	7.72835	8.87113
dsbF	7.22935	7.38984	7.09961	7.44159
mbtE	8.72169	6.86584	6.09072	6.71243
fadE19	7.73169	8.02592	7.92437	8.14233
Rv2510c	8.02268	8.15491	8.05154	8.32424
aroE	7.24697	7.30177	7.42149	7.41056
Rv2640c	7.04646	7.02531	7.01649	7.10322
Rv2670c	7.06755	7.40695	7.36357	7.29497
Rv2675c	7.80887	7.82184	7.88433	8.05469
Rv2690c	7.66552	7.65424	7.86278	8.0943
Rv2695	7.17782	7.2033	6.51635	6.90624
Rv2700	7.6561	7.62205	7.79936	7.47956
Rv2778c	8.615	8.61719	8.66305	8.5333
sirR	7.99741	7.98176	7.95586	7.99185
Rv2844	7.47903	6.77458	7.35966	7.26446
Rv2857c	7.60226	7.66368	7.97664	7.57993
Rv2862c	7.24269	7.28051	7.43167	7.25263
dacB2	7.88335	8.13465	7.97546	7.9672
mas	10.0216	9.51195	9.76477	9.11588
Rv2956	7.82348	8.00234	7.94212	7.87706
Rv2993c	8.59018	8.5784	8.65525	8.59288
lppZ	8.36472	8.45452	8.32044	8.63191
Rv3049c	7.73838	7.77908	7.57531	8.34382
pgmA	7.94686	8.03934	8.1801	8.33923
hab	6.51297	6.56175	6.90415	6.5374
Rv3092c	7.02119	6.89247	7.06371	7.2806
Rv0216	8.50944	8.62487	9.76836	8.74457
yrbE4B	7.24492	7.43631	7.43654	7.30688
Rv3510c	7.43069	7.44055	7.31831	7.48427
Rv3530c	7.0974	7.4457	7.81562	7.71786
echA20	6.8575	6.80571	6.79723	6.78818
Rv0473	7.19528	7.08718	7.05568	7.10336
fadE30	7.44397	7.3459	7.53699	7.64026
Rv3647c	7.52029	7.29462	7.41647	7.28226
dppD	6.71631	6.76098	6.75968	6.85749
Rv3680	8.47767	8.5724	8.41574	8.27591
Rv0634c	7.89058	7.98539	7.99999	8.05369
Rv3712	7.42953	7.35614	7.38267	7.06811
echA5	8.34437	8.57753	8.39373	8.99481
Rv0680c	7.42211	7.81222	7.97654	7.59944
Rv0690c	6.952	7.03052	6.76282	7.29975
xylB	7.43726	7.5638	7.76555	7.70772
fadE9	7.35744	7.58579	7.78731	7.61851
Rv0794c	8.14041	8.08714	8.35643	8.66824
Rv0799c	7.72884	7.58264	7.68364	7.84477
Rv0804	7.3329	7.36986	7.24403	7.30079
purM	8.57847	8.74504	8.73629	8.49808
fadD16	7.77346	8.0525	7.78947	7.47624
Rv0857	7.32325	7.62304	7.53895	7.79547
Rv0052	8.03535	7.95916	8.05304	6.46057
fabG4	9.55247	9.67485	9.5839	9.70273
fadD31	9.5627	9.41647	8.77622	8.6028
Rv0613c	8.53378	8.62319	8.5294	8.15214
echA3	9.20774	9.19736	9.3235	9.27277
echA4	7.71335	7.78631	7.73617	8.16212
Rv0712	7.40317	7.4987	7.61627	7.56012
Rv0737	7.67215	7.75363	7.74613	7.85991
Rv0774c	7.28517	7.57442	7.50831	7.09135
purS	7.8579	8.09139	8.22848	8.13379
Rv0807	7.97639	8.18577	8.13059	8.5245
mog	7.85202	8.1051	8.14467	8.25797
Rv0870c	7.50421	7.42627	7.82319	7.69518
Rv0925c	8.81752	8.98582	8.71657	8.92351
Rv2475c	8.28119	7.93773	8.38054	8.47963
Rv2499c	7.54753	7.40606	7.02576	7.21005
Rv2509	8.80858	8.88595	8.93549	8.7024
mrr	8.41263	8.31794	8.42899	8.26366
Rv2620c	7.2778	7.12665	7.31358	8.12001
Rv2664	6.42948	6.37771	6.23727	6.15688
msrB	8.27291	8.14373	7.92542	8.05797
echA15	7.6141	8.05805	8.07547	8.21256
Rv2699c	9.05748	8.76539	9.07711	8.58516
Rv2704	7.52723	7.30175	7.35765	7.414
Rv2709	7.43651	6.91481	7.6622	7.46018
Rv2714	8.06707	8.33357	8.4334	8.29658
Rv2738c	6.61917	6.65891	7.47842	6.95186
Rv2743c	8.91174	8.60642	9.15017	8.94456
Rv2772c	7.5301	7.36747	7.27501	7.21436
Rv2843	7.3656	7.34335	7.3374	7.20194
Rv3005c	7.43845	7.05729	6.93895	6.22412
Rv3015c	7.69832	7.73776	7.91585	7.92163
Rv3033	8.21269	8.39431	8.31008	8.1771
Rv3038c	8.3058	8.14389	7.96205	7.86053
Rv3057c	7.93016	7.90394	7.95237	8.16708
Rv3091	8.05565	8.1246	8.34141	8.32508
lrpA	8.10812	8.1172	8.23241	8.27441
htdY	9.41231	9.37085	9.2971	9.3537
Rv3489	8.50352	7.85718	7.86145	8.05732
mce4F	8.11411	8.09826	8.27061	8.20537
mce4A	8.05081	8.11086	8.15403	8.0304
Rv3525c	7.43418	7.32801	7.16811	7.30296
Rv3529c	6.73542	7.10068	7.43189	7.1499
Rv3559c	7.58758	7.59672	7.7385	7.95739
helZ	8.29021	7.59924	7.11807	6.76621
fadE33	7.31254	7.39007	7.31509	7.52072
Rv3651	7.1503	7.52261	7.63834	7.54775
Rv3662c	6.70957	6.63782	6.45215	6.93573
ephE	7.61354	7.71777	7.89579	7.72346
Rv3675	7.38632	6.9836	6.71316	7.33576
Rv3698	6.94995	6.86303	6.90722	7.53357
plsC	8.24296	8.24633	8.34453	8.71775
accD1	7.30967	7.23802	7.40216	7.33808
Rv2516c	7.27152	7.2962	7.21248	7.497
pepQ	8.73948	8.66933	8.56716	8.87911
Rv2609c	7.28255	7.1642	7.12946	6.50986
Rv2751	8.14897	8.20235	8.3115	7.83788
Rv2766c	8.47761	7.61847	8.53432	8.76766
Rv2795c	7.2303	7.0515	7.26206	7.27847
echA16	8.96957	9.04368	8.76905	9.06524
Rv2893	7.80513	7.7297	7.93191	7.77499
pca	8.98865	9.23381	9.12241	9.32785
TB22.2	7.72912	7.98608	7.73188	7.81485
Rv3041c	7.97447	7.99987	8.08418	8.16026
Rv3046c	8.55154	8.59232	8.31658	8.17967
Rv3075c	8.46391	8.39394	8.63822	8.40357
birA	7.50981	7.41691	7.56593	7.68121
Rv3415c	7.71373	7.28596	7.49815	7.45665
gadB	8.07379	8.22922	8.19016	8.10009
Rv3437	7.68911	7.80324	7.85948	8.00578
Rv3472	7.53965	7.74899	7.91426	7.65663
PE31	6.98081	7.79116	7.30446	8.15305
Rv3482c	7.95566	7.88237	8.06655	8.07679
Rv3492c	7.74389	7.67623	7.88616	7.52889
mce4C	8.38641	8.40729	8.47403	8.31942
ltp3	7.98167	7.65822	8.15643	7.95705
Rv3528c	8.51525	8.9534	8.57387	8.79343
Rv3542c	7.11531	7.25491	7.63157	7.28131
fadE31	7.22955	7.29583	7.3111	7.578
Rv3591c	7.68044	7.93641	7.92537	7.9927
Rv3632	7.73439	7.72966	7.91881	7.74675
Rv3668c	7.22577	7.31614	7.32642	7.28183
Rv3673c	6.76377	7.15818	7.026	6.70268
Rv3678c	9.19304	9.07155	9.2237	9.04743
ponA2	8.33606	8.24254	8.26687	8.24279
moxR2	8.73677	8.66387	8.59479	8.83766
Rv3705A	7.10437	7.19907	7.05324	7.7024
hns	8.38573	8.56633	8.48745	8.65335
yrbE1B	7.80987	8.25344	7.61995	7.56441
mce1F	8.9559	9.27985	8.75285	8.69264
Rv0323c	6.98329	7.13739	7.1051	7.0527
Rv1703c	8.88073	8.95535	9.0251	9.14136
Rv2037c	7.63347	7.72251	7.87852	8.09475
Rv2251	8.31307	8.28565	8.23882	8.58236
Rv2250A	7.69638	7.58692	7.52564	8.09128
pcd	8.01787	8.00736	8.1272	8.10829
pepN	9.21069	9.11247	9.0992	9.05216
TB18.5	9.25616	9.27674	9.3476	8.98962
cydA	7.85745	8.02255	8.48005	8.09562
amiA1	7.90307	7.99094	7.93575	8.05633
trxB1	8.0754	7.71059	8.0141	8.13232
Rv3236c	7.27409	7.08906	7.47414	7.08625
Rv3196A	8.82565	8.86392	8.94527	9.04273
galE3	7.41938	7.45275	7.40485	7.57222
pcnA	8.11002	7.94903	8.04222	7.85287
Rv1638A	7.45378	7.846	7.90895	7.76042
oxyS	7.70092	7.85	7.49167	8.0571
PE17	7.29427	7.33866	6.78467	7.14544
Rv2141c	8.15652	8.18957	8.07671	8.08271
Rv0078A	7.75168	7.7364	7.97295	7.99631
Rv3322c	8.19656	7.39213	7.15915	8.29361
trcR	7.32807	7.27494	7.22549	6.90109
amiB1	7.53607	7.14641	7.14799	7.08429
Rv1489	9.68968	8.85395	8.97667	8.83977
PE12	6.86302	7.4281	6.69346	6.85488
Rv0275c	7.53348	7.27402	7.81072	8.10243
manB	8.72208	8.76849	8.79619	8.91494
lpqI	7.97372	7.95467	8.09608	7.7723
Rv1322A	7.87785	7.39155	7.81232	7.27749
Rv0265c	7.72717	7.75042	7.9635	7.89171
adhE1	7.43273	7.43951	7.53571	7.36627
Rv1191	8.69992	8.60763	8.55683	8.24311
Rv1192	7.62561	7.58021	7.61452	7.14198
fadD36	8.14233	8.21439	8.22505	8.33371
Rv1194c	8.0707	8.40083	8.36076	8.03024
fadD6	9.00251	9.02383	9.02784	8.7803
Rv1209	7.8672	7.76433	7.94585	7.99853
tagA	7.22997	7.38737	7.42781	7.27298
Rv1211	9.04544	8.84707	9.28865	9.17365
Rv1215c	8.17377	8.35858	8.49073	8.57621
Rv1216c	7.40608	7.16545	7.4766	7.50266
Rv1217c	7.20857	7.30029	7.28151	7.47583
Rv3909	7.96456	7.98859	7.80841	7.88322
eccC2	7.79374	8.5909	8.07722	8.62374
Rv3888c	8.44534	8.57761	8.90539	8.74829
Rv0991c	7.72609	7.32554	7.13434	7.06729
Rv0992c	8.11504	8.12759	8.22076	8.15409
galU	8.34015	8.19487	8.09391	7.9183
rimJ	6.91654	7.25074	7.16605	6.92561
Rv0999	8.08368	7.92823	8.0735	7.59461
Rv1006	8.54134	8.60678	8.64508	9.12405
Rv3090	8.65814	8.74737	8.73838	8.82857
Rv3094c	7.14361	7.15606	7.14226	7.02131
Rv3099c	8.93273	9.16631	9.11287	9.08138
Rv3104c	7.51056	7.44979	7.58118	7.62727
agpS	7.66238	7.93767	7.93682	8.14157
Rv3120	7.78052	7.7857	7.49275	7.31963
Rv2854	7.18949	7.4097	6.8229	7.24908
mbtF	8.4181	7.1328	6.73629	7.12195
Rv2375	8.12727	8.4179	8.16652	8.36199
Rv2365c	7.79984	7.25866	8.8965	7.48908
Rv2360c	7.98603	7.92706	8.20404	8.00706
Rv3224	9.23272	9.18463	9.25276	9.25406
Rv3218	7.85587	7.86907	7.8775	7.70969
Rv3213c	9.01712	8.94535	8.96906	8.91677
Rv3212	7.93064	7.90156	8.04261	7.80758
rhlE	8.14538	7.53859	7.99997	7.5898
Rv3210c	8.09405	8.13389	8.17906	8.11846
Rv3208	8.36421	8.29164	8.15609	8.13341
Rv3205c	8.48527	8.57898	8.62349	8.60656
Rv3204	7.47522	7.46256	7.35465	7.35394
Rv3226c	7.08983	7.19424	6.96511	6.97439
Rv3228	7.64584	7.6129	7.79821	7.7501
Rv3231c	7.64303	7.46645	7.66433	7.65261
ppk2	8.29918	8.3138	8.22269	8.4397
Rv3237c	8.5736	8.84839	8.70714	9.10965
Rv3238c	7.39657	7.47391	7.62153	7.95997
Rv3243c	7.48585	7.61666	7.46337	7.59139
Rv3249c	7.49083	7.2503	7.06985	7.20301
manA	8.10435	8.11008	7.70145	8.11734
Rv3256c	8.25385	8.24443	8.3328	8.38881
Rv0907	6.73764	6.80624	6.80407	7.03806
Rv1610	6.58139	6.50893	6.6682	6.44507
Rv1615	7.6146	7.57298	7.77518	7.70866
tesB1	7.94593	7.91899	7.72816	7.91526
cydC	7.85208	8.14684	8.2798	7.68106
cydD	6.74678	6.8646	7.98723	7.31813
Rv1627c	8.20412	8.22515	8.05763	8.11418
Rv1628c	8.06491	7.99418	7.88098	8.05877
Rv1632c	7.61758	7.72982	7.64536	7.69526
Rv1637c	8.58997	8.60785	8.53978	8.50537
Rv2506	7.13754	7.17496	7.16794	7.10103
Rv1532c	7.19293	7.52199	7.2865	7.41427
Rv1535	6.94735	7.39358	6.70346	7.16337
Rv2619c	8.23218	8.22598	7.85973	8.73687
Rv2616	7.44226	7.32064	7.74936	7.83637
Rv2161c	5.5796	9.32656	5.96607	6.02247
Rv2159c	8.41697	10.1853	8.79946	8.23216
lppL	7.47571	7.48396	7.45153	7.1934
Rv2137c	7.77077	7.56824	7.60404	7.89575
Rv2135c	7.9383	8.02861	8.00061	8.19268
Rv2134c	8.02506	7.95633	7.96271	7.87486
Rv2133c	6.58364	6.58832	6.59719	6.58191
Rv2132	7.60261	7.59064	7.49803	7.54283
Rv3435c	7.28547	7.41012	7.58937	7.33668
Rv3605c	7.26616	6.81672	6.95889	7.42652
Rv3604c	8.23444	8.23411	8.15241	7.87098
Rv3603c	7.84498	7.65381	7.42387	7.54128
htrA	8.97834	8.86755	8.89793	9.03858
lpqJ	7.28217	7.12094	7.01195	6.97884
Rv0347	8.0202	8.00552	7.964	8.05173
Rv0348	7.32294	7.22996	7.19379	7.28008
hspR	7.86624	7.96625	7.73388	7.8234
Rv0356c	7.9351	7.84428	7.63923	7.75245
Rv0358	7.03933	7.06505	7.00424	7.13966
Rv0360c	8.44793	8.43204	8.59976	8.53457
Rv0361	7.78377	7.73277	7.80205	7.73425
Rv0365c	7.68822	7.86187	7.87175	7.89302
bpoA	6.86751	7.06461	6.77902	6.70954
Rv3485c	8.65903	8.55311	8.62224	8.61621
Rv3644c	7.48766	7.49645	7.08672	7.22443
Rv3631	7.61439	7.53347	7.64945	7.59729
Rv3629c	7.36731	7.64523	7.67592	7.40722
Rv3627c	7.87867	7.70947	7.95621	7.29195
Rv3626c	7.4109	7.44376	7.20464	7.32543
Rv0523c	8.63482	8.83262	8.8418	8.85024
Rv0526	7.65568	7.59742	7.80949	7.32401
Rv0530	9.09913	9.00595	9.1084	8.75919
Rv0531	7.69723	7.9746	7.97044	7.58078
Rv0537c	7.78868	7.93661	7.97803	7.89648
Rv0538	7.70975	7.49293	7.84525	7.72931
Rv0540	7.32543	7.31622	7.47238	7.33114
Rv0543c	8.21617	8.09339	8.11123	8.16599
Rv0546c	8.45268	8.28634	8.49342	8.03667
Rv0547c	8.2938	8.47849	8.50835	8.36209
Rv0552	7.1801	7.51928	7.91471	7.84305
Rv0556	7.49585	7.2835	7.55716	7.41132
grcC1	8.41704	8.41976	8.51471	8.39882
Rv1139c	7.00514	7.08383	7.12574	7.17511
Rv1140	7.11491	7.18663	7.24684	7.37847
echA11	7.92626	8.05304	7.84655	7.36799
echA10	7.39203	7.36979	7.22891	6.52713
mcr	7.65729	7.62245	7.75924	7.8377
Rv1147	6.61723	6.60815	6.59765	6.95441
Rv1152	8.06978	7.95904	7.85917	8.01364
omt	7.39069	7.69725	7.52197	7.5492
Rv1154c	7.63152	7.91737	7.74934	7.70856
Rv1156	8.34723	8.47104	8.3175	8.25544
Rv1157c	7.42313	7.12353	7.14029	6.94173
narH	7.88385	8.46037	6.79999	6.91028
narJ	7.69861	7.9708	7.13233	7.14277
typA	8.31279	8.2897	8.23603	7.76022
Rv1117	8.15149	8.35955	8.47743	8.58259
gnd2	7.91536	7.86854	8.12231	8.34486
ephC	7.56813	8.02963	7.85622	8.20265
Rv1126c	7.85781	7.97901	8.01699	8.14638
Rv1132	7.43516	7.70089	7.78405	7.99188
Rv1598c	8.75503	8.84589	8.97207	9.24819
Rv1593c	8.48596	8.41069	8.38403	8.15945
Rv1571	7.57124	7.66772	7.90095	7.62327
Rv1566c	8.42177	8.50252	7.99282	7.83799
Rv0801	8.98375	9.02015	8.88973	9.33043
Rv1754c	8.49032	8.6874	8.55742	8.21985
Rv1766	7.54159	7.20688	7.37374	8.1089
Rv1767	7.51672	7.55339	7.96372	7.2089
Rv1769	8.18845	8.21304	8.37905	8.37596
Rv1770	8.76788	8.6644	8.696	8.62095
Rv1773c	7.27131	7.20704	7.39322	7.21851
opcA	8.47737	7.62532	8.49326	8.57436
Rv1444c	8.54512	8.46815	8.49633	8.33391
Rv1443c	8.10435	8.22144	8.46073	8.61702
bisC	9.40116	9.20156	9.39967	9.64476
Rv1439c	7.79936	7.88096	7.69468	7.49067
Rv1432	6.71826	6.8855	6.74457	6.96466
Rv1431	7.53159	7.92834	8.0282	8.24209
Rv1429	7.81853	7.84024	7.81176	7.96059
Rv1428c	7.74901	7.75244	7.84485	7.95052
fadD12	7.94891	7.98569	8.08365	8.41047
lipO	7.37493	7.32404	7.33979	7.40685
fadD7	7.97391	8.41487	7.76262	8.15494
Rv0121c	7.22632	7.17655	7.41091	7.40379
Rv0123	7.99649	8.06153	7.92744	8.32915
pepA	8.74415	8.90297	8.78224	8.85632
Rv0457c	8.03751	7.91943	8.03671	8.04147
echA2	8.10023	8.32609	8.02547	8.1214
Rv2689c	7.2104	6.8902	7.27923	7.11072
Rv2694c	7.72545	8.47953	8.12336	8.44773
Rv1810	7.67747	7.99321	7.83657	7.58704
Rv0302	6.83548	6.9145	6.90972	6.94855
Rv0303	7.72567	7.54675	6.97508	7.02222
Rv0307c	7.85315	8.01803	8.10054	8.1889
Rv0308	7.93856	7.54973	7.28321	7.32031
Rv0309	8.63196	8.68015	8.06371	7.85423
Rv0310c	7.50207	7.26904	7.57612	7.57689
Rv0312	7.79199	7.5035	7.47139	7.57609
Rv0314c	7.91314	8.02243	7.76804	7.67222
Rv0315	9.10924	9.13577	9.09419	8.91388
glpQ2	8.135	8.26865	8.24067	8.17609
Rv0328	7.57663	7.78603	7.6678	7.75925
Rv0331	7.92927	8.17269	8.06956	8.10133
Rv0332	8.37627	8.23676	8.42513	8.35715
Rv0161	7.99352	7.86771	8.01712	8.00501
Rv0163	6.8221	7.0192	6.84293	7.26238
fadD5	8.14873	8.6227	7.81908	8.09388
yrbE1A	8.05381	8.4216	7.90776	7.89308
mce1B	8.99871	9.29321	8.78017	8.65294
mce1C	9.12444	9.30929	9.01452	8.91498
mce1D	9.0667	9.19363	8.80093	8.81759
lprK	8.72884	9.18515	8.61277	8.46048
Rv0175	7.63817	7.80533	7.81556	7.75226
Rv0176	8.31963	8.26328	8.276	8.25717
Rv0177	8.34624	8.32131	8.38645	8.48096
Rv0178	8.02181	8.06089	8.10401	8.28371
lprO	7.37876	7.69415	7.55638	6.95306
Rv0184	7.75526	7.48729	7.87338	7.2536
Rv0185	7.32928	7.00391	7.21309	7.1121
[truncated: 523 more rows]

## Sheet: L3
Gene Ids	L3
acpM	11.013
groS	10.7793
groEL2	10.7653
metE	10.3872
tuf	10.3725
dnaK	10.3587
pks13	10.3222
cspA	10.2932
fas	10.2807
rpoC	10.1931
mihF	10.1897
fadD32	10.1456
rplL	10.105
Rv1636	10.1036
etfA	10.0618
mas	10.0216
esxB	9.92131
glnA1	9.90038
rpoB	9.89842
kasB	9.89515
lldD	9.87536
atpD	9.86703
hup	9.85541
gdh	9.85227
garA	9.84855
hbhA	9.83356
kasA	9.83266
wag31	9.82659
lsr2	9.82315
atpA	9.79944
groEL1	9.79468
sseC1	9.79047
acn	9.75305
etfB	9.73304
ahcY	9.72068
glcB	9.71962
rpoA	9.71741
ppiA	9.7147
clpC1	9.70571
Rv1489	9.68968
kgd	9.67985
fadB	9.67914
katG	9.67367
crp	9.65497
cysA1	9.62364
rpsM	9.61056
Rv2302	9.59513
esxA	9.58405
mdh	9.58317
dlaT	9.58271
serA	9.5808
accA3	9.57701
ppsE	9.57692
clpB	9.56731
fadD31	9.5627
metK	9.55695
fabG4	9.55247
pnp	9.54717
fusA	9.54383
trxA	9.53828
Rv0148	9.53571
moxR1	9.53235
rpsA	9.52477
fadE10	9.51811
mpt63	9.51083
Rv2744c	9.47816
eccC5	9.47371
Rv0580c	9.47337
gltA2	9.4705
rpsD	9.46985
fadD2	9.46374
htpG	9.46036
gap	9.45675
rpsF	9.43898
ssb	9.43592
rpsG	9.4349
rho	9.42799
pstS1	9.42436
hadB	9.41948
fadD15	9.41606
htdY	9.41231
Rv0831c	9.40406
bisC	9.40116
ctpI	9.39764
icd2	9.39478
Rv2721c	9.38694
Rv3269	9.38477
mtcA1	9.38294
clpP1	9.38218
tsf	9.37278
TB9.4	9.36594
Rv2204c	9.36046
Rv1871c	9.35814
fadA3	9.35778
rpsH	9.35488
fbpC	9.33774
gyrA	9.33734
lprA	9.33484
eccC3	9.33157
rplJ	9.32668
rplF	9.32527
ndkA	9.32307
pckG	9.32166
rpsJ	9.31961
clpP2	9.31037
accD6	9.30931
mkl	9.3078
tkt	9.30645
sodB	9.30625
lpqH	9.30468
pks12	9.3006
rpsE	9.29905
mtrA	9.29305
fadA2	9.2887
fba	9.28858
iniB	9.28823
fbpB	9.2823
rpsI	9.28181
fadE25	9.27795
ppsC	9.27543
TB16.3	9.27007
adk	9.26743
aceE	9.26342
espR	9.26252
Rv2971	9.26055
fhaA	9.25995
rpsB	9.25986
Rv3076	9.25869
sucC	9.25835
rplU	9.25725
TB18.5	9.25616
Rv3716c	9.25137
aceAa	9.25
adhC	9.2492
grpE	9.24839
pks5	9.24677
Rv3718c	9.2442
cmaA2	9.24222
rplD	9.24105
rplW	9.24047
ilvC	9.2392
Rv0120c	9.23472
Rv3224	9.23272
Rv2908c	9.23116
tpx	9.2295
rplI	9.22945
lpdC	9.22807
ilvX	9.22786
lpqE	9.22735
rpsO	9.22565
Rv0248c	9.21796
pknD	9.21336
rplS	9.21109
pepN	9.21069
ahpC	9.20774
echA3	9.20774
rpsC	9.2052
fumC	9.19756
esxO	9.19618
gltB	9.19407
Rv3678c	9.19304
espF	9.18921
mmaA2	9.18594
rplM	9.18546
sucD	9.18529
Rv0088	9.18336
carB	9.18199
secE2	9.18087
rplY	9.18061
echA21	9.1797
lprG	9.17696
Rv3920c	9.17371
greA	9.17278
eno	9.17009
Rv0338c	9.1692
secA2	9.16687
rpsS	9.16221
rne	9.16101
Rv2557	9.15918
mmaA4	9.15634
aceAb	9.15576
rpsP	9.15515
rplN	9.15345
Rv2061c	9.15085
rplX	9.14758
moaB2	9.14489
Rv0183	9.14364
Rv0635	9.1411
Rv0830	9.14038
nuoG	9.13846
Rv1488	9.13443
mmpL3	9.13248
esxK	9.12879
infB	9.12863
adhB	9.12759
mhuD	9.1262
rplA	9.12584
mce1C	9.12444
sigA	9.12441
Rv2468c	9.12287
tig	9.12231
nusG	9.12185
bfrB	9.12146
atpG	9.11903
dhmA1	9.11167
rplK	9.11153
Rv1543	9.11096
Rv0315	9.10924
pdtaR	9.10701
rplP	9.10113
Rv0530	9.09913
aroG	9.09805
fadA	9.09124
qcrA	9.08884
secA1	9.08458
pntAa	9.08293
frr	9.08246
Rv1771	9.08207
pgk	9.08019
ppsA	9.08012
rpsT	9.08001
fadE6	9.07965
espG5	9.07828
accD5	9.07828
fadD28	9.07689
rplE	9.07397
tal	9.06711
mce1D	9.0667
rpsQ	9.06423
Rv0147	9.0607
Rv2699c	9.05748
adoK	9.05668
Rv3747	9.05614
gcvH	9.05061
espA	9.0456
Rv1211	9.04544
topA	9.04037
Rv2406c	9.03246
Rv1875	9.02481
atpFH	9.02263
bfr	9.02135
Rv3213c	9.01712
lpqD	9.01448
Rv1919c	9.01123
cspB	9.00826
tgs2	9.00711
pepA	9.00625
fadD6	9.00251
ppa	9.0023
glyA1	9.00039
mmaA3	9.00013
espC	8.99963
Rv2129c	8.99926
pyk	8.99893
mce1B	8.99871
gyrB	8.99775
ideR	8.99752
fdxC	8.99723
guaB1	8.98888
pca	8.98865
Rv2298	8.98544
Rv0801	8.98375
Rv1893	8.9833
pra	8.98003
rplC	8.97877
htrA	8.97834
lpqG	8.97642
Rv2054	8.97597
rplT	8.97564
dnaN	8.97067
Rv0108c	8.97027
echA16	8.96957
Rv1269c	8.96935
trpC	8.96869
Rv2140c	8.9646
rpsR1	8.96458
sseA	8.95921
qcrB	8.95865
mce1F	8.9559
Rv0637	8.95305
Rv0730	8.95208
Rv1558	8.95091
Rv0458	8.9442
espI	8.94209
Rv3193c	8.94201
Rv1683	8.9342
Rv3099c	8.93273
fadB2	8.93065
rpmA	8.92702
rplB	8.92668
mymT	8.92134
rplQ	8.91848
prs	8.91342
Rv2743c	8.91174
alaS	8.91092
PE15	8.90701
Rv2258c	8.90501
atsD	8.90493
Rv1245c	8.89885
Rv2280	8.89616
ettA	8.89615
phoP	8.89503
Rv2563	8.89489
ddn	8.89015
ftsE	8.88865
pcaA	8.88624
leuD	8.88579
ctaC	8.88367
Rv1703c	8.88073
Rv3720	8.88004
ahpD	8.86294
pknG	8.8618
Rv1836c	8.8612
atpF	8.86058
Rv0247c	8.8602
Rv0738	8.85978
eccA3	8.85842
pks2	8.85687
Rv0566c	8.85672
polA	8.85627
espK	8.85574
Rv0504c	8.85418
uvrA	8.85098
Rv3401	8.84968
hspX	8.84696
Rv0390	8.8459
nrdE	8.843
nadC	8.84075
Rv1463	8.84038
mce1A	8.84013
smc	8.83997
Rv1544	8.83789
Rv1856c	8.83398
qor	8.83319
fadH	8.83043
Rv3196A	8.82565
Rv1261c	8.81972
Rv0925c	8.81752
pheT	8.81731
ephG	8.81473
Rv0333	8.81462
Rv2952	8.81086
Rv2509	8.80858
rplV	8.8083
fadE5	8.80804
Rv1159.1	8.80586
Rv3273	8.80485
ppk	8.80421
Rv0854	8.80291
ilvD	8.80081
Rv1109c	8.79966
eccA1	8.7954
Rv3143	8.79446
Rv2074	8.79046
echA8	8.78868
glmS	8.78667
Rv0250c	8.78617
Rv1106c	8.78588
cfp32	8.78264
narG	8.78209
Rv0036c	8.78186
rplO	8.77989
pntB	8.77917
inhA	8.77906
Rv1869c	8.77709
Rv1883c	8.7756
cwsA	8.77106
Rv0281	8.77102
Rv1404	8.76894
Rv2566	8.76871
Rv1770	8.76788
Rv3722c	8.76696
dnaA	8.76344
fbpA	8.76315
hsp	8.76256
Rv3311	8.75968
iniA	8.7559
espL	8.75566
Rv1598c	8.75503
tpiA	8.755
Rv2969c	8.7549
espH	8.75458
glyQS	8.75369
glnA2	8.75325
gcvT	8.75219
Rv1324	8.75093
Rv0479c	8.74584
lexA	8.74504
fabG1	8.74457
pepA	8.74415
lprF	8.744
Rv0439c	8.74194
infA	8.74092
pepQ	8.73948
echA9	8.73922
moxR2	8.73677
Rv2226	8.73592
ppsD	8.73375
Rv0688	8.73357
fprA	8.73077
atpC	8.73052
trpA	8.72921
lprK	8.72884
asd	8.72875
Rv3295	8.72796
carD	8.72791
prcB	8.72365
purL	8.72263
manB	8.72208
glpX	8.72172
mbtE	8.72169
Rv0634A	8.71904
ask	8.71904
Rv2091c	8.71756
gpsA2	8.71557
pks7	8.71231
hpf	8.71193
qcrC	8.71116
dprE2	8.71101
Rv0464c	8.71057
rbpA	8.70971
mpt51	8.70901
Rv0484c	8.70876
otsA	8.70766
whiA	8.70726
prrA	8.70588
Rv2901c	8.70421
korA	8.70411
Rv1234	8.7037
leuS	8.70315
moeZ	8.70266
Rv3161c	8.70097
Rv1191	8.69992
Rv1829	8.69978
gcvP	8.69873
rpmC	8.69829
leuA	8.69787
ispG	8.69778
Rv3169	8.6974
argG	8.69498
mviN	8.69166
ctpC	8.69108
rplR	8.68954
Rv0227c	8.68503
Rv1144	8.68357
guaB3	8.68196
lprC	8.68037
echA1	8.67773
rpmE	8.67425
desA2	8.67339
amiC	8.67138
trpB	8.67093
gpmA	8.67028
rpiB	8.66983
Rv0431	8.66961
Rv3200c	8.66935
proA	8.66888
Rv3633	8.66865
ppsB	8.66854
Rv1466	8.66703
glgP	8.66596
espE	8.66501
Rv2951c	8.6642
guaB	8.66322
cbs	8.66286
Rv0068	8.66213
hsaA	8.66211
Rv0795	8.65918
Rv3485c	8.65903
Rv3090	8.65814
efp	8.65686
esxN	8.6566
Rv2520c	8.65585
valS	8.65496
bpa	8.6481
cysK1	8.64737
accD4	8.64375
mscL	8.64309
Rv2564	8.63897
ftsZ	8.63698
rpsL	8.63487
Rv0523c	8.63482
dnaJ1	8.63313
Rv1855c	8.6329
Rv0309	8.63196
tesA	8.62896
purH	8.62832
Rv2927c	8.62725
moaX	8.62626
guaA	8.6257
rpoZ	8.62443
htdX	8.62278
pknB	8.62171
Rv1747	8.62054
serC	8.61974
sodC	8.61813
bcp	8.61624
Rv1732c	8.61599
fadE7	8.61593
Rv1498A	8.6152
Rv2778c	8.615
Rv2953	8.61264
ricR	8.61257
dapD	8.60825
fhaB	8.60823
Rv2749	8.60779
dapB	8.60712
Rv0731c	8.60546
infC	8.60319
ndhA	8.60317
ribD	8.60245
Rv1780	8.60233
murE	8.60071
Rv0500A	8.60019
Rv2449c	8.5973
lipN	8.59502
ispD	8.59482
eccD5	8.59164
Rv2588c	8.59088
Rv2993c	8.59018
ceoB	8.59002
Rv1637c	8.58997
Rv0686	8.58739
sdhA	8.5854
Rv2531c	8.58362
thrS	8.58124
Rv0426c	8.58031
acsA	8.57989
desA1	8.57982
Rv3850	8.57932
purM	8.57847
Rv2567	8.57802
Rv3237c	8.5736
pstP	8.57109
Rv1314c	8.57008
Rv0474	8.56854
rpmF	8.5684
Rv1751	8.56691
eccB3	8.56478
vapC10	8.56416
dgt	8.5633
zwf2	8.56314
Rv1220c	8.56021
rpsK	8.5574
Rv0443	8.55478
Rv0466	8.55437
trxB	8.5536
Rv0647c	8.55238
Rv3046c	8.55154
mbtB	8.55149
Rv2676c	8.54841
Rv2913c	8.54713
phoU1	8.54663
fadA4	8.54648
pknH	8.54553
Rv1444c	8.54512
parB	8.54511
leuC	8.54448
echA6	8.54134
Rv1006	8.54134
nuoC	8.5404
mfd	8.5403
mak	8.54003
ctpH	8.53608
Rv0613c	8.53378
Rv0412c	8.5332
pyrG	8.5296
Rv1480	8.52842
sppA	8.52768
Rv0313	8.52274
glnE	8.52234
eccCa1	8.52107
leuB	8.52098
proC	8.52017
ilvH	8.51778
ilvB1	8.51734
Rv0818	8.51603
Rv3528c	8.51525
ppm1	8.51481
pdxS	8.51468
pmmA	8.51427
dhaA	8.51335
gltX	8.51296
Rv0576	8.51187
Rv1708	8.51107
Rv0216	8.50944
spmT	8.50433
Rv3369	8.50365
Rv3489	8.50352
mpt83	8.5028
Rv2622	8.50262
Rv3058c	8.50155
hemD	8.49834
glfT2	8.49832
csd	8.49758
ileS	8.49696
apa	8.4956
rph	8.49507
mraZ	8.49297
Rv2536	8.49284
dop	8.49192
asnB	8.49153
Rv1754c	8.49032
gatB	8.4899
rskA	8.4884
oplA	8.48649
Rv1593c	8.48596
Rv3205c	8.48527
Rv0455c	8.48458
Rv3684	8.4827
nadA	8.48265
priA	8.48244
metC	8.48048
Rv2632c	8.48017
Rv0007	8.48001
fadE2	8.47993
Rv1899c	8.47891
ffh	8.47792
Rv3680	8.47767
Rv2766c	8.47761
opcA	8.47737
metB	8.47724
lysX	8.47714
Rv3368c	8.47632
espB	8.47289
acyP	8.47235
Rv3520c	8.47136
Rv2345	8.47136
eccE3	8.47126
embA	8.47101
Rv0044c	8.46932
lppX	8.46546
Rv0954	8.46523
mobA	8.46471
Rv3075c	8.46391
Rv2558	8.46262
Rv3778c	8.46037
rpmD	8.45867
ribE	8.45765
nusA	8.45723
Rv0863	8.45718
fadE12	8.45649
Rv3519	8.45617
trkA	8.45586
accE5	8.45567
cfp29	8.45434
Rv2426c	8.45358
Rv0546c	8.45268
Rv2294	8.4498
Rv2955c	8.44915
Rv0360c	8.44793
prcA	8.44751
ripA	8.44696
Rv3888c	8.44534
mpt53	8.4452
pgi	8.44512
dnaJ2	8.44386
ligA	8.44384
gnd1	8.44361
iniC	8.44234
cut2	8.44203
Rv2603c	8.4402
Rv3683	8.43954
Rv2114	8.43867
Rv3725	8.43849
proS	8.4378
Rv3726	8.4375
gatA	8.43724
blaC	8.43672
purA	8.43596
Rv0435c	8.43589
ftsY	8.43494
pstS2	8.43438
dhmA2	8.4342
Rv3679	8.43308
Rv1462	8.4322
Rv2216	8.43104
Rv0296c	8.42988
ephD	8.42765
mmpL4	8.42744
nuoD	8.42734
sthA	8.42729
eccB5	8.42493
dnaX	8.42428
Rv1566c	8.42177
zmp1	8.42109
embC	8.42025
Rv3816c	8.41949
purC	8.41931
ppgK	8.41845
mpa	8.41828
mbtF	8.4181
ftsH	8.41736
grcC1	8.41704
Rv2159c	8.41697
rmlB	8.41527
Rv3788	8.41514
Rv3292	8.41449
gabD1	8.41345
mrr	8.41263
Rv0188	8.41231
bcpB	8.41057
folD	8.40992
moaC3	8.4091
gmdA	8.40833
Rv2895c	8.40824
ctpV	8.40814
Rv0386	8.40775
fadE15	8.40705
Rv3463	8.40579
mshB	8.40463
Rv3400	8.40396
lhr	8.40394
narL	8.40386
korB	8.4018
gabD2	8.40125
rimP	8.40056
purD	8.39893
Rv1056	8.39803
rraA	8.39775
metG	8.39773
dut	8.39664
plsB	8.3966
Rv2731	8.39606
espG1	8.39562
psd	8.39442
Rv2219	8.39055
glgE	8.38876
purK	8.38863
ribH	8.38737
mce4C	8.38641
hns	8.38573
hom	8.38557
fgd1	8.38353
serB2	8.38297
purQ	8.38016
Rv2238c	8.37985
nuoF	8.37641
glnB	8.3763
Rv0332	8.37627
Rv3587c	8.37407
fabD	8.37177
nuoE	8.37155
arcA	8.36737
Rv2305	8.36724
embB	8.36581
lppZ	8.36472
Rv3208	8.36421
dxs	8.36348
rmlA	8.35978
lprB	8.35942
Rv2315c	8.35826
Rv1874	8.35704
ilvA	8.35681
eccCb1	8.35557
fadE16	8.35468
rpmG2	8.3529
Rv3699	8.35288
argB	8.3524
Rv2683	8.35073
ilvE	8.35034
dnaE1	8.34926
Rv1156	8.34723
Rv1301	8.347
Rv3198.1	8.34661
Rv0177	8.34624
vapB10	8.34586
Rv2172c	8.34541
echA5	8.34437
Rv3479	8.34134
galU	8.34015
mmaA1	8.34013
pafA	8.33997
aroA	8.33714
Rv3197	8.33638
ponA2	8.33606
pgl	8.3359
Rv0207c	8.33496
Rv0958	8.33203
cysQ	8.33108
moaE1	8.33005
regX3	8.32938
Rv1481	8.32791
Rv1680	8.32707
cysS	8.32484
eccD3	8.32387
hisG	8.32381
eccE5	8.3216
Rv0176	8.31963
gpm2	8.31884
lpqL	8.31869
phoU2	8.31737
Rv2251	8.31307
typA	8.31279
pknA	8.31061
Rv1523	8.31014
embR	8.30974
choD	8.30745
aspS	8.307
Rv3038c	8.3058
Rv3168	8.30391
eccA5	8.30309
Rv0144	8.30188
glf	8.30112
mmpS3	8.30062
bpoC	8.30046
ino1	8.30036
esxG	8.30001
moeA1	8.29959
ppk2	8.29918
prrB	8.29759
lysS1	8.29754
Rv0048c	8.29634
drrA	8.29555
Rv1265	8.29541
helY	8.29436
Rv0547c	8.2938
map	8.29334
argC	8.29239
helZ	8.29021
dapA	8.28912
fadE36	8.2887
menB	8.28861
Rv2556c	8.28621
rpfC	8.28542
nusB	8.28493
hsaD	8.28418
Rv0383c	8.28382
Rv2475c	8.28119
Rv0081	8.27958
zur	8.2791
umaA	8.27736
ddl	8.27559
thiE	8.27536
Rv3669	8.27441
nrnA	8.27427
Rv2680	8.2739
nuoI	8.27316
caeA	8.27309
msrB	8.27291
Rv2716	8.27282
citA	8.27265
ilvG	8.27258
bacA	8.27091
pup	8.27049
PPE20	8.26893
galE1	8.2679
fadD14	8.26696
Rv0140	8.26574
hsaC	8.26548
fadE35	8.2651
pks16	8.2642
sigH	8.26321
tyrS	8.26285
fabH	8.26169
Rv2466c	8.25998
ppiB	8.25873
fabG3	8.25794
serS	8.2565
Rv1987	8.25551
Rv3256c	8.25385
pstB2	8.25312
pepD	8.25285
ftsQ	8.25215
Rv0187	8.2511
fadE24	8.25059
Rv1508c	8.25049
secD	8.24998
dapE	8.24591
Rv2024c	8.24393
plsC	8.24296
cmaA1	8.24277
trpE	8.24017
Rv2229c	8.23997
fadE23	8.23975
mpt64	8.23902
Rv0760c	8.23867
ctaE	8.23684
Rv3604c	8.23444
Rv2314c	8.2333
hemL	8.23295
Rv3819	8.23274
Rv2619c	8.23218
lgt	8.23127
Rv1556	8.23106
Rv1546	8.22958
Rv0394c	8.22863
gltD	8.22784
Rv2410c	8.22647
ung	8.22567
cobN	8.22567
Rv2548A	8.22562
mce4B	8.22513
lpqN	8.22337
pyrR	8.22154
Rv3365c	8.22147
Rv1993c	8.22126
sigK	8.21995
fadE4	8.21927
sir	8.21916
Rv0813c	8.2188
lipE	8.21846
fadD26	8.21735
Rv0543c	8.21617
Rv0559c	8.21418
epiA	8.21416
vapB31	8.21357
def	8.21307
Rv3033	8.21269
Rv0966c	8.21165
lpdA	8.20941
Rv2597	8.20879
purB	8.20534
Rv0927c	8.20523
nadE	8.2048
Rv1627c	8.20412
mmpL11	8.20276
Rv0654	8.19995
ispF	8.19926
Rv2203	8.19901
hrcA	8.19822
uvrC	8.19791
moeW	8.19711
Rv3322c	8.19656
ripB	8.19573
Rv3438	8.19371
metZ	8.19343
mftD	8.19332
Rv3327	8.19058
Rv2617c	8.19014
Rv1769	8.18845
cysO	8.18775
cinA	8.18701
Rv3688c	8.18687
rpsZ	8.1867
argD	8.18648
pheA	8.1858
thrC	8.18461
Rv2696c	8.18378
murD	8.1833
cyp140	8.18113
Rv1684	8.17886
Rv1276c	8.17872
ptrBb	8.17759
mprA	8.17754
stf0	8.17728
aldC	8.17632
prfB	8.17519
mmpL7	8.17391
Rv1215c	8.17377
ctaD	8.17289
pyrH	8.17091
Rv0433	8.16897
Rv0298	8.16766
Rv1476	8.16687
nuoB	8.16602
Rv1513	8.1653
Rv1218c	8.16429
tatA	8.16403
fadD19	8.16292
Rv1697	8.16271
Rv2473	8.16122
Rv0472c	8.16107
ruvA	8.16035
pfkA	8.15906
Rv2175c	8.15903
Rv2411c	8.15884
folE	8.15731
mca	8.15691
Rv0759c	8.15655
Rv2141c	8.15652
Rv2386A	8.15613
nuoJ	8.15442
vapB27	8.15192
Rv1117	8.15149
rsbW	8.15026
argS	8.14934
end	8.14934
Rv2751	8.14897
fadD5	8.14873
Rv2035	8.14749
Rv3034c	8.14675
Rv0880	8.14622
sdhB	8.14572
rhlE	8.14538
Rv0940c	8.14526
Rv3755c	8.14498
rbfA	8.14482
map-1	8.14482
Rv3050c	8.14461
mshC	8.14423
dacB1	8.14258
fadD36	8.14233
amiA2	8.14179
Rv1260	8.14157
Rv0794c	8.14041
P18	8.13991
bkdC	8.139
Rv1072	8.13868
eis	8.13818
secE	8.13802
ftsK	8.13789
lprN	8.13735
thiC	8.13713
hisS	8.13682
Rv1410c	8.13656
Rv2297	8.1352
glpQ2	8.135
Rv1812c	8.13248
treS	8.13248
Rv3502c	8.13194
hisE	8.13136
secF	8.12979
Rv2375	8.12727
fecB	8.12405
pyrB	8.12392
purN	8.12228
php	8.12156
glgB	8.12156
Rv1866	8.12149
pknK	8.12061
accA2	8.11936
plcB	8.1181
coaD	8.1181
citE	8.11773
espD	8.1177
wbbL	8.11724
Rv3671c	8.11641
vapC1	8.11631
rpe	8.11601
Rv0992c	8.11504
secY	8.11451
mce4F	8.11411
ptbB	8.11324
Rv0513	8.11193
tesB2	8.11143
nrdR	8.11089
pcnA	8.11002
Rv1830	8.10921
lrpA	8.10812
fadE22	8.10785
Rv1984c	8.10595
smtB	8.10534
Rv1896c	8.10493
manA	8.10435
Rv1443c	8.10435
Rv0480c	8.10418
Rv3717	8.1035
Rv2197c	8.10291
aroQ	8.10264
fadE1	8.10237
csm3	8.10216
cas10	8.10185
Rv2525c	8.10085
fadD9	8.10065
recC	8.10034
echA2	8.10023
Rv2672	8.09985
aftB	8.09902
Rv1676	8.09844
Rv0926c	8.09639
glmM	8.09489
Rv3210c	8.09405
rpmJ	8.09384
Rv2565	8.09177
lepB	8.09177
murF	8.09121
mmsA	8.09079
Rv0648	8.09043
Rv3077	8.0904
Rv1257c	8.09008
rnc	8.08952
aroC	8.08877
Rv1264	8.08853
coaX	8.08778
Rv3404c	8.08775
glnA4	8.08675
corA	8.08629
Rv0999	8.08368
pyrC	8.0834
Rv0238	8.08311
Rv0249c	8.08239
dosT	8.0816
Rv3278c	8.0799
msl3	8.07925
Rv2715	8.0786
Rv0862c	8.0786
Rv1533	8.07842
Rv2708c	8.07788
trxB1	8.0754
Rv2237A	8.07471
gadB	8.07379
Rv0497	8.0735
msrA	8.07295
glnH	8.07291
Rv2574	8.07276
fadA6	8.07214
mazE5	8.07151
nrdF2	8.07111
Rv1194c	8.0707
Rv1152	8.06978
vapC33	8.06852
pstS3	8.06822
ureA	8.06741
Rv2714	8.06707
ureG	8.06688
gabT	8.06644
vapC27	8.06625
menF	8.06569
Rv3719	8.06565
Rv1628c	8.06491
rmlC	8.06487
vapB32	8.0642
sugC	8.06352
Rv2285	8.06299
Rv2409c	8.06266
apt	8.06224
lipV	8.06138
tyrA	8.06081
mrp	8.06051
mazG	8.06047
serB1	8.06047
Rv1507c	8.05713
ponA1	8.05645
lppE	8.05618
Rv3091	8.05565
vapC13	8.05396
yrbE1A	8.05381
Rv2799	8.0535
Rv1904	8.05216
Rv0910	8.05131
mce4A	8.05081
Rv2047c	8.04972
Rv1232c	8.04933
relA	8.04852
Rv3575c	8.04852
hemC	8.04813
coaBC	8.04587
fadE8	8.04493
Rv1498c	8.04379
trmI	8.04281
Rv0769	8.04261
Rv2923c	8.04198
cyp142	8.03874
recB	8.03814
Rv1920	8.03775
Rv0457c	8.03751
Rv1461	8.03747
hpt	8.03711
Rv2765	8.03627
Rv2569c	8.03599
Rv1060	8.03575
hisF	8.03567
Rv0052	8.03535
Rv3777	8.03495
Rv1458c	8.0337
carA	8.03246
glbO	8.03242
Rv0713	8.03129
Rv1990c	8.02816
folB	8.02747
thyX	8.02735
Rv0141c	8.02645
Rv1339	8.02612
vapB2	8.02584
Rv3194c	8.02543
Rv2134c	8.02506
relB	8.02502
mmpL5	8.02502
Rv1279	8.0249
ychF	8.02342
fadB4	8.02288
Rv2510c	8.02268
Rv0178	8.02181
Rv0347	8.0202
Rv0077c	8.01862
cobQ2	8.01837
pcd	8.01787
Rv0968	8.01691
Rv0914c	8.01624
nadB	8.0159
Rv3399	8.01444
glmU	8.01292
sdhD	8.01237
disA	8.01144
ercc3	8.01144
pafC	8.00822
Rv2260	8.00796
Rv2182c	8.00694
cyp135B1	8.00659
hisC	8.00634
Rv1421	8.00432
uvrD1	8.00415
fdxA	8.00307
Rv1069c	8.00281
murC	8.00247
Rv1019	8.00095
apeB	7.9979
sirR	7.99741
clpX	7.99703
Rv0525	7.9969
argJ	7.9968
Rv0123	7.99649
Rv3661	7.99471
cdd	7.9945
Rv0161	7.99352
mshD	7.99269
lysA	7.99125
mtr	7.99122
pknE	7.98961
Rv0272c	7.98922
fadE34	7.98656
Rv2360c	7.98603
crgA	7.98369
gatC	7.98254
metH	7.98214
Rv0501	7.98213
pta	7.9819
ltp3	7.98167
dagK	7.98162
mscR	7.98062
lipI	7.97836
Rv3284	7.97661
Rv0807	7.97639
Rv3041c	7.97447
vapC51	7.97404
fadD7	7.97391
lpqI	7.97372
murG	7.9737
Rv2954c	7.97329
Rv2257c	7.96942
Rv1341	7.96883
Rv3488	7.96845
Rv3534c	7.96735
PPE32	7.96706
Rv3678A	7.96566
aftC	7.96562
Rv0199	7.96482
Rv3909	7.96456
add	7.96348
glnA3	7.96282
ispE	7.96233
pstB1	7.9616
tgs4	7.95972
Rv2073c	7.95801
pafB	7.95789
Rv3040c	7.95584
lipD	7.95569
Rv3482c	7.95566
dprE1	7.95527
hisN	7.95386
Rv2263	7.95217
murA	7.95097
fadD13	7.95097
lpqB	7.94927
gpsA	7.94925
fadD12	7.94891
Rv1155	7.94839
eccD1	7.94823
pgmA	7.94686
Rv2067c	7.94677
tesB1	7.94593
parA	7.9456
Rv0158	7.94498
Rv1531	7.94442
argH	7.94318
mycP3	7.94164
Rv2613c	7.93951
Rv0308	7.93856
Rv2135c	7.9383
higA2	7.93809
aao	7.93626
Rv0356c	7.9351
Rv0633c	7.9345
Rv0047c	7.93336
fbiB	7.933
yidC	7.93206
Rv0200	7.93161
vapB45	7.93124
moaE2	7.93101
Rv3212	7.93064
suhB	7.93063
Rv3057c	7.93016
Rv0331	7.92927
fadA5	7.92807
echA11	7.92626
aroB	7.92566
Rv1719	7.92284
Rv0681	7.92235
Rv0496	7.92038
phoR	7.91994
Rv3493c	7.91982
hemB	7.91885
trpS	7.9166
Rv0502	7.91624
gnd2	7.91536
cwlM	7.91404
Rv0314c	7.91314
panC	7.91302
Rv2581c	7.91024
gmk	7.90947
Rv1362c	7.90922
pdtaS	7.90912
mmsB	7.90867
Rv0038	7.90814
rsmH	7.90778
Rv0669c	7.9064
Rv1319c	7.9063
glpQ1	7.9061
Rv0139	7.90609
ansA	7.9048
Rv2989	7.90384
csm6	7.9034
amiA1	7.90307
trmB	7.89963
argF	7.898
menG	7.89756
oxcA	7.89654
mutB	7.89642
aspC	7.89471
mmpS4	7.89365
Rv2991	7.89341
kstR	7.89265
Rv0634c	7.89058
glgX	7.88921
Rv1097c	7.88743
blaI	7.88713
hisD	7.88667
fmt	7.88653
trpD	7.88599
narH	7.88385
dacB2	7.88335
ribBA	7.88331
eccB1	7.88331
eccE1	7.88224
fdxD	7.87935
xthA	7.87896
Rv3627c	7.87867
Rv1322A	7.87785
cyp125	7.87563
fadD11	7.87453
mtcA2	7.87335
vapB38	7.8732
lipJ	7.87099
trmD	7.87087
Rv3032A	7.87039
pks11	7.86807
scoA	7.86807
cysD	7.86793
Rv1209	7.8672
folK	7.86687
hspR	7.86624
Rv0740	7.86576
Rv1342c	7.86574
Rv1847	7.86567
Rv2668	7.86558
Rv2326c	7.86508
Rv3342	7.86474
accA1	7.86053
secBL	7.85908
Rv2405	7.85813
Rv3723	7.85801
purS	7.8579
Rv1126c	7.85781
Rv2887	7.85778
cydA	7.85745
Rv0959	7.85591
Rv3218	7.85587
Rv0812	7.8544
lpqY	7.85413
prpD	7.85399
coaE	7.85366
Rv0487	7.85357
Rv0307c	7.85315
Rv2212	7.85266
cydC	7.85208
mog	7.85202
Rv2117	7.85192
nrp	7.85063
rfbE	7.84922
Rv3768	7.84652
nuoL	7.84587
ftsX	7.84571
Rv3796	7.84553
Rv3603c	7.84498
sigB	7.84409
thrB	7.84384
lpqW	7.84333
cofD	7.84249
ethA	7.84051
cysNC	7.84031
Rv1281c	7.83742
Rv1888c	7.83685
nuoM	7.83599
Rv1711	7.83561
Rv1455	7.83549
cobQ	7.83531
dnaG	7.83391
Rv2732c	7.83343
Rv0072	7.8301
Rv1722	7.82946
Rv1825	7.82838
rnz	7.82796
pyrE	7.82772
Rv2750	7.82642
ppnK	7.82576
pdxH	7.82472
fadD30	7.82426
Rv2623	7.82384
Rv1363c	7.82353
Rv2956	7.82348
Rv0424c	7.82313
Rv1231c	7.82252
trpG	7.82
vapB39	7.81894
Rv1668c	7.81889
Rv1429	7.81853
Rv1059	7.81829
cdh	7.81696
vapC2	7.81598
pbpA	7.81581
Rv1828	7.81327
mazF5	7.81256
Rv1393c	7.81132
echA14	7.80993
Rv2149c	7.80988
yrbE1B	7.80987
dcd	7.80938
ruvB	7.80895
Rv2675c	7.80887
Rv1487	7.80878
vapC17	7.80866
Rv0481c	7.80793
Rv2342	7.80785
upp	7.80735
Rv1778c	7.80668
Rv0135c	7.80598
ogt	7.80517
Rv2893	7.80513
fdxB	7.80439
uvrB	7.80388
ltp4	7.8037
Rv2237	7.8026
Rv3773c	7.80205
Rv0157A	7.80127
mutA	7.80112
folC	7.80041
mqo	7.8003
Rv2365c	7.79984
Rv1439c	7.79936
Rv1882c	7.79774
tatB	7.79747
purT	7.7956
devR	7.79431
eccC2	7.79374
nuoA	7.7922
lepA	7.79217
Rv0939	7.79214
Rv2000	7.79212
Rv0312	7.79199
recF	7.79032
Rv0508	7.78901
Rv3863	7.789
PPE65	7.78871
Rv0537c	7.78868
Rv0569	7.78838
Rv3188	7.78743
vapC35	7.78561
Rv0361	7.78377
fadE21	7.78372
hisH	7.78293
Rv1742	7.78292
ephA	7.78285
Rv2113	7.78221
acpS	7.78169
Rv0875c	7.78162
Rv3645	7.78079
Rv3120	7.78052
amiB2	7.7785
fadD23	7.77749
Rv2327	7.77738
Rv2484c	7.7773
pknF	7.776
pdxT	7.77477
Rv3690	7.77464
Rv2571c	7.77355
fadD16	7.77346
vapC38	7.7732
lppY	7.77235
PPE40	7.77137
Rv2137c	7.77077
lppJ	7.76976
Rv2001	7.76941
fadE26	7.76899
mycP5	7.7686
recR	7.76855
pheS	7.76834
Rv0263c	7.76804
Rv0034	7.7677
Rv2742A	7.76756
mazF7	7.76626
Rv3160c	7.76402
nth	7.76376
rshA	7.76329
glfT1	7.7629
Rv3087	7.76077
Rv0953c	7.75882
rsfB	7.75836
Rv0530A	7.75778
fbiC	7.75765
accD2	7.75758
pgsA1	7.75592
orn	7.75571
vapB51	7.75555
Rv0184	7.75526
ggtB	7.75451
Rv1100	7.75367
gpgP	7.75316
Rv0516c	7.75294
Rv0078A	7.75168
Rv1496	7.7516
Rv1667c	7.75156
Rv2026c	7.75113
vapC32	7.7507
hsaE	7.75038
Rv3548c	7.7495
Rv1428c	7.74901
vapC44	7.74858
cmk	7.74827
glpD2	7.74799
mazE6	7.74765
rsfS	7.74722
Rv1996	7.74532
prfA	7.74488
Rv3492c	7.74389
vapB43	7.74318
deoC	7.74302
Rv0492c	7.74243
cobB	7.74181
cobH	7.74168
egtE	7.74132
parD2	7.74099
Rv1924c	7.74044
murI	7.73986
vapC47	7.73968
Rv2417c	7.73923
Rv1885c	7.73907
atsB	7.73895
Rv3049c	7.73838
Rv1084	7.7378
Rv2186c	7.73748
Rv1509	7.73715
fucA	7.73652
Rv3837c	7.73613
rsmI	7.73467
Rv3632	7.73439
relJ	7.73286
folP1	7.73181
fadE19	7.73169
fadE27	7.73061
mazE2	7.73004
Rv0201c	7.73002
Rv0560c	7.72928
TB22.2	7.72912
Rv0799c	7.72884
ribD	7.72851
Rv1320c	7.7281
fadD4	7.72738
Rv0265c	7.72717
Rv3779	7.72701
Rv0991c	7.72609
Rv0303	7.72567
Rv2694c	7.72545
Rv1289	7.72505
cyp136	7.72501
yrbE4A	7.72469
Rv0877	7.72339
Rv3732	7.72304
arfA	7.72215
Rv0811c	7.72186
Rv2728c	7.71808
Rv3376	7.71744
Rv3304	7.71625
Rv1591	7.71594
Rv0461	7.71588
Rv1687c	7.71518
Rv0756c	7.71487
pat	7.7146
Rv3415c	7.71373
echA4	7.71335
scpB	7.71288
Rv0791c	7.71171
Rv0538	7.70975
moaC2	7.70963
nucS	7.70817
Rv1534	7.70772
mbtL	7.7074
bioD	7.70655
coaA	7.70653
Rv1111c	7.70578
echA17	7.70452
vapB47	7.70283
alr	7.70254
vapC29	7.7019
oxyS	7.70092
Rv1898	7.70034
narJ	7.69861
Rv3015c	7.69832
vapB33	7.6978
Rv1693	7.69763
Rv0531	7.69723
fadD24	7.69707
Rv2250A	7.69638
Rv2717c	7.69616
mmpR5	7.69461
Rv0245	7.69356
vapB11	7.69316
Rv0898c	7.69301
Rv0060	7.69239
dapF	7.69193
Rv1868	7.69073
Rv0023	7.68954
Rv3437	7.68911
Rv1865c	7.68864
Rv0365c	7.68822
Rv1333	7.68814
Rv2851c	7.68756
Rv3916c	7.68728
nrdB	7.6855
lipG	7.68432
Rv0406c	7.68176
tmk	7.68134
scoB	7.68065
espG3	7.68055
Rv3591c	7.68044
vapB12	7.67961
rnj	7.67836
egtC	7.67771
Rv1810	7.67747
hflX	7.67603
Rv1360	7.67586
cyp138	7.67544
Rv2554c	7.67528
Rv1096	7.67474
Rv3802c	7.67472
Rv3813c	7.67423
Rv0737	7.67215
Rv0232	7.67102
Rv3079c	7.67061
Rv0421c	7.66879
Rv3729	7.66859
Rv2690c	7.66552
agpS	7.66238
Rv1287	7.65984
pgsA1	7.65936
vapB29	7.65781
mcr	7.65729
Rv2700	7.6561
Rv0526	7.65568
Rv3693	7.65533
ligD	7.65501
cysG	7.65319
Rv1823	7.65218
Rv3753c	7.65169
csoR	7.64998
mce4D	7.64942
Rv0075	7.64873
bioB	7.64821
pcp	7.64725
recN	7.64705
Rv3228	7.64584
Rv0786c	7.64571
cas6	7.64514
mltG	7.64467
cysE	7.64396
mce3R	7.64344
Rv3231c	7.64303
Rv0775	7.64235
lppI	7.6413
Rv0493c	7.63973
Rv1382	7.6394
Rv3814c	7.63904
Rv0175	7.63817
Rv1401	7.637
mtnN	7.63655
hrp1	7.63621
cysM	7.63539
Rv0299	7.63522
vapC46	7.63428
Rv2037c	7.63347
egtD	7.63346
Rv2239c	7.63229
Rv2042c	7.63189
Rv1515c	7.6317
Rv0687	7.63163
Rv1154c	7.63152
icl	7.63017
vapB44	7.62937
Rv1332	7.62813
sigG	7.62775
truA	7.62744
Rv0906	7.62664
Rv1425	7.62587
Rv1192	7.62561
atpB	7.6255
cobT	7.62429
Rv1465	7.62404
vapB1	7.62354
lpqM	7.62291
subI	7.62257
Rv1501	7.62167
Rv3405c	7.6201
Rv0743c	7.61945
Rv2413c	7.61826
Rv0441c	7.61821
Rv1632c	7.61758
Rv1894c	7.61593
purE	7.6153
Rv3364c	7.61476
Rv1615	7.6146
Rv3631	7.61439
echA15	7.6141
vapC11	7.61406
ephE	7.61354
sigF	7.61256
higB2	7.61188
priA	7.61104
Rv1377c	7.61031
mhpF	7.60964
folP2	7.60759
glpD1	7.6071
lppM	7.60635
Rv3013	7.60609
lipM	7.60593
Rv1738	7.60465
ispH1	7.60366
mtrB	7.60361
Rv1433	7.60284
Rv2132	7.60261
Rv2857c	7.60226
tatD	7.60209
zwf1	7.59926
prpC	7.59789
Rv2850c	7.59615
aac	7.59468
argR	7.59453
uvrD2	7.59085
lipW	7.59063
nuoN	7.59025
Rv0817c	7.58983
Rv3818	7.58786
Rv3559c	7.58758
vapC26	7.58537
Rv1178	7.58516
Rv1692	7.57942
Rv2387	7.57893
Rv0565c	7.5789
Rv0328	7.57663
Rv1422	7.57618
mprB	7.57438
ctpE	7.57424
ctpA	7.57245
vapC45	7.5721
plcA	7.57157
Rv2264c	7.57142
Rv1571	7.57124
vapB46	7.56982
pptT	7.56876
Rv3748	7.56868
ephC	7.56813
ureB	7.56799
htpX	7.56215
PPE33	7.56081
Rv1524	7.5608
mazF9	7.56065
dtd	7.56064
lpqQ	7.56009
Rv2082	7.56004
Rv2560	7.55963
Rv3230c	7.55963
vapB26	7.55781
Rv1167c	7.55764
moaD2	7.55388
vapB30	7.55377
nlhH	7.5536
ethR	7.55325
Rv2499c	7.54753
Rv2568c	7.54679
Rv2488c	7.54422
pyrD	7.54336
Rv1842c	7.54326
octT	7.54292
Rv1766	7.54159
Rv3472	7.53965
Rv2084	7.53921
lpqO	7.53908
lpqX	7.53855
Rv1367c	7.53721
Rv1516c	7.53691
hemE	7.53689
menD	7.53628
amiB1	7.53607
vapC37	7.53541
cysH	7.5354
Rv0459	7.53517
hemA	7.53424
Rv0275c	7.53348
Rv2008c	7.53337
Rv2230c	7.53291
Rv3282	7.53191
Rv1431	7.53159
papA5	7.53058
arfC	7.53049
nadD	7.5303
Rv2772c	7.5301
Rv2739c	7.52784
cyp137	7.52723
Rv2704	7.52723
Rv1748	7.52596
Rv0428c	7.5238
Rv2688c	7.52319
pks10	7.52295
hisI	7.5215
Rv3647c	7.52029
Rv2402	7.51845
Rv3806c	7.51822
der	7.51807
Rv1767	7.51672
Rv2337c	7.51672
Rv0498	7.51663
Rv2005c	7.515
Rv3836	7.51464
Rv3268	7.51378
Rv2052c	7.51347
cadI	7.51252
mazE3	7.51138
Rv2219A	7.51095
kmtR	7.51063
senX3	7.51056
Rv3104c	7.51056
birA	7.50981
nrdF1	7.50664
Rv0779c	7.50614
serA2	7.50507
Rv0870c	7.50421
Rv0310c	7.50207
ggtA	7.5018
ribF	7.50095
hsdM	7.49999
mbtM	7.49896
Rv0986	7.49787
tadA	7.49769
Rv1688	7.49708
vapB37	7.49664
Rv0556	7.49585
Rv1867	7.49549
fadE13	7.49516
Rv2681	7.49369
Rv3249c	7.49083
Rv2828c	7.48854
rocA	7.48851
mycP2	7.48827
Rv3644c	7.48766
malQ	7.48615
Rv3243c	7.48585
menA	7.4852
mftF	7.48463
Rv0911	7.48434
Rv2181	7.483
Rv1249c	7.4818
Rv2006	7.47995
xerD	7.47939
obg	7.47939
Rv2844	7.47903
Rv0221	7.47894
Rv0539	7.47648
lppL	7.47571
Rv3204	7.47522
Rv0324	7.47522
icd	7.47376
Rv2242	7.47229
Rv3843c	7.47216
Rv2633c	7.47179
Rv0945	7.46774
dxr	7.46756
cmtR	7.46742
Rv3672c	7.4669
Rv0802c	7.46534
Rv0492A	7.46446
Rv2575	7.46436
Rv3695	7.46413
narS	7.46307
mazF4	7.46205
Rv0941c	7.45938
pyrF	7.45926
Rv2559c	7.45924
cfp6	7.45393
Rv1638A	7.45378
Rv2250c	7.45194
Rv3259	7.45062
pknI	7.45034
Rv2859c	7.44988
Rv3054c	7.44951
Rv2957	7.44917
aftA	7.44773
vapC30	7.44753
mmuM	7.44604
relK	7.44603
frdA	7.44601
fadE30	7.44397
vapB36	7.44287
Rv3173c	7.44239
Rv2616	7.44226
sigJ	7.44012
nat	7.43875
Rv3005c	7.43845
xylB	7.43726
Rv2709	7.43651
Rv0010c	7.43573
Rv1132	7.43516
Rv0485	7.43486
Rv3525c	7.43418
adhE1	7.43273
csm4	7.43183
Rv3510c	7.43069
Rv2206	7.4303
Rv3712	7.42953
atsA	7.42862
Rv3483c	7.42818
cyp126	7.42801
Rv3760	7.42783
folA	7.42775
Rv2611c	7.42749
Rv1700	7.42747
Rv3786c	7.4271
Rv2228c	7.42614
Rv1691	7.42558
Rv0064	7.42398
ltp1	7.42333
Rv1157c	7.42313
Rv1025	7.42277
Rv0680c	7.42211
fabG2	7.42182
galE3	7.41938
Rv1774	7.419
Rv0073	7.41802
hisB	7.4176
trxA	7.41631
Rv1061	7.41521
mmcO	7.41476
Rv1995	7.414
Rv3626c	7.4109
Rv1707	7.40973
Rv2148c	7.40836
Rv0822c	7.40812
Rv1407	7.40758
cysA	7.40751
Rv1063c	7.40749
Rv2915c	7.40652
Rv1216c	7.40608
Rv0078	7.40386
aftD	7.40334
mce2D	7.40319
Rv0712	7.40317
nnr	7.40307
mazE4	7.40291
vapC28	7.40075
thiO	7.40026
Rv0948c	7.39983
Rv3835	7.39966
vapB40	7.39952
Rv3362c	7.39686
Rv3238c	7.39657
rip1	7.39576
Rv1514c	7.39529
recA	7.39464
Rv1841c	7.39366
xseB	7.39335
Rv0030	7.39328
mce1R	7.39324
ansP2	7.39234
echA10	7.39203
aroK	7.39175
mtnP	7.39171
omt	7.39069
Rv3618	7.39012
Rv3733c	7.38957
ldtB	7.38938
higA1	7.3878
Rv1026	7.38755
Rv3675	7.38632
Rv1280c	7.38628
uppS	7.38621
bkdA	7.3842
Rv0567	7.3838
menE	7.38274
lppU	7.38225
Rv0067c	7.38225
ksgA	7.38104
[truncated: 523 more rows]
[truncated: 5 more columns]

## Sheet: L4
T: Gene Ids	L4
groEL2	10.7061
acpM	10.5928
groS	10.5839
esxB	10.5253
tuf	10.384
pks13	10.284
mihF	10.2548
metE	10.2016
Rv2159c	10.1853
dnaK	10.1824
Rv1636	10.1692
fadD32	10.119
rpoC	10.1109
hup	10.1057
lldD	10.0598
etfA	10.0019
cspA	9.97982
rplL	9.97614
esxA	9.93788
mpt63	9.93285
rpoB	9.91389
atpD	9.87935
fas	9.87379
atpA	9.85605
wag31	9.83799
fadB	9.83101
katG	9.80231
gdh	9.78752
groEL1	9.77404
lsr2	9.77256
acn	9.76427
hbhA	9.75498
garA	9.75143
rpoA	9.74651
mkl	9.72823
fbpB	9.72213
cysA1	9.72098
eccC3	9.71758
ppiA	9.69252
kgd	9.68928
glnA1	9.67849
fabG4	9.67485
ahcY	9.66857
etfB	9.6607
serA	9.63468
glcB	9.63127
sseC1	9.62508
fadD2	9.61308
Rv0148	9.59252
clpC1	9.57486
fadE10	9.55888
crp	9.54903
mtcA1	9.549
fadD15	9.54434
Rv0580c	9.54251
metK	9.5317
espR	9.52119
rpsM	9.51851
Rv2302	9.51767
mas	9.51195
esxO	9.50835
Rv0120c	9.50625
ndkA	9.50217
kasA	9.49421
kasB	9.48273
fadA2	9.47461
Rv2744c	9.47202
moxR1	9.46651
Rv0831c	9.46561
Rv3716c	9.45849
rpsF	9.45679
gltA2	9.45195
dlaT	9.45085
sodB	9.44832
lpqH	9.43913
fadA3	9.43279
pnp	9.43201
fusA	9.43162
lprA	9.41915
fadD31	9.41647
Rv2632c	9.41482
mdh	9.40603
TB16.3	9.40553
rpsA	9.40341
TB9.4	9.39947
tsf	9.3924
espA	9.38407
dhmA1	9.37951
tpx	9.37134
htdY	9.37085
sucC	9.36523
htpG	9.35482
ilvC	9.35141
Rv2721c	9.34512
Rv3076	9.33377
rpsG	9.3276
Rv2161c	9.32656
fba	9.32597
carB	9.32265
Rv0088	9.31437
clpB	9.31334
icd2	9.31197
fadE4	9.3098
mce1C	9.30929
clpP2	9.30662
narG	9.30544
lpdC	9.30484
fadE25	9.30038
rho	9.2999
lpqE	9.29866
bfr	9.29765
rpsD	9.29411
mce1B	9.29321
eccC5	9.29281
ssb	9.29041
eno	9.29019
rpsH	9.28362
aceE	9.28346
rpsJ	9.28153
mce1F	9.27985
secE2	9.27857
adk	9.27827
pknD	9.27804
Rv3718c	9.27738
TB18.5	9.27674
pstS1	9.27407
trxA	9.2739
Rv1488	9.27117
fhaA	9.26858
Rv1871c	9.26708
espC	9.26081
hadB	9.25737
esxK	9.24472
mce1A	9.24157
rplJ	9.2394
Rv2406c	9.23867
espF	9.23847
clpP1	9.23729
Rv3269	9.23576
gyrA	9.23505
pca	9.23381
ilvX	9.2317
rpsO	9.22794
accA3	9.22598
glgP	9.22513
eccA3	9.22394
gap	9.22373
fumC	9.21659
rplU	9.21096
Rv1543	9.20957
lpqD	9.20664
tgs2	9.20178
bisC	9.20156
Rv2557	9.20063
echA3	9.19736
mce1D	9.19363
Rv2129c	9.19282
rne	9.19025
espL	9.18831
sucD	9.18701
fadA	9.18679
lprK	9.18515
Rv0730	9.18509
Rv3224	9.18463
bfrB	9.18081
adhC	9.17615
mhuD	9.17441
cspB	9.17243
fbpC	9.17237
cmaA2	9.17167
Rv3099c	9.16631
Rv0248c	9.16521
mmaA2	9.164
Rv1919c	9.16053
mtrA	9.1602
adhB	9.15357
Rv1893	9.15302
mpt51	9.1518
lprG	9.14937
ctpI	9.14333
tkt	9.14186
infB	9.1358
Rv0315	9.13577
echA21	9.13456
pntAa	9.13245
rpsI	9.13159
rplS	9.13088
ppsE	9.12824
Rv0147	9.12509
rpsS	9.12506
rplD	9.12297
rpsE	9.11932
umaA	9.11919
rplF	9.11787
espG5	9.11734
pepN	9.11247
atpFH	9.1086
pdtaR	9.1068
fadE6	9.10646
gltB	9.10332
rplM	9.10219
rpsB	9.09805
rpsC	9.09566
Rv1269c	9.09552
qcrA	9.0951
moaB2	9.09363
pckG	9.087
rplN	9.08664
Rv0635	9.08228
greA	9.07802
frr	9.07759
Rv1544	9.07671
murE	9.07449
Rv3678c	9.07155
topA	9.07059
rplA	9.06793
nusG	9.06599
nuoG	9.06551
Rv2204c	9.06213
pyk	9.05736
pepA	9.05446
Rv3747	9.04478
echA16	9.04368
atpG	9.04321
rplY	9.03739
Rv2468c	9.03238
rplI	9.02991
rplW	9.02719
smc	9.02444
fadD6	9.02383
Rv0801	9.02015
Rv0183	9.01708
Rv0338c	9.01317
mmaA4	9.01292
rplC	9.00625
Rv0530	9.00595
Rv1404	9.00393
rplX	9.00182
Rv2140c	8.99953
secA1	8.99864
Rv2054	8.99187
Rv1683	8.99063
Rv0925c	8.98582
Rv2061c	8.98433
rplE	8.98018
secA2	8.97941
ephG	8.97891
gabD2	8.97594
Rv1245c	8.97316
dnaN	8.97248
rpsP	8.97184
Rv1771	8.96772
tig	8.9662
pra	8.96253
rplK	8.9591
glyA1	8.95636
Rv1703c	8.95535
sseA	8.95377
Rv3528c	8.9534
Rv2566	8.95264
Rv1261c	8.95251
trpC	8.95136
rplB	8.94996
Rv2298	8.94695
Rv3213c	8.94535
qcrB	8.94131
rpsQ	8.94068
ctaC	8.94035
Rv2449c	8.93971
Rv3193c	8.938
fbpA	8.93788
glnB	8.93568
Rv0504c	8.93441
ftsE	8.92817
Rv1875	8.92612
cwsA	8.92466
Rv0500A	8.92454
rplP	8.92449
mmaA3	8.92184
Rv2971	8.92117
atpF	8.9146
rpsT	8.91097
mmpL3	8.91068
gyrB	8.91058
Rv3169	8.90784
pepA	8.90297
alaS	8.89793
Rv2280	8.89365
prs	8.8929
ppa	8.89248
ideR	8.89048
Rv3720	8.88821
lprF	8.88772
Rv2509	8.88595
Rv2908c	8.88246
pgk	8.88238
Rv1106c	8.87843
ettA	8.87739
glmS	8.87705
Rv2952	8.87305
Rv0688	8.87289
phoP	8.87282
Rv2558	8.8715
pcaA	8.87127
pks12	8.86813
htrA	8.86755
Rv3295	8.86697
aroG	8.86689
accD5	8.86583
Rv3196A	8.86392
eccA1	8.86307
gpmA	8.86195
ilvD	8.86075
Rv0036c	8.86039
Rv0479c	8.85928
Rv1829	8.85896
uvrA	8.85831
msl3	8.8564
dnaA	8.8555
Rv1489	8.85395
Rv2563	8.8518
glnA2	8.84887
Rv3237c	8.84839
Rv1211	8.84707
Rv1598c	8.84589
Rv3311	8.84077
sigA	8.83765
atpC	8.83728
lexA	8.83541
Rv1856c	8.83507
eccB3	8.83501
polA	8.83461
vapC10	8.83423
Rv0523c	8.83262
adoK	8.82635
Rv2258c	8.82632
echA8	8.82631
rplQ	8.82622
ddn	8.82137
Rv1159.1	8.81662
echA1	8.81582
grpE	8.81154
fadB2	8.81082
rpsR1	8.80895
Rv3726	8.80886
inhA	8.80826
cfp32	8.80711
Rv3058c	8.80654
Rv2969c	8.80333
amiC	8.80169
Rv0854	8.80161
Rv3143	8.8
fadE5	8.79991
Rv0390	8.79942
Rv2749	8.79793
lpqG	8.79679
Rv3401	8.7957
fadD28	8.79374
hpf	8.79247
Rv0247c	8.79219
ndhA	8.79122
infA	8.79091
tal	8.78261
glyQS	8.78176
pheT	8.78097
espI	8.77791
echA6	8.77735
rpmA	8.7761
guaB1	8.77431
iniB	8.77245
serC	8.77165
mscL	8.76965
manB	8.76849
Rv0566c	8.76779
ppsC	8.76727
pntB	8.76577
Rv2699c	8.76539
esxN	8.76515
rpiB	8.76335
ispG	8.76284
Rv0250c	8.76265
ripA	8.7625
qor	8.76204
espK	8.76169
Rv1234	8.75619
Rv3273	8.75415
Rv2091c	8.75318
Rv3722c	8.75293
rplR	8.75279
gcvT	8.75276
fdxC	8.74746
Rv3090	8.74737
purM	8.74504
gcvH	8.74108
Rv0333	8.73947
eccE3	8.73611
Rv1463	8.73585
fadE23	8.73519
ask	8.73466
Rv0686	8.73327
fabG1	8.73278
lppX	8.73085
tpiA	8.7296
rplT	8.72946
cut2	8.72832
Rv0637	8.72831
mviN	8.72761
pks5	8.72553
glpX	8.72249
leuS	8.72234
rpmE	8.72231
Rv1732c	8.72052
Rv2951c	8.71979
dapD	8.71699
prrA	8.71602
Rv1144	8.71513
dhaA	8.70853
Rv3850	8.70722
ileS	8.70656
Rv0042c	8.70584
Rv3633	8.70502
valS	8.70171
Rv0281	8.70152
Rv3920c	8.70139
argG	8.70131
rpmC	8.6998
pstP	8.69537
guaA	8.69482
pknH	8.69245
lipN	8.69215
Rv2226	8.69155
proS	8.69148
leuD	8.69078
Rv2345	8.6898
purL	8.68977
infC	8.68797
Rv1754c	8.6874
Rv0439c	8.68544
Rv2536	8.68412
Rv1324	8.68398
gmk	8.68394
cbs	8.68394
dnaJ1	8.6805
ppk	8.68044
Rv0309	8.68015
whiA	8.67562
Rv1747	8.67454
accD6	8.67431
leuA	8.67251
Rv1109c	8.67146
Rv2715	8.67108
pepQ	8.66933
gltX	8.66882
PE15	8.66739
Rv0227c	8.66693
Rv1770	8.6644
moxR2	8.66387
rplO	8.66245
bcp	8.65933
Rv2531c	8.6593
mmpL4	8.65737
Rv0045c	8.65641
Rv0144	8.65479
Rv0731c	8.65351
Rv1751	8.65232
guaB3	8.65231
Rv0464c	8.65213
htdX	8.65151
pknG	8.65092
embR	8.6509
Rv3699	8.65038
dapB	8.64902
espH	8.64865
prcB	8.64652
gcvP	8.64503
Rv0455c	8.64214
lprC	8.63935
fadE24	8.63487
mymT	8.63441
ceoB	8.63296
Rv3520c	8.63281
sdhA	8.63197
Rv2955c	8.63173
trpA	8.63158
Rv2901c	8.63065
vapB10	8.62785
proA	8.62555
dprE2	8.62508
Rv0216	8.62487
metC	8.6238
rpsL	8.62336
Rv0613c	8.62319
fadD5	8.6227
oplA	8.62202
dgt	8.62149
metB	8.61737
Rv2778c	8.61719
rplV	8.61327
Rv1314c	8.61306
purH	8.60936
Rv0474	8.60917
Rv1836c	8.60845
Rv1558	8.60825
Rv1637c	8.60785
Rv1191	8.60763
efp	8.60762
Rv0954	8.6075
Rv1006	8.60678
moaC3	8.60671
Rv1855c	8.60661
Rv2743c	8.60642
narL	8.60304
Rv0443	8.603
tesA	8.59941
Rv2731	8.596
phoU1	8.59572
Rv0108c	8.5955
trpB	8.59427
eccD5	8.59422
fadE15	8.59343
Rv3046c	8.59232
Rv3200c	8.59168
acsA	8.59155
murF	8.59099
eccC2	8.5909
moeZ	8.5863
Rv0044c	8.58537
korA	8.58384
Rv1680	8.58352
mak	8.58181
Rv0647c	8.58163
pknB	8.58055
Rv3205c	8.57898
Rv2993c	8.5784
Rv3888c	8.57761
echA5	8.57753
sodC	8.57547
ribE	8.57422
mfd	8.57396
fhaB	8.57299
Rv0738	8.57279
Rv3680	8.5724
rskA	8.57111
fadE7	8.57085
pgi	8.57012
apa	8.56787
Rv0466	8.56686
hns	8.56633
nuoC	8.56443
desA2	8.562
nrdE	8.56121
rpoZ	8.56117
glnE	8.55631
ilvH	8.55618
espD	8.5552
mraZ	8.55358
Rv3485c	8.55311
dxs	8.55278
dosT	8.55275
guaB	8.55228
fadH	8.55228
Rv3778c	8.54996
Rv2074	8.54886
ribH	8.5479
iniA	8.5477
Rv1498A	8.54348
regX3	8.5414
Rv3816c	8.53936
thrS	8.5388
asd	8.53419
blaC	8.53273
Rv0795	8.53235
lysX	8.53181
hsaA	8.5315
Rv0077c	8.53135
ricR	8.53071
fadE2	8.52867
spmT	8.52829
Rv2564	8.52656
plsB	8.52581
dhmA2	8.52401
fadE16	8.5219
Rv0431	8.52137
echA9	8.51665
citA	8.51579
purD	8.51556
eccD3	8.51485
Rv1978	8.5136
Rv0412c	8.51356
leuB	8.50507
asnB	8.50387
ephD	8.50382
Rv0576	8.50337
Rv1566c	8.50252
Rv0435c	8.50041
Rv3519	8.49951
Rv0426c	8.4994
gatB	8.49926
dop	8.49502
Rv1899c	8.49368
Rv2520c	8.49365
Rv1780	8.4929
Rv0296c	8.49289
ispD	8.49131
Rv3400	8.48916
ffh	8.48695
nusA	8.48677
ilvB1	8.48663
gabD1	8.48635
nuoE	8.48541
eccA5	8.48297
sthA	8.48256
Rv2694c	8.47953
espB	8.47903
csm6	8.47891
cysK1	8.47875
Rv0547c	8.47849
carD	8.47847
rbpA	8.47792
Rv1708	8.47709
Rv0634A	8.47664
gatA	8.47563
Rv0484c	8.47457
qcrC	8.47429
Rv2294	8.47395
Rv3292	8.47325
Rv2556c	8.47305
Rv1156	8.47104
Rv2953	8.46998
Rv2305	8.46848
Rv1444c	8.46815
ppgK	8.46756
mpt53	8.46746
ribD	8.46476
espE	8.46392
bcpB	8.46244
dut	8.46189
narH	8.46037
mobA	8.45908
csd	8.45826
Rv3368c	8.45699
fadD19	8.45541
desA1	8.45469
lppZ	8.45452
embA	8.45414
ctpC	8.45367
pks2	8.45355
espG1	8.45252
cfp29	8.45225
lhr	8.45199
murD	8.45197
moaX	8.45113
ppsD	8.45096
Rv1220c	8.4503
Rv2402	8.45028
Rv3168	8.44925
Rv2411c	8.44784
Rv0068	8.44672
argB	8.44652
pdxS	8.44578
vapB27	8.43837
zmp1	8.43623
bpa	8.43241
Rv0360c	8.43204
ftsY	8.42993
rraA	8.42978
sigK	8.42977
embC	8.42909
purA	8.42873
Rv0966c	8.42716
folD	8.42522
proC	8.42418
yrbE1A	8.4216
accD4	8.42137
grcC1	8.41976
Rv3463	8.4185
Rv2375	8.4179
moeW	8.41745
hspX	8.41692
rph	8.41604
Rv2567	8.41602
fadD7	8.41487
pyrG	8.41434
Rv0818	8.41259
Rv1593c	8.41069
ligA	8.40888
uvrC	8.4081
mce4C	8.40729
ctpV	8.40516
ppsB	8.40173
purK	8.40119
hom	8.40119
Rv1194c	8.40083
esxG	8.40078
Rv1480	8.39886
sir	8.39785
Rv2297	8.39747
kdc	8.39475
Rv2676c	8.3945
mpt64	8.39436
Rv3033	8.39431
aspS	8.39429
cysS	8.39424
Rv3327	8.39412
Rv3075c	8.39394
Rv2238c	8.39342
Rv3679	8.39342
dnaX	8.39132
Rv0863	8.38908
ilvE	8.38851
priA	8.38725
prcA	8.38675
Rv2237A	8.38568
Rv3684	8.38559
gpsA2	8.38511
rpmF	8.38405
glgE	8.38279
metZ	8.3825
map	8.38227
Rv0188	8.38166
purC	8.38117
otsA	8.38115
ilvG	8.38019
ureA	8.38016
rmlA	8.37936
Rv2114	8.37892
Rv0007	8.37822
nuoI	8.37814
arcA	8.37694
ppiB	8.37665
eccCa1	8.37619
pknK	8.37566
vapB38	8.37541
nuoF	8.37442
parB	8.37389
Rv1508c	8.37275
trkA	8.37264
Rv0825c	8.37118
phoU2	8.37012
ripB	8.36784
glfT2	8.36752
Rv2548A	8.3662
psd	8.36356
nuoD	8.36337
lprN	8.36333
pstS2	8.36171
moeA1	8.36099
Rv1117	8.35955
Rv1301	8.35913
Rv2426c	8.35881
mmpS3	8.35877
Rv1215c	8.35858
fadD25	8.35776
Rv1904	8.35732
fgd1	8.35394
hisG	8.35318
Rv1523	8.35243
mpa	8.35228
Rv2386A	8.35077
Rv2219	8.34941
dapE	8.34902
prrB	8.3485
Rv1265	8.34792
korB	8.34698
trxB	8.34661
Rv2315c	8.34586
metG	8.34504
hisE	8.3448
Rv1920	8.34382
glf	8.34108
Rv2172c	8.33963
purQ	8.33895
Rv3671c	8.33876
aroA	8.33838
mmsA	8.33728
eccB5	8.33648
mce4B	8.33622
fadE22	8.33564
cmaA1	8.33556
gmdA	8.33538
Rv0048c	8.33447
rmlB	8.33365
Rv2714	8.33357
embB	8.33343
rpmD	8.33238
tyrS	8.33203
Rv1556	8.33149
Rv2216	8.33118
Rv2285	8.33068
nadE	8.32875
Rv3365c	8.32775
rsbW	8.32713
echA2	8.32609
gpm2	8.32465
mshB	8.32401
Rv3369	8.32327
fadD14	8.32195
eccE5	8.32135
Rv0177	8.32131
argD	8.3211
Rv1984c	8.32056
fadE35	8.31927
Rv2035	8.31902
fadE1	8.31894
Rv0759c	8.31863
rimP	8.3185
mrr	8.31794
serB2	8.31614
ppk2	8.3138
Rv0927c	8.31366
Rv2799	8.31237
argS	8.30856
plcB	8.30831
Rv2895c	8.30705
prfB	8.30496
csm3	8.30374
Rv2603c	8.30183
hsaC	8.30153
lipD	8.30036
Rv0383c	8.29964
ddl	8.29528
pknA	8.29526
pepD	8.29519
Rv3683	8.29482
dapA	8.29378
Rv1513	8.29352
sugC	8.29172
ppm1	8.2917
Rv3208	8.29164
fprA	8.28975
typA	8.2897
rpfC	8.2895
Rv1830	8.28861
Rv0654	8.28724
Rv0546c	8.28634
Rv2251	8.28565
Rv1874	8.28513
mmpS4	8.28418
ogt	8.28407
Rv3438	8.28174
Rv3197	8.28124
Rv2026c	8.27731
smtB	8.2772
Rv0187	8.27543
epiA	8.27261
bpoC	8.27256
acyP	8.27175
leuC	8.27128
recC	8.27094
nusB	8.26886
glpQ2	8.26865
thiE	8.26543
Rv0559c	8.26515
ftsZ	8.26385
Rv2588c	8.26342
Rv0176	8.26328
Rv1676	8.26314
ald	8.26311
Rv2229c	8.26259
disA	8.26117
Rv3669	8.26114
rpmJ	8.26067
eccCb1	8.2572
helY	8.25667
lprB	8.25616
trpE	8.25496
yrbE1B	8.25344
plcA	8.25341
Rv2683	8.25256
pafA	8.25246
lysS1	8.25225
nth	8.25093
hsaD	8.25081
Rv1481	8.25076
fadD13	8.2491
serS	8.24871
pyrH	8.24866
galE1	8.24846
Rv2696c	8.24694
plsC	8.24633
rpsK	8.24628
fabG3	8.24566
lpdA	8.24551
Rv2668	8.24551
Rv0813c	8.24462
glbN	8.24462
Rv3256c	8.24443
glnA4	8.24321
ponA2	8.24254
aroC	8.2398
gltD	8.2392
Rv1987	8.2383
Rv0332	8.23676
ino1	8.23639
Rv1260	8.23421
Rv3604c	8.23411
cobN	8.23244
moaE1	8.23147
Rv2466c	8.23037
Rv2716	8.23019
atsB	8.22971
Rv1993c	8.2295
gadB	8.22922
Rv0926c	8.22871
nuoB	8.22832
Rv2619c	8.22598
Rv1627c	8.22515
fabH	8.22471
purB	8.22464
lipE	8.22394
nadC	8.223
fadD9	8.22272
Rv0497	8.22259
fadA4	8.22227
Rv1684	8.22162
Rv1443c	8.22144
hemL	8.21919
Rv0249c	8.21664
Rv1866	8.21474
fadD36	8.21439
Rv0760c	8.21344
Rv1769	8.21304
aldC	8.21245
recB	8.21168
Rv2314c	8.2116
Rv0140	8.21128
Rv1276c	8.21088
nrdR	8.21043
Rv1466	8.21032
ftsQ	8.21016
lipV	8.2078
Rv3755c	8.20653
tgs4	8.20577
tyrA	8.20431
bacA	8.20336
Rv2751	8.20235
cysQ	8.20222
Rv3479	8.20123
pyrR	8.20077
pknE	8.19978
menF	8.1994
Rv1060	8.19811
mmsB	8.19783
mscR	8.19723
menB	8.19582
Rv0880	8.19576
galU	8.19487
Rv0157A	8.19365
Rv0713	8.19307
Rv2141c	8.18957
zur	8.18938
Rv1533	8.1889
ispF	8.18648
ctaE	8.18633
Rv0807	8.18577
hemD	8.18534
coaD	8.18498
sigH	8.18458
Rv3198.1	8.18304
mpt83	8.18107
pstS3	8.18058
Rv0501	8.17921
Rv3087	8.17846
amiA2	8.17797
echA14	8.1769
lpqL	8.17653
sdhB	8.17339
pstB2	8.17272
Rv0331	8.17269
Rv3688c	8.1697
Rv2175c	8.16944
Rv3819	8.16909
Rv3488	8.16859
nrnA	8.16826
argC	8.16705
secD	8.16693
Rv0458	8.1659
treS	8.16524
ppsA	8.16492
cinA	8.1645
fecB	8.16438
glgB	8.16409
Rv1990c	8.16367
vapB32	8.15972
ung	8.15939
mftF	8.15827
ilvA	8.15773
Rv0968	8.15664
end	8.15646
Rv3077	8.1564
Rv1393c	8.15619
fadE36	8.15597
corA	8.15588
mmaA1	8.15585
Rv2510c	8.15491
Rv1546	8.15436
Rv0139	8.15226
Rv1487	8.15162
pyrB	8.15014
Rv2927c	8.14993
mycP3	8.14907
cdd	8.14792
pheA	8.14761
cydC	8.14684
caeA	8.14628
PPE20	8.14501
fadA5	8.14423
Rv3038c	8.14389
msrB	8.14373
Rv1019	8.14311
vapC51	8.14183
rmlC	8.14176
vapC1	8.14148
Rv1742	8.13985
Rv2067c	8.13814
Rv2410c	8.13644
dacB2	8.13465
Rv0081	8.13453
Rv1264	8.1345
pfkA	8.13418
map-1	8.13418
thyX	8.13411
Rv3210c	8.13389
Rv1410c	8.13309
wbbL	8.13309
Rv2525c	8.13213
folB	8.13171
PPE32	8.13008
Rv3034c	8.12888
Rv0906	8.12778
Rv0992c	8.12759
Rv2765	8.12626
Rv1507c	8.12512
tesB2	8.12512
Rv3091	8.1246
ribBA	8.1229
Rv0313	8.1229
lgt	8.12159
secY	8.12001
hrcA	8.11952
lrpA	8.1172
lppE	8.11624
Rv1279	8.11564
thrC	8.11511
ureG	8.11454
Rv2203	8.11444
prpD	8.11428
rpsZ	8.11421
lpqN	8.11398
Rv1072	8.11374
Rv2409c	8.11321
add	8.11183
mce4A	8.11086
Rv2327	8.11062
Rv1812c	8.11052
manA	8.11008
Rv1719	8.10985
cas6	8.10904
Rv2197c	8.10833
Rv0472c	8.10779
Rv3719	8.10772
hisC	8.10653
mog	8.1051
Rv3404c	8.10254
Rv0756c	8.10243
folE	8.10223
carA	8.10175
stf0	8.10154
sppA	8.10113
Rv2473	8.10109
dnaJ2	8.10089
citE	8.09992
sdhD	8.09985
aroQ	8.09972
mce4F	8.09826
mmpL7	8.09517
Rv0480c	8.09468
ctaD	8.09437
Rv1498c	8.09405
mca	8.09402
mmpL11	8.09384
Rv0543c	8.09339
ptbB	8.09262
def	8.09184
Rv0433	8.09146
purS	8.09139
ftsH	8.09132
choD	8.09117
bkdC	8.09005
Rv3575c	8.09005
Rv0862c	8.08987
ychF	8.08959
vapC13	8.08789
Rv0794c	8.08714
hisN	8.08632
glmM	8.08397
glbO	8.08386
ctpH	8.08383
nuoJ	8.0812
pgl	8.08019
trpD	8.07943
iniC	8.07857
argJ	8.07857
thiC	8.07791
Rv0940c	8.077
frdA	8.0766
hsp	8.07635
mrp	8.07617
gpsA	8.07504
trmI	8.07438
hisS	8.07339
purN	8.07335
glpQ1	8.07291
Rv0669c	8.07196
Rv0141c	8.07126
Rv1462	8.07118
Rv1531	8.07092
mshC	8.06867
dprE1	8.0677
prfA	8.06517
fadA6	8.06446
mprA	8.06397
fdxB	8.06348
Rv0633c	8.06221
Rv0123	8.06153
glnA3	8.06138
ptrBb	8.061
Rv0178	8.06089
Rv3717	8.06055
Rv2622	8.05998
mftD	8.05858
echA15	8.05805
Rv0513	8.05793
Rv2263	8.05656
Rv1421	8.05392
Rv1257c	8.05354
scoA	8.05346
echA11	8.05304
fadD16	8.0525
gabT	8.05181
ephA	8.05177
pyrC	8.0505
Rv0034	8.04821
yidC	8.04798
Rv1476	8.04755
Rv1155	8.04607
Rv2117	8.04155
Rv1288	8.04151
Rv3342	8.03993
pgmA	8.03934
Rv2923c	8.0393
trmD	8.03782
Rv0221	8.03563
Rv2954c	8.03314
scoB	8.03084
cyp142	8.0308
ephC	8.02963
Rv2135c	8.02861
Rv3278c	8.0282
rnc	8.0267
fadE19	8.02592
Rv1339	8.02428
fadE34	8.02362
cydA	8.02255
Rv0314c	8.02243
lepB	8.02239
argH	8.02127
blaI	8.02078
hpt	8.01932
Rv0307c	8.01803
Rv2887	8.0177
vapB45	8.01762
pta	8.01728
glmU	8.01637
Rv2680	8.01628
Rv0158	8.01452
devR	8.01225
msrA	8.01132
mazE5	8.01081
Rv2006	8.00941
pcd	8.00736
Rv0681	8.00689
dagK	8.00655
Rv2597	8.00591
Rv0347	8.00552
cyp140	8.00462
cobQ2	8.00294
menG	8.00286
Rv3040c	8.00281
Rv2959c	8.0026
zwf2	8.00251
Rv2956	8.00234
Rv1362c	8.00225
Rv2001	8.00009
Rv2574	7.99998
Rv3041c	7.99987
Rv3399	7.99984
tatA	7.99964
Rv1341	7.99947
lysA	7.99813
murG	7.99733
ispE	7.99654
rbfA	7.99549
ponA1	7.99449
coaX	7.99437
Rv1628c	7.99418
ercc3	7.99356
Rv1810	7.99321
Rv3194c	7.99306
Rv0394c	7.993
pafB	7.99266
amiA1	7.99094
Rv3013	7.99013
Rv3909	7.98859
lpqB	7.98807
fadB4	7.98774
murC	7.98714
TB22.2	7.98608
fadD12	7.98569
pknF	7.98561
Rv0634c	7.98539
aftB	7.98418
gatC	7.98397
vapC27	7.98359
mutA	7.98232
Rv3777	7.98177
sirR	7.98176
Rv3284	7.98156
Rv3678A	7.98107
cdh	7.98064
Rv1126c	7.97901
dnaG	7.97894
Rv0740	7.97755
Rv2949c	7.97728
Rv0496	7.97721
Rv3304	7.97713
P18	7.97684
Rv0531	7.9746
eis	7.97371
narJ	7.9708
aao	7.97072
Rv1232c	7.97044
phoR	7.96977
Rv2989	7.96684
yrbE4A	7.96674
Rv2633c	7.96652
hspR	7.96625
Rv2672	7.96547
Rv3732	7.96472
Rv2047c	7.9629
cobQ	7.96207
fadD23	7.96193
Rv0910	7.96088
mazG	7.95951
Rv0052	7.95916
Rv1152	7.95904
Rv1360	7.95838
fadD24	7.95817
Rv2134c	7.95633
Rv3050c	7.95629
lpqI	7.95467
pyrE	7.95422
hisF	7.95416
higA2	7.9525
vapC38	7.95128
Rv3768	7.95123
pafC	7.95066
eccB1	7.95037
cyp135B1	7.94945
pcnA	7.94903
fmt	7.948
amiB2	7.94494
Rv1885c	7.94214
mtb12	7.94186
Rv1722	7.94067
moaE2	7.93892
pmmA	7.93841
Rv2475c	7.93773
agpS	7.93767
argF	7.93717
Rv0537c	7.93661
Rv3591c	7.93641
Rv0238	7.93283
kstR	7.93173
Rv2613c	7.93008
Rv0487	7.93005
php	7.92955
lppY	7.92942
lpqY	7.92911
Rv1431	7.92834
glgX	7.92825
Rv0999	7.92823
Rv1281c	7.92801
Rv2073c	7.92795
Rv2360c	7.92706
relB	7.92185
Rv1097c	7.92151
lepA	7.9208
Rv0457c	7.91943
Rv3587c	7.91921
tesB1	7.91899
lipJ	7.91835
hisD	7.91818
clpX	7.9179
hemB	7.91787
Rv3725	7.91768
Rv1154c	7.91737
coaBC	7.91677
cysO	7.91674
pup	7.91623
Rv0272c	7.91612
Rv1096	7.91491
secE	7.91391
mutB	7.91272
Rv1882c	7.9123
cysNC	7.91165
pdtaS	7.91105
Rv2000	7.91097
Rv3272	7.91088
Rv0769	7.91032
Rv1218c	7.90588
suhB	7.90583
caeB	7.90552
Rv3057c	7.90394
acpS	7.90359
Rv1084	7.90349
apeB	7.90233
Rv3212	7.90156
Rv0812	7.90134
glpD2	7.90103
vapC33	7.90102
murA	7.90051
aftC	7.90048
Rv0939	7.90027
pdxH	7.89876
relA	7.8978
pcp	7.89771
mazF5	7.89505
Rv2387	7.89445
Rv0047c	7.892
purT	7.89059
rpe	7.88704
Rv2569c	7.88596
ethA	7.88499
apt	7.88436
Rv3482c	7.88237
Rv3493c	7.8815
Rv1439c	7.88096
vapB31	7.88047
nuoL	7.87971
fadE26	7.87969
Rv2257c	7.87723
PPE65	7.87716
serB1	7.87692
cobT	7.87633
Rv0914c	7.87621
Rv1455	7.87317
Rv2571c	7.87315
vapB29	7.87305
dnaE1	7.87301
Rv3661	7.87296
Rv3788	7.87268
secF	7.87255
Rv2717c	7.87207
plcC	7.87191
Rv2260	7.86921
Rv3218	7.86907
Rv0525	7.86869
gnd2	7.86854
Rv0161	7.86771
Rv1816	7.8675
Rv2324	7.86502
Rv1319c	7.86487
pstB1	7.86481
Rv2212	7.86316
panC	7.86224
Rv0365c	7.86187
Rv1069c	7.85946
Rv3489	7.85718
Rv1668c	7.85291
Rv3534c	7.8515
rfbE	7.85125
rshA	7.85024
oxyS	7.85
Rv2742A	7.84834
lppI	7.84758
Rv1638A	7.846
mshD	7.84489
Rv0356c	7.84428
trpG	7.84351
dcd	7.84321
Rv1059	7.84315
lpqM	7.84309
Rv1458c	7.84171
Rv1429	7.84024
uvrD1	7.83748
purE	7.83513
ppnK	7.83394
secBL	7.83379
vapC17	7.83377
Rv3188	7.83308
aroB	7.83307
Rv2337c	7.83244
prpC	7.83087
Rv1896c	7.8295
ureB	7.82927
Rv2113	7.82883
fadE27	7.82849
fdxD	7.82701
fadD29	7.82625
fadD30	7.82498
Rv1711	7.82485
fadD11	7.82422
pks16	7.82404
Rv1977	7.82397
Rv2675c	7.82184
folC	7.82147
ansA	7.81993
Rv0200	7.81961
fadE12	7.81441
atpB	7.81399
Rv2991	7.81377
crgA	7.81301
Rv0680c	7.81222
Rv2228c	7.81043
fadE8	7.81026
accE5	7.80982
Rv1363c	7.80905
metH	7.80605
Rv0175	7.80533
coaA	7.80334
Rv3437	7.80324
mazE6	7.80294
ggtB	7.80198
Rv1825	7.80153
Rv3032A	7.80003
Rv1847	7.79944
Rv0207c	7.7991
fadB5	7.79903
gpgP	7.7984
Rv2149c	7.79836
Rv2182c	7.79804
nrdB	7.79314
eccD1	7.79265
Rv1425	7.79166
Rv3160c	7.79165
PE31	7.79116
deoC	7.78943
Rv3779	7.78878
pks11	7.78838
glnH	7.78745
Rv2750	7.7872
echA4	7.78631
vapC47	7.78613
Rv0328	7.78603
Rv0502	7.78576
Rv3120	7.7857
Rv0461	7.78554
accA1	7.78357
pks6	7.78253
recF	7.78214
cysG	7.7811
fbiB	7.7795
Rv3049c	7.77908
ispH1	7.779
Rv2326c	7.77692
fadE21	7.77634
aac	7.77521
Rv1667c	7.77516
arfA	7.77497
nuoN	7.77495
Rv0406c	7.77447
Rv1693	7.77372
Rv0135c	7.77099
lipI	7.77003
Rv3405c	7.76966
rsmI	7.76909
lppJ	7.76816
drrA	7.76675
cfp6	7.76622
Rv2264c	7.76564
coaE	7.76503
Rv1209	7.76433
Rv3796	7.76415
ftsX	7.76218
trpS	7.75932
Rv1320c	7.7565
Rv0875c	7.75648
thrB	7.75623
ribD	7.75562
cwlM	7.75403
egtE	7.7537
Rv0737	7.75363
Rv3863	7.75345
Rv1428c	7.75244
Rv0265c	7.75042
Rv3472	7.74899
bioD	7.74845
Rv1433	7.7484
Rv2237	7.74707
Rv1287	7.74705
ltp4	7.74604
vapB51	7.74582
cysD	7.74486
Rv1231c	7.74345
hsaE	7.74333
uvrB	7.74331
pheS	7.74197
aceAa	7.74092
fabD	7.74073
vapC11	7.74021
Rv3753c	7.74006
pdxT	7.73914
rsfB	7.73861
echA17	7.738
eccE1	7.7378
Rv3015c	7.73776
orn	7.73772
upp	7.73736
Rv1868	7.73735
Rv0078A	7.7364
PPE33	7.73461
parA	7.73373
Rv3572	7.73344
Rv1377c	7.73284
Rv0361	7.73277
Rv1342c	7.73221
mtrB	7.73135
Rv1632c	7.72982
Rv3548c	7.72978
Rv2893	7.7297
Rv3632	7.72966
Rv0565c	7.72842
Rv0492c	7.72787
mazF7	7.72687
mce3R	7.72355
mqo	7.7234
Rv2037c	7.72251
pgsA1	7.7217
rsfS	7.72146
Rv3173c	7.72112
Rv1823	7.7207
Rv1179c	7.7197
Rv1333	7.7185
cobH	7.71829
Rv0023	7.71781
ephE	7.71777
Rv2851c	7.71762
Rv0817c	7.71656
pbpA	7.7162
folK	7.71595
Rv2488c	7.71553
Rv3916c	7.71518
vapB40	7.71498
Rv0072	7.71426
rsmH	7.71164
trxB1	7.71059
mtr	7.71055
Rv3627c	7.70947
vapC32	7.70673
Rv2575	7.70479
Rv0953c	7.70251
Rv2708c	7.70224
Rv2253	7.7018
mtnN	7.70168
Rv1132	7.70089
vapB12	7.70073
lipM	7.69919
Rv3723	7.69855
Rv3813c	7.69778
omt	7.69725
xthA	7.69468
lprO	7.69415
Rv2239c	7.69323
mraY	7.68985
Rv2042c	7.68973
scpB	7.68935
pat	7.68691
murI	7.68628
vapB33	7.68597
Rv0508	7.68529
csoR	7.68461
Rv0493c	7.68454
vapC29	7.68428
nuoM	7.68361
hemC	7.68304
zwf1	7.68152
Rv3760	7.68007
cofD	7.67887
nrdF2	7.67837
Rv0232	7.67734
Rv3773c	7.67728
vapC45	7.67713
Rv3492c	7.67623
Rv3645	7.67483
accD3	7.67427
parD2	7.67336
lipW	7.67277
ruvA	7.67271
echA19	7.67255
ligD	7.6724
fadD4	7.6716
Rv0199	7.67128
Rv2732c	7.67091
glnD	7.67067
Rv0791c	7.67052
nadA	7.67049
vapB39	7.66893
Rv1571	7.66772
cas10	7.66764
rpmG2	7.66714
Rv0481c	7.66697
Rv2405	7.6657
alr	7.66549
vapC35	7.66517
mazE3	7.66495
Rv1778c	7.66412
Rv1419	7.66381
Rv2857c	7.66368
Rv2186c	7.6625
ltp3	7.65822
vapC44	7.65787
Rv0201c	7.65588
menA	7.65516
Rv2690c	7.65424
Rv3603c	7.65381
Rv1865c	7.65288
Rv2417c	7.65259
Rv2957	7.65229
argR	7.65143
Rv2230c	7.65026
nnr	7.6501
Rv1828	7.64903
sdhC	7.6487
Rv1461	7.64669
Rv3629c	7.64523
recN	7.64376
Rv3729	7.64365
sigG	7.64273
egtC	7.64145
Rv2850c	7.6414
Rv3230c	7.64122
dapF	7.6412
tatB	7.64052
Rv0569	7.63818
Rv0775	7.63702
Rv1401	7.63625
eccE2	7.63583
Rv2828c	7.63464
Rv0811c	7.63401
mbtB	7.63373
Rv0038	7.63246
Rv0130	7.63194
Rv0911	7.62981
Rv1516c	7.62937
vapB26	7.62673
opcA	7.62532
fadD26	7.6249
icd	7.62362
Rv0857	7.62304
pks10	7.62269
mcr	7.62245
Rv2700	7.62205
Rv1534	7.62178
vapC2	7.62067
narS	7.61978
moaC2	7.61948
Rv2623	7.61943
Rv2766c	7.61847
arfC	7.6178
Rv3802c	7.61779
Rv1867	7.61762
Rv3243c	7.61666
Rv3837c	7.61643
Rv0258c	7.61573
lppU	7.61562
cmk	7.61561
Rv0898c	7.61336
Rv3228	7.6129
fucA	7.61171
Rv2413c	7.61149
Rv1688	7.61126
Rv3079c	7.61038
trmB	7.60637
Rv2242	7.60436
mhpF	7.60391
vapB30	7.60344
cysH	7.60296
vapB11	7.60073
mmpL2	7.59989
helZ	7.59924
priA	7.5991
deoA	7.59875
Rv0526	7.59742
vapB1	7.59741
Rv3559c	7.59672
mmpL5	7.59629
tmk	7.59626
Rv0324	7.59553
malQ	7.59407
Rv0030	7.59219
aftA	7.59211
Rv3376	7.59119
Rv2132	7.59064
ligC	7.58836
Rv2250A	7.58692
tadA	7.58667
fadE9	7.58579
truA	7.58492
cyp125	7.58484
Rv3282	7.58388
Rv0799c	7.58264
Rv2554c	7.58095
PPE60	7.58088
mce4D	7.58056
Rv1192	7.58021
subI	7.5793
kshA	7.57906
mycP5	7.5778
acrA1	7.5768
hisI	7.57666
ctpE	7.57568
folP1	7.575
pknI	7.57446
Rv0774c	7.57442
mazF9	7.57434
Rv1615	7.57298
Rv3672c	7.57285
hisH	7.57278
vapB44	7.5723
Rv1332	7.57195
dtd	7.57186
dacB1	7.56997
Rv2137c	7.56824
Rv1591	7.56703
Rv3818	7.56591
cyp137	7.56562
PPE40	7.56463
xylB	7.5638
Rv0743c	7.56378
Rv1496	7.56334
ctpG	7.5631
Rv3730c	7.5627
pknJ	7.56132
ethR	7.5613
Rv0877	7.56073
Rv2148c	7.56059
xseB	7.55828
Rv0839	7.55759
pyrD	7.55681
Rv3618	7.55605
nadD	7.55485
Rv1767	7.55339
Rv1056	7.55318
glfT1	7.55289
ureC	7.55262
Rv2581c	7.55252
Rv1891	7.55207
rocA	7.55125
Rv2484c	7.55062
Rv0308	7.54973
Rv3690	7.54946
Rv1249c	7.54935
Rv1382	7.54824
Rv2739c	7.54722
lpqW	7.54704
Rv0303	7.54675
vapC37	7.54584
vapB43	7.54544
Rv2915c	7.54513
Rv3259	7.54435
Rv3806c	7.54336
Rv3054c	7.5433
Rv0424c	7.54317
Rv3807c	7.54112
rhlE	7.53859
lppM	7.5373
vapC46	7.53682
frdB	7.53424
Rv3631	7.53347
relJ	7.53293
mltG	7.53293
Rv3071	7.53265
Rv3814c	7.52994
cobU	7.52982
mmpR5	7.52772
Rv0498	7.52705
glgC	7.52669
mycP2	7.526
vapB2	7.52419
Rv3541c	7.52332
fabG2	7.52308
devS	7.52293
proB	7.52286
nuoA	7.52265
Rv3651	7.52261
Rv1532c	7.52199
adh	7.52122
Rv0941c	7.52111
Rv1996	7.52051
Rv1869c	7.51943
Rv0552	7.51928
vapC26	7.51888
vapB47	7.5187
Rv0028	7.5154
Rv0530A	7.51347
Rv1647	7.51282
Rv3693	7.51279
pptT	7.51191
Rv0687	7.51154
Rv1061	7.51128
nlhH	7.51002
rnj	7.50986
Rv3705c	7.5079
Rv2300c	7.5075
Rv3502c	7.50687
Rv1700	7.50655
Rv0560c	7.50628
espG3	7.50562
ahpD	7.50412
Rv0078	7.50398
Rv3377c	7.5038
Rv0312	7.5035
lipG	7.5025
hflX	7.50248
Rv1352	7.50239
nucS	7.50203
Rv3748	7.50113
vapB49	7.50094
Rv0516c	7.50022
Rv1178	7.49984
Rv0712	7.4987
Rv2272	7.4982
Rv3644c	7.49645
Rv1289	7.49542
Rv1524	7.49459
Rv2240c	7.49414
Rv1914c	7.49414
Rv0067c	7.49383
moxR3	7.4931
pyrF	7.49296
Rv0538	7.49293
ksgA	7.4928
dapC	7.49254
fadD21	7.49195
mazE4	7.49178
Rv3695	7.491
csm4	7.49076
aroK	7.49069
nat	7.49053
Rv2681	7.48979
mce2D	7.48909
Rv3786c	7.48887
Rv2008c	7.48751
Rv0184	7.48729
idsA2	7.48704
ribF	7.48585
argA	7.4847
Rv1367c	7.48464
mmuM	7.48464
cobB	7.48417
octT	7.48409
lppL	7.48396
Rv1501	7.48394
Rv2728c	7.48189
vapB36	7.47922
cysE	7.4764
mtnP	7.47638
cyp136	7.47634
obg	7.47553
tam	7.47407
hisB	7.47391
Rv3238c	7.47391
accA2	7.47101
mftE	7.4697
menE	7.46906
atsA	7.46879
Rv3231c	7.46645
Rv1312	7.4659
lppC	7.46577
Rv2560	7.46303
Rv3204	7.46256
Rv1678	7.46243
sigF	7.46127
menD	7.46072
Rv2319c	7.46018
nrp	7.45989
icl	7.45975
vapC30	7.45917
smpB	7.45805
parD1	7.45759
Rv1707	7.45729
fadD1	7.45709
Rv2307c	7.45696
Rv1280c	7.45589
LH57	7.45583
Rv0539	7.45512
cmtR	7.45401
Rv1505c	7.45354
Rv2250c	7.45281
galE3	7.45275
Rv1290c	7.45162
tatD	7.4512
Rv0986	7.45114
Rv3104c	7.44979
Rv1407	7.44948
pgsA1	7.44929
Rv1927	7.44868
Rv1366A	7.44829
rodA	7.44813
vapB46	7.44649
ansP2	7.4464
Rv3530c	7.4457
Rv0196	7.44553
vapC28	7.44403
Rv3626c	7.44376
hsdM	7.44223
Rv1774	7.44207
Rv1687c	7.44152
PPE51	7.44146
Rv2568c	7.44133
vapB41	7.44074
Rv3510c	7.44055
adhE1	7.43951
mtcA2	7.43851
Rv1691	7.4368
yrbE4B	7.43631
folA	7.43361
Rv1748	7.43307
lpqX	7.43268
Rv0786c	7.42927
PE12	7.4281
Rv0870c	7.42627
Rv0802c	7.42591
cysM	7.42531
Rv3815c	7.42495
Rv1894c	7.42493
ruvB	7.42491
Rv3268	7.42406
Rv2667	7.42344
ldtB	7.42198
Rv0428c	7.42025
ggtA	7.41969
Rv3483c	7.4179
Rv2771c	7.41765
birA	7.41691
Rv3254	7.41606
ackA	7.41502
glpD1	7.41397
Rv1540	7.41369
Rv0274	7.41342
hemE	7.41323
Rv1100	7.41187
Rv3435c	7.41012
Rv2854	7.4097
relK	7.40932
Rv2775	7.40759
sigJ	7.4072
Rv2670c	7.40695
Rv2637	7.40664
thyA	7.40622
Rv1086	7.40615
Rv2499c	7.40606
vapC4	7.40396
Rv1063c	7.40195
proV	7.3977
Rv1025	7.39632
Rv0263c	7.39609
Rv1692	7.39526
higA1	7.39515
Rv1535	7.39358
folP2	7.39257
Rv1509	7.39226
Rv3322c	7.39213
Rv1322A	7.39155
fadE33	7.39007
dsbF	7.38984
lpqO	7.38886
fadE32	7.38872
tagA	7.38737
Rv2036	7.38491
Rv2190c	7.38276
Rv2611c	7.38023
Rv0459	7.3765
Rv0298	7.37484
otsB	7.37398
nrdZ	7.37199
fadD22	7.37166
senX3	7.3711
Rv2169c	7.37099
Rv3843c	7.37035
Rv0804	7.36986
echA10	7.36979
relF	7.36966
Rv1998c	7.36857
treY	7.36827
trxA	7.36758
Rv2772c	7.36747
Rv0830	7.36624
[truncated: 523 more rows]
[truncated: 3 more columns]

## Sheet: L5
T: Gene Ids	L5
groEL2	10.7429
acpM	10.6645
groS	10.6118
tuf	10.3595
dnaK	10.2746
metE	10.1678
hup	10.1059
mihF	10.1035
etfA	10.0991
lldD	10.0152
fas	9.98437
atpD	9.98256
atpA	9.95946
Rv1636	9.95351
rpoC	9.95215
hbhA	9.94606
garA	9.94102
groEL1	9.94051
esxB	9.90562
pks13	9.90169
rplL	9.88498
glnA1	9.86015
cspA	9.82072
ppiA	9.8075
ilvC	9.78899
espA	9.77368
Rv0216	9.76836
mas	9.76477
fadD32	9.76441
wag31	9.76077
acn	9.74909
rpoB	9.73393
lsr2	9.72294
bfrB	9.71842
gdh	9.70708
ahcY	9.68182
katG	9.67875
Rv0248c	9.65367
Rv0148	9.64529
serA	9.64514
fadD15	9.64498
eccC5	9.64006
Rv0580c	9.63381
kasB	9.62852
glcB	9.62811
Rv0831c	9.62619
fadD2	9.6146
etfB	9.59844
fabG4	9.5839
eccC3	9.57356
tsf	9.57286
rpoA	9.57246
moxR1	9.56913
ssb	9.56647
trxA	9.56502
clpC1	9.56176
crp	9.5608
gap	9.55
mpt63	9.54649
metK	9.53687
espG5	9.5327
mdh	9.5284
dlaT	9.52811
fadB	9.5234
pnp	9.51168
secE2	9.48755
glbN	9.48659
Rv1871c	9.48654
ppsE	9.47314
kgd	9.45168
espR	9.43353
gyrA	9.4254
rpsA	9.41402
Rv3718c	9.40799
fusA	9.40353
bisC	9.39967
ndkA	9.39676
fadE10	9.39582
glyA1	9.39421
TB16.3	9.39408
espF	9.39079
clpP1	9.38853
tpx	9.38187
accA3	9.38108
rpsF	9.378
fhaA	9.37398
cysA1	9.37374
pntAa	9.37267
ideR	9.36782
rpsM	9.36135
Rv3716c	9.36088
fba	9.36063
mkl	9.35145
pstS1	9.35044
TB18.5	9.3476
clpP2	9.34106
lpqE	9.33548
icd2	9.33021
Rv3076	9.32799
echA3	9.3235
clpB	9.32346
lprG	9.31742
hspX	9.31393
aceE	9.31069
fumC	9.30574
sseC1	9.30257
pknD	9.2985
htdY	9.2971
carB	9.29594
fbpB	9.29594
hadB	9.29254
ppsC	9.29008
rplJ	9.28979
rpsG	9.2897
Rv1211	9.28865
Rv1875	9.288
lpdC	9.2814
bfr	9.27743
lppX	9.27483
mhuD	9.27084
umaA	9.26675
rpsD	9.26621
aceAa	9.26418
sodB	9.26169
glgP	9.25885
mmaA2	9.25486
kasA	9.25455
Rv3224	9.25276
espC	9.25049
Rv3269	9.25
fadB2	9.24743
Rv0464c	9.24667
esxA	9.24638
Rv2721c	9.23952
Rv0183	9.23439
rplW	9.23065
Rv3678c	9.2237
moaB2	9.21801
rho	9.21793
eno	9.21693
fadD26	9.21418
TB9.4	9.21208
fadA2	9.20664
adk	9.20602
rpsH	9.20526
aceAb	9.20252
sucC	9.2017
prcB	9.20044
sseA	9.19232
topA	9.19058
dhmA1	9.18963
echA21	9.18602
lprA	9.18156
adhC	9.17984
Rv0088	9.17295
Rv1771	9.17032
Rv1543	9.16723
Rv0247c	9.16307
rpsJ	9.16185
atpFH	9.16077
rplU	9.1605
atpG	9.16014
ilvX	9.15872
tig	9.15845
rplF	9.15305
sucD	9.15131
Rv2743c	9.15017
Rv1488	9.14823
Rv1544	9.14755
tgs2	9.14489
dnaN	9.14098
pdtaR	9.13707
Rv2302	9.13685
secA2	9.1336
esxK	9.13229
Rv2061c	9.12594
Rv3193c	9.12519
ppa	9.1246
rne	9.12307
pca	9.12241
rpsO	9.12189
Rv3747	9.1179
mtcA1	9.11604
rplS	9.11448
Rv3099c	9.11287
fadE25	9.11207
Rv2204c	9.1089
Rv0530	9.1084
ftsE	9.1025
ctpI	9.10185
pyk	9.10182
accD5	9.1012
Rv3479	9.10051
pepN	9.0992
lpqH	9.09916
rplD	9.09913
Rv0635	9.09454
Rv0315	9.09419
rplM	9.09367
fadE4	9.09332
Rv2298	9.0916
era	9.09142
eccA3	9.0899
infB	9.08736
rpsB	9.08458
rplI	9.08271
pepA	9.07773
pgk	9.07715
Rv2699c	9.07711
greA	9.07686
esxN	9.07653
gltB	9.07188
rplN	9.06603
fadD28	9.06487
glnB	9.06472
Rv3920c	9.05801
Rv2129c	9.05725
rpsS	9.05346
ilvB1	9.05323
pra	9.04953
Rv2557	9.04692
nuoG	9.04493
uvrA	9.04281
ddn	9.03794
espL	9.03743
rplE	9.03615
rplK	9.03189
phoP	9.03189
fbpC	9.03088
pks5	9.02894
Rv0250c	9.02837
fadD6	9.02784
Rv0730	9.02694
Rv1703c	9.0251
ilvH	9.0242
rpsI	9.02288
Rv1683	9.01603
Rv2563	9.01595
fadA	9.01481
mce1C	9.01452
pks1	9.01313
Rv2054	9.00775
Rv1245c	9.00501
rplA	9.00454
Rv2971	9.00312
pntB	9.00013
Rv2566	8.99714
gyrB	8.99623
sigA	8.99484
rplY	8.99422
secA1	8.9902
mmaA4	8.97797
Rv1919c	8.97759
Rv1489	8.97667
rpsE	8.9746
glnA2	8.97357
Rv1598c	8.97207
Rv0479c	8.96925
Rv3213c	8.96906
adhB	8.96788
Rv0147	8.96689
serC	8.96633
atpF	8.96456
lprC	8.96421
Rv2632c	8.96025
gltA2	8.95893
grpE	8.95861
frr	8.95854
cspB	8.95854
eccA1	8.95819
tal	8.95392
Rv2969c	8.95289
ctpV	8.94977
Rv1893	8.94936
rplQ	8.94858
Rv3196A	8.94527
mtrA	8.94483
prcA	8.94345
eccD5	8.94318
Rv2140c	8.94069
Rv2406c	8.9399
Rv1558	8.93936
nusG	8.93837
pks12	8.93803
Rv2951c	8.93631
Rv2952	8.93576
Rv2509	8.93549
qcrA	8.9354
rplX	8.93512
gpmA	8.93234
adoK	8.93034
ephG	8.92948
amiC	8.92874
Rv2280	8.92773
Rv0439c	8.92538
echA8	8.92295
cwsA	8.92204
rpsP	8.91895
gcvH	8.91858
Rv1883c	8.91799
aroG	8.91784
smc	8.91754
gcvP	8.91754
alaS	8.91705
ppsA	8.9094
cmaA2	8.90629
Rv3888c	8.90539
Rv0333	8.90423
gabD2	8.90303
prs	8.8994
glmS	8.89842
htrA	8.89793
Rv3311	8.89767
Rv1836c	8.89756
rpiB	8.89727
rpsC	8.89689
Rv2365c	8.8965
Rv1261c	8.89534
Rv0390	8.89039
Rv0801	8.88973
ilvD	8.88968
Rv3143	8.8874
Rv0338c	8.88623
rplP	8.88205
Rv2091c	8.87944
Rv0281	8.87651
Rv0637	8.87626
Rv0500A	8.87504
fabG1	8.87439
Rv1109c	8.87077
Rv1324	8.8696
rpsR1	8.86918
tkt	8.86436
Rv0504c	8.86425
polA	8.86046
rplB	8.85898
Rv0120c	8.85891
Rv2468c	8.85689
qor	8.85568
sodC	8.85425
Rv1144	8.85369
fadD11	8.85369
ricR	8.84807
Rv0523c	8.8418
Rv3401	8.84085
Rv2908c	8.84076
Rv1855c	8.83821
infA	8.83588
accD6	8.82992
rpmC	8.82937
Rv1869c	8.82917
qcrB	8.8291
fdxC	8.82898
espI	8.82782
pknH	8.82774
fadE6	8.82535
mmpL3	8.8246
Rv3720	8.82226
ettA	8.81894
atpC	8.81847
gcvT	8.81795
rplC	8.81584
eccB5	8.815
Rv0036c	8.81498
fadE35	8.81489
hsp	8.81437
echA6	8.80969
ctaC	8.80575
mce1D	8.80093
Rv2159c	8.79946
manB	8.79619
glpX	8.79484
cfp32	8.78939
Rv1747	8.78727
Rv0458	8.78661
ask	8.78562
Rv1106c	8.78554
Rv2715	8.78506
pepA	8.78224
mce1B	8.78017
Rv0566c	8.77835
fadD31	8.77622
leuD	8.77597
Rv0738	8.77597
rplT	8.77516
dnaJ1	8.77418
Rv0227c	8.77237
Rv1751	8.77038
tpiA	8.76951
echA16	8.76905
eccB3	8.76365
Rv3295	8.76078
Rv1404	8.76
Rv1505c	8.75955
Rv1269c	8.75535
mce1F	8.75285
Rv3722c	8.75121
Rv1829	8.7506
Rv1234	8.74757
Rv3520c	8.74412
dapB	8.74216
Rv1732c	8.74189
Rv2411c	8.74147
Rv0686	8.74088
Rv1314c	8.73998
Rv3090	8.73838
purM	8.73629
ppsB	8.7362
Rv3200c	8.73314
fbpA	8.73194
espK	8.73136
valS	8.72826
espE	8.72788
guaB3	8.72655
pknG	8.72433
spmT	8.72427
ileS	8.72344
gltX	8.72343
rpsQ	8.72212
Rv0925c	8.71657
inhA	8.71611
cbs	8.71556
Rv2520c	8.71549
Rv0249c	8.71432
Rv2564	8.71364
fadE7	8.71294
bcp	8.71255
leuS	8.71095
pheT	8.70924
Rv3684	8.70886
Rv2953	8.70859
rpmA	8.70829
lipN	8.70786
Rv3237c	8.70714
eccE5	8.70656
ppsD	8.70349
guaA	8.70321
pcaA	8.70185
prrA	8.70183
fadE5	8.70088
mmaA3	8.70068
Rv0435c	8.70028
Rv2449c	8.69934
dapD	8.69931
espD	8.69685
Rv2955c	8.69645
ispG	8.69612
Rv1770	8.696
trpA	8.69453
fadD19	8.69396
desA2	8.68995
Rv2901c	8.68916
asd	8.68894
Rv0188	8.687
glyQS	8.68527
Rv0474	8.68466
dhmA2	8.68195
dprE2	8.68111
purL	8.68111
Rv1780	8.68093
Rv2744c	8.68054
Rv3850	8.67919
choD	8.67831
oplA	8.6771
pstP	8.67692
lpqD	8.67512
rpsT	8.67495
rbpA	8.67426
moeA1	8.67419
tesA	8.6727
icl	8.67167
mce1A	8.67117
pstS2	8.67088
espH	8.67069
dnaA	8.67025
fadB5	8.66839
eccA5	8.66712
dhaA	8.66671
rplV	8.66574
pknB	8.66508
rplO	8.66476
leuA	8.6642
Rv3273	8.664
Rv2778c	8.66305
mviN	8.66271
fprA	8.6609
mmsA	8.65723
proS	8.65648
Rv2993c	8.65525
Rv1466	8.65092
Rv0688	8.64782
Rv1006	8.64508
Rv0647c	8.64469
murE	8.64379
Rv2226	8.64339
Rv0443	8.64271
Rv0313	8.64149
lprF	8.64121
Rv3169	8.63995
Rv3075c	8.63822
priA	8.63663
Rv2749	8.63635
Rv0042c	8.63611
moeZ	8.63582
aftB	8.63569
fhaB	8.63493
Rv2989	8.63398
Rv0576	8.63284
lexA	8.63099
embA	8.6307
Rv1463	8.62923
Rv3725	8.62618
pckG	8.62617
Rv3205c	8.62349
Rv3485c	8.62224
trpB	8.61545
Rv0818	8.61519
ndhA	8.61478
rpmE	8.61394
acsA	8.61311
lprK	8.61277
Rv2345	8.61209
bpa	8.61152
nuoC	8.61034
gpsA2	8.60741
argG	8.60719
ispD	8.60605
Rv0412c	8.60553
Rv0731c	8.60292
Rv0968	8.60283
proA	8.60254
fadE2	8.60254
lhr	8.60159
Rv0360c	8.59976
echA9	8.59976
eccE3	8.59868
Rv0654	8.59859
guaB1	8.59796
ppk	8.59773
whiA	8.59641
moxR2	8.59479
gabD1	8.59299
gnd1	8.59259
dgt	8.5919
plsB1	8.5904
folB	8.58939
guaB	8.5891
pgi	8.58832
accD4	8.58814
efp	8.58529
ceoB	8.58344
citA	8.58147
fadE16	8.5807
Rv3699	8.57893
purH	8.57612
ftsY	8.57493
Rv2172c	8.57459
Rv3528c	8.57387
mpt51	8.57029
Rv3726	8.56855
Rv1480	8.56827
pepQ	8.56716
Rv3368c	8.56253
Rv0426c	8.55836
parB	8.55763
Rv1754c	8.55742
Rv1191	8.55683
rraA	8.55491
acyP	8.55332
desA1	8.55297
ribD	8.55262
Rv1708	8.54528
ribH	8.54241
Rv0045c	8.54225
gatA	8.54085
apa	8.54076
Rv0144	8.54058
lysX	8.53995
Rv1637c	8.53978
ppm1	8.53779
pmmA	8.53719
Rv3816c	8.53545
eccCa1	8.5354
Rv0634A	8.53528
Rv3400	8.5347
Rv2766c	8.53432
Rv2676c	8.52996
ctpH	8.52996
Rv0613c	8.5294
Rv0954	8.52933
trpC	8.52915
Rv2488c	8.52647
Rv0854	8.52625
pfkA	8.52591
dnaJ2	8.52519
pdxS	8.52464
Rv1856c	8.52444
mpt53	8.52211
cfp29	8.5216
ribE	8.5202
mfd	8.52014
rskA	8.51996
glgE	8.51884
mraZ	8.51846
ppgK	8.51747
Rv0187	8.51734
proC	8.51712
Rv0048c	8.51635
grcC1	8.51471
Rv2216	8.5124
thrS	8.51021
ctpC	8.50939
qcrC	8.50872
Rv0547c	8.50835
embB	8.50813
purC	8.50767
Rv2959c	8.5055
drrA	8.50409
ephD	8.5035
ppiB	8.50333
Rv1481	8.50282
fadE15	8.49879
Rv1301	8.49867
Rv1444c	8.49633
fadE23	8.49609
dop	8.49542
folD	8.49404
trxB	8.4935
Rv0546c	8.49342
opcA	8.49326
Rv2567	8.49262
Rv1684	8.49242
csd	8.49189
metC	8.49104
Rv2294	8.49101
Rv1215c	8.49073
Rv1546	8.48797
bcpB	8.48787
Rv2531c	8.48782
hns	8.48745
Rv3292	8.48615
mak	8.48052
cydA	8.48005
eccCb1	8.47998
lprB	8.47973
PE15	8.4792
glnE	8.47906
ffh	8.47825
Rv1117	8.47743
Rv3519	8.47683
Rv2315c	8.47663
kdc	8.47593
mce4C	8.47403
Rv0431	8.47391
eccD3	8.4726
Rv2588c	8.47219
Rv3058c	8.47194
leuB	8.47076
bacA	8.47045
blaC	8.46912
Rv0484c	8.46847
PPE51	8.46801
Rv1220c	8.46416
gatB	8.46337
Rv1993c	8.46144
carD	8.46141
Rv1443c	8.46073
nusA	8.45984
mpt83	8.45945
psd	8.45705
Rv0455c	8.45635
Rv3502c	8.4555
Rv3683	8.45398
zwf2	8.45312
fadE24	8.45237
serB2	8.45225
mobA	8.451
galE1	8.44993
eis	8.44928
mprA	8.44906
Rv2305	8.44707
Rv3671c	8.44644
Rv1680	8.44574
metB	8.44422
rph	8.44383
secD	8.4417
asnB	8.43742
sigK	8.43707
Rv1359	8.4358
embC	8.43414
argB	8.43353
Rv2714	8.4334
otsA	8.43303
metG	8.43228
rpsL	8.4321
phoU2	8.43197
mscL	8.43119
trkA	8.42933
Rv0044c	8.42919
mrr	8.42899
Rv1508c	8.4286
Rv3778c	8.42815
Rv2623	8.42755
Rv0332	8.42513
ligA	8.42436
htdX	8.42275
pepD	8.42159
hpf	8.41828
Rv1874	8.41676
Rv3680	8.41574
rpmJ	8.41494
aspS	8.41484
lprN	8.41389
sppA	8.41325
mce4B	8.41218
vapC1	8.41211
ilvG	8.41127
Rv2603c	8.4099
fadA3	8.40954
trpE	8.40866
Rv0296c	8.40795
lysS1	8.40593
nuoE	8.40541
pheA	8.40465
sthA	8.40307
arcA	8.40291
hrp1	8.40224
fadE22	8.40221
disA	8.4013
hemL	8.40071
mpa	8.39964
pstB2	8.39938
ispF	8.39825
dut	8.39592
fecB	8.39569
echA5	8.39373
korA	8.38744
pknA	8.38691
Rv0177	8.38645
hom	8.38616
Rv1593c	8.38403
Rv0958	8.3836
serS	8.38353
cmaA1	8.38351
Rv2219	8.38315
Rv1998c	8.38106
pyrG	8.38077
leuC	8.3807
Rv2475c	8.38054
rpmF	8.38039
Rv0383c	8.38019
Rv0433	8.37936
Rv2895c	8.37929
fadA5	8.37912
echA12	8.37912
Rv1260	8.37905
Rv1769	8.37905
rmlD	8.37903
ripA	8.37725
Rv3278c	8.37469
Rv2716	8.37387
Rv3679	8.37374
nuoD	8.3719
rplR	8.3704
cysQ	8.36938
pyrH	8.36933
mshB	8.3687
Rv3197	8.36457
fadD9	8.36412
prrB	8.36395
moeW	8.36361
helY	8.36329
Rv1194c	8.36076
cysS	8.35955
purQ	8.35944
Rv0794c	8.35643
Rv3819	8.35585
purA	8.35576
hemD	8.35574
Rv2536	8.35547
Rv0813c	8.35424
purD	8.35238
Rv0472c	8.35164
nuoF	8.351
menF	8.35083
ureA	8.34465
plsC	8.34453
mpt64	8.34437
ilvE	8.34292
Rv3091	8.34141
Rv3463	8.34033
Rv3438	8.33925
dxs	8.33796
mmpS3	8.33658
Rv1265	8.33429
Rv3256c	8.3328
fadE36	8.33185
Rv2410c	8.33147
Rv2258c	8.33116
Rv1676	8.32982
pgl	8.3298
fgd1	8.32873
purK	8.32773
uvrC	8.32734
hsaA	8.32593
lppZ	8.32044
menB	8.31977
gmdA	8.31936
Rv1156	8.3175
Rv3046c	8.31658
rpsK	8.315
Rv2751	8.3115
ddl	8.31144
Rv2285	8.31118
Rv0795	8.31078
Rv3033	8.31008
mmsB	8.30748
Rv2238c	8.30384
rmlA	8.30038
devR	8.29697
Rv0839	8.29598
nadE	8.29513
Rv0466	8.29374
Rv1262c	8.29356
Rv3198.1	8.29285
Rv0077c	8.29215
Rv1812c	8.29124
rsbW	8.2903
rpsZ	8.2887
Rv1531	8.28865
mmpL4	8.28858
Rv1830	8.28854
Rv2402	8.28776
tyrS	8.28655
embR	8.2856
Rv0940c	8.2836
Rv3534c	8.28317
espB	8.28137
regX3	8.28135
Rv1523	8.2803
cydC	8.2798
Rv1978	8.27901
hisN	8.27768
bpoC	8.27727
lpqL	8.27694
Rv0756c	8.27662
Rv0176	8.276
cyp125	8.27363
aroA	8.27346
Rv3633	8.2721
mce4F	8.27061
Rv1410c	8.27012
hsaD	8.26888
Rv1060	8.26722
ponA2	8.26687
fadB4	8.26534
dosT	8.26482
Rv2327	8.26425
glnH	8.26335
yrbE4A	8.26283
hisG	8.26274
lpqN	8.26238
Rv1513	8.26205
csoR	8.26183
metZ	8.26102
Rv1476	8.26041
plcB	8.25967
cas10	8.25732
caeA	8.25525
pknK	8.25435
fadA4	8.25394
ung	8.25348
Rv2035	8.25327
Rv2731	8.25305
argS	8.25105
Rv3575c	8.24974
rmlB	8.24932
Rv0927c	8.24922
lgt	8.24704
hsaE	8.24517
Rv1421	8.24363
prfB	8.24321
glpQ2	8.24067
gpm2	8.24055
fmt	8.24045
sir	8.23987
Rv3013	8.2395
Rv2251	8.23882
Rv1515c	8.23837
Rv1987	8.23754
hrcA	8.23744
Rv0501	8.23717
stf0	8.23676
cut2	8.23634
typA	8.23603
vapC51	8.23596
glf	8.23373
lrpA	8.23241
fadD30	8.23223
Rv3365c	8.23211
yidC	8.23178
epiA	8.23162
thiE	8.22917
purB	8.22884
purS	8.22848
Rv0424c	8.2283
amiA2	8.22632
mmaA1	8.22601
Rv2314c	8.2259
fadD36	8.22505
ripB	8.22477
lpdA	8.22339
glnA3	8.22324
dapA	8.22318
Rv3034c	8.22305
ppk2	8.22269
purE	8.22209
Rv0992c	8.22076
fdxD	8.21867
Rv0140	8.21838
lipV	8.21804
mmpL11	8.21638
mmpL7	8.2154
infC	8.21474
pafA	8.21378
fadD14	8.21195
phoU1	8.21173
vapB27	8.2093
Rv0068	8.20914
aroC	8.20871
rimP	8.2061
nrdE	8.2055
nrdR	8.20529
Rv2360c	8.20404
Rv3077	8.20398
espG1	8.20377
eccB1	8.20341
tatA	8.20211
lepB	8.20017
Rv1899c	8.19989
coaA	8.19984
fabH	8.19825
Rv2297	8.19593
mftD	8.19587
Rv3728	8.19326
Rv3688c	8.1931
Rv1556	8.19207
Rv2024c	8.19207
hisF	8.1919
cinA	8.19187
rpmG2	8.19028
gadB	8.19016
sugC	8.19
mshD	8.1898
Rv0108c	8.18752
secF	8.1869
Rv3327	8.18622
moaC3	8.186
Rv0007	8.18429
Rv2548A	8.18381
Rv2114	8.18316
recC	8.1825
Rv2765	8.18047
pgmA	8.1801
Rv0759c	8.17958
ctaE	8.17932
nuoB	8.17918
Rv3210c	8.17906
Rv0906	8.17849
Rv1257c	8.17722
def	8.17696
Rv2696c	8.17653
nrnA	8.1749
Rv1487	8.17482
relB	8.1747
sigH	8.17345
pks15	8.17269
Rv2203	8.16782
Rv2565	8.16705
pks2	8.1667
Rv2375	8.16652
Rv2683	8.16634
aldC	8.16587
ftsH	8.16518
vapC27	8.16492
nuoI	8.16465
hisC	8.16465
vapB32	8.16447
rpoZ	8.1637
mscR	8.1617
recB	8.15881
zmp1	8.15875
mrp	8.15842
glgB	8.15676
ltp3	8.15643
narL	8.15637
Rv3208	8.15609
ychF	8.15588
plsB	8.15534
mce4A	8.15403
Rv3719	8.15299
Rv3604c	8.15241
rpmD	8.15217
ctaD	8.15162
Rv2622	8.15097
ftsX	8.15036
metH	8.14977
Rv2117	8.14885
gpsA	8.14712
Rv2426c	8.14513
mog	8.14467
treS	8.14364
nusB	8.14295
Rv0480c	8.14273
tesB2	8.14264
Rv1276c	8.1422
nuoJ	8.14176
ureG	8.14136
pstS3	8.14126
ilvA	8.14082
Rv3755c	8.13978
aao	8.13802
fabG3	8.13758
argD	8.13574
pyrR	8.13507
end	8.13405
ftsQ	8.13395
cdh	8.13178
Rv2229c	8.13123
Rv0807	8.13059
Rv2237A	8.13021
Rv1218c	8.12791
pcd	8.1272
trmI	8.1261
Rv0238	8.12444
Rv2694c	8.12336
Rv1232c	8.12271
Rv2556c	8.12267
gnd2	8.12231
Rv3777	8.11998
fdxA	8.11899
Rv1458c	8.1184
Rv0966c	8.11803
Rv0926c	8.11661
ggtB	8.11618
prpD	8.11588
thrC	8.11504
ponA1	8.11361
accE5	8.11304
coaD	8.11291
Rv0880	8.1116
Rv0543c	8.11123
korB	8.10954
Rv2597	8.10924
eccD1	8.10758
Rv0081	8.10452
Rv0178	8.10401
Rv2473	8.10367
dnaX	8.10305
fadE27	8.10285
fadE21	8.10247
Rv0307c	8.10054
fadE12	8.09982
mca	8.09851
accA2	8.09847
gltD	8.09656
lpqI	8.09608
Rv1362c	8.09548
Rv2672	8.09486
galU	8.09391
Rv2067c	8.09349
Rv1288	8.09314
vapC33	8.09272
hpt	8.09223
gabT	8.09209
tyrA	8.08934
serB1	8.08902
bkdC	8.08846
pknF	8.08778
Rv1462	8.08682
Rv2386A	8.08664
mutA	8.08654
Rv2466c	8.08561
coaBC	8.08468
Rv3041c	8.08418
fadD12	8.08365
Rv1507c	8.08343
smtB	8.08336
Rv3488	8.08239
Rv3168	8.08095
Rv3050c	8.07918
nth	8.07867
Rv2574	8.07842
rnc	8.0774
eccC2	8.07722
Rv2141c	8.07671
Rv2319c	8.07555
echA15	8.07547
folK	8.07456
Rv2617c	8.07456
Rv0999	8.0735
Rv2680	8.07317
secE	8.07291
Rv1069c	8.07236
hisS	8.07203
pks7	8.07074
secY	8.07015
Rv0331	8.06956
Rv0157A	8.06848
Rv1722	8.06796
argC	8.06752
Rv3482c	8.06655
mycP2	8.06606
Rv2324	8.06606
Rv0394c	8.06569
ptbB	8.06393
Rv0309	8.06371
cfp6	8.06221
pup	8.06145
Rv2799	8.05968
wbbL	8.05945
menG	8.05763
Rv1627c	8.05763
Rv0825c	8.05717
ptrBb	8.05645
cobN	8.0561
ltp4	8.05538
murD	8.05507
Rv2923c	8.05488
Rv0052	8.05304
mazG	8.053
trpD	8.05254
Rv2510c	8.05154
P18	8.05119
trpS	8.05115
aroQ	8.05019
pafB	8.04891
Rv1363c	8.04821
rpe	8.04646
Rv0559c	8.04622
ercc3	8.04595
PPE20	8.04348
pafC	8.04289
Rv3212	8.04261
pcnA	8.04222
Rv1281c	8.04206
Rv0047c	8.04191
Rv0200	8.04044
gmk	8.04017
ftsZ	8.04017
mqo	8.0393
Rv3788	8.03782
Rv1339	8.03778
Rv0457c	8.03671
cobQ2	8.03515
pyrB	8.03507
Rv2409c	8.03451
zur	8.03366
Rv2525c	8.03318
relA	8.03314
glpD2	8.03274
Rv0513	8.03189
mshC	8.03064
Rv2326c	8.03007
Rv2613c	8.02995
corA	8.02959
Rv1431	8.0282
add	8.0267
Rv1019	8.0267
purN	8.02576
echA2	8.02547
vapB38	8.02514
Rv2263	8.02502
folE	8.02453
atsB	8.02416
nuoA	8.0228
Rv1097c	8.02268
lysA	8.02214
ispE	8.02214
citE	8.02057
mhpF	8.01937
csm3	8.01745
Rv0161	8.01712
Rv1126c	8.01699
fadA6	8.0167
Rv3304	8.01427
rocA	8.01421
trxB1	8.0141
Rv0072	8.01397
apeB	8.01229
Rv0791c	8.01199
Rv1533	8.01178
Rv1990c	8.01149
glpQ1	8.01136
moaE2	8.01098
fadD22	8.01021
lppY	8.00945
Rv1984c	8.00941
fadE34	8.00928
fadD24	8.00869
Rv3717	8.008
fadD29	8.00788
Rv2569c	8.00715
rfbE	8.00599
Rv0863	8.00565
pyrC	8.00522
Rv3284	8.00479
mtb12	8.00299
Rv0760c	8.0029
rbfA	8.00264
mazE5	8.00247
moaE1	8.001
Rv2135c	8.00061
Rv0634c	7.99999
rhlE	7.99997
Rv2742A	7.99708
aftC	7.99684
Rv0496	7.99477
mmcO	7.99406
Rv0569	7.99359
eccE1	7.99283
Rv1566c	7.99282
lppE	7.99178
Rv3040c	7.99147
dnaG	7.99039
mazF5	7.98947
vapC13	7.98802
Rv1279	7.98742
ctpG	7.98735
cydD	7.98723
gatC	7.98582
cyp135B1	7.98573
Rv0713	7.98542
trmD	7.98522
murF	7.98402
mutB	7.9839
glnA4	7.97864
Rv0537c	7.97803
lpqB	7.97731
cdd	7.97727
Rv2857c	7.97664
fadE1	7.97663
Rv0680c	7.97654
argH	7.9756
dacB2	7.97546
Rv1738	7.97506
Rv3541c	7.97332
mmpS4	7.97328
Rv0078A	7.97295
prpC	7.97186
cyp140	7.97122
Rv0669c	7.97118
pta	7.97113
Rv0531	7.97044
argJ	7.97019
murA	7.96947
prfA	7.96906
Rv1155	7.96823
rmlC	7.96793
vapC38	7.96785
map	7.96725
tgs4	7.96677
Rv0497	7.96634
mycP3	7.9661
iniA	7.96607
plcA	7.96581
Rv0347	7.964
Rv1767	7.96372
Rv0265c	7.9635
mazF7	7.96283
Rv1059	7.9628
Rv2134c	7.96271
Rv3038c	7.96205
pbpA	7.96011
truA	7.95831
Rv2113	7.95669
Rv3627c	7.95621
Rv2954c	7.95593
sirR	7.95586
crgA	7.95445
cobQ	7.95255
Rv3057c	7.95237
pdtaS	7.95224
amiB2	7.95034
thyX	7.95017
glfT2	7.94921
Rv2571c	7.94911
acpS	7.94776
Rv1888c	7.94693
Rv1209	7.94585
PPE60	7.94449
suhB	7.94433
dapE	7.94405
parA	7.94331
Rv2956	7.94212
Rv0141c	7.94095
rsfS	7.94043
Rv0862c	7.93985
Rv1333	7.93934
hemC	7.93833
map-1	7.93759
sigB	7.93758
agpS	7.93682
ino1	7.93661
amiA1	7.93575
Rv1778c	7.93496
hisE	7.9344
ansA	7.93317
fbiB	7.93234
Rv2893	7.93191
Rv2182c	7.92969
cysO	7.9278
Rv0123	7.92744
Rv2026c	7.92672
Rv2887	7.92644
Rv0139	7.92629
msrB	7.92542
Rv3591c	7.92537
nadC	7.92478
nadA	7.92463
fadE19	7.92437
carA	7.92185
Rv2484c	7.92177
Rv2073c	7.92154
glgX	7.92045
Rv2851c	7.9202
vapC29	7.9197
Rv1342c	7.91959
sdhA	7.91932
cobT	7.91892
recN	7.91887
Rv3632	7.91881
Rv3194c	7.91795
phoR	7.91783
Rv1904	7.91716
vapB3	7.91677
Rv3015c	7.91585
Rv0552	7.91471
Rv0502	7.91462
higA2	7.9144
Rv3472	7.91426
Rv1866	7.91415
Rv3773c	7.91341
ureB	7.91297
fadE28	7.91272
Rv1896c	7.91171
Rv2558	7.9109
thiC	7.91003
Rv0812	7.90937
Rv1638A	7.90895
ethA	7.90802
yrbE1A	7.90776
Rv3732	7.90577
Rv3399	7.90344
lipJ	7.90252
Rv2047c	7.90151
dprE1	7.90108
Rv1571	7.90095
aroB	7.90019
parD2	7.89875
Rv3404c	7.89796
coaX	7.89764
zwf1	7.89763
nadD	7.89734
ephE	7.89579
Rv1847	7.89444
glmU	7.89366
Rv3768	7.89281
bioD	7.8913
gpgP	7.89124
lpqM	7.89006
Rv0740	7.88931
fdxB	7.88775
vapB1	7.88745
lpqY	7.88738
hemB	7.88655
thrB	7.88627
Rv2949c	7.88619
Rv3492c	7.88616
coaE	7.88532
Rv1719	7.88524
rshA	7.8852
Rv0530A	7.88516
Rv2675c	7.88433
cyp138	7.88425
trpG	7.88303
rsmI	7.88274
uvrD1	7.88273
sigG	7.8815
Rv1628c	7.88098
pyrE	7.88006
Rv1668c	7.87971
Rv2037c	7.87852
Rv3779	7.87782
Rv3218	7.8775
Rv3661	7.8769
rpfC	7.87621
ogt	7.87547
Rv3748	7.87388
deoC	7.8737
Rv0184	7.87338
Rv1455	7.87185
Rv0365c	7.87175
dagK	7.87101
secBL	7.86891
ribBA	7.86843
nuoL	7.86821
Rv0817c	7.86766
fadE26	7.86749
vapC35	7.86484
folC	7.86435
Rv2690c	7.86278
Rv3489	7.86145
Rv2619c	7.85973
Rv3437	7.85948
Rv1152	7.85917
tatB	7.85675
ephC	7.85622
glbO	7.85526
Rv0199	7.85489
clpX	7.85469
glfT1	7.8544
aac	7.85277
Rv0525	7.85225
purT	7.85182
Rv1159.1	7.85106
Rv0775	7.84896
recF	7.84857
Rv2005c	7.84796
Rv3188	7.84774
echA11	7.84655
parE2	7.84593
echA14	7.84582
Rv0538	7.84525
Rv0135c	7.84524
Rv1428c	7.84485
dcd	7.84212
Rv1287	7.84198
rsfB	7.84194
fadD23	7.84118
Rv1496	7.84106
Rv0158	7.84057
cysK1	7.83921
vapB40	7.83889
cysD	7.83812
Rv3342	7.83689
arfA	7.83677
Rv1810	7.83657
htpX	7.83614
Rv2197c	7.83377
Rv1072	7.83337
vapC47	7.83315
Rv1231c	7.83156
Rv1667c	7.83082
kstR	7.8304
Rv1084	7.83029
msrA	7.82818
apt	7.82787
nrdF2	7.82756
Rv1711	7.82556
mtnN	7.82534
Rv0870c	7.82319
pks16	7.82266
Rv3230c	7.82048
Rv0272c	7.81918
dnaE1	7.81912
fadD5	7.81908
Rv3678A	7.81683
Rv2149c	7.81591
Rv3530c	7.81562
Rv0175	7.81556
pgsA1	7.8153
Rv2175c	7.81451
Rv1509	7.8128
Rv1322A	7.81232
Rv1429	7.81176
Rv3312c	7.81113
Rv0275c	7.81072
Rv0526	7.80949
ppnK	7.80918
Rv2186c	7.80853
Rv3909	7.80841
cas6	7.80758
Rv1816	7.80676
ndh	7.80627
Rv3645	7.80395
Rv1360	7.80325
Rv2260	7.80304
vapB45	7.8026
Rv0361	7.80205
Rv2700	7.79936
Rv3228	7.79821
pknE	7.79727
Rv3863	7.79482
Rv3723	7.79353
esxO	7.79188
accD2	7.79169
murG	7.79144
Rv3802c	7.79142
Rv2239c	7.79133
fadD16	7.78947
pheS	7.78828
Rv3079c	7.78821
alr	7.78799
oxcA	7.78734
fadE9	7.78731
Rv1096	7.78412
vapB29	7.78406
Rv1132	7.78405
Rv2732c	7.78335
echA19	7.78305
Rv2739c	7.78174
Rv2257c	7.78142
ribD	7.78127
subI	7.78053
lepA	7.77929
thiL	7.77923
pcp	7.77908
lipI	7.77899
mazE6	7.77819
mce4D	7.77795
Rv0633c	7.77767
mycP5	7.77657
Rv1885c	7.7753
Rv1615	7.77518
nuoM	7.77515
hisD	7.77266
Rv1894c	7.77257
pstB1	7.77256
plcC	7.77201
iniB	7.77153
uvrB	7.77136
Rv3690	7.77123
Rv3173c	7.77117
vapB47	7.7707
Rv2237	7.76898
Rv0314c	7.76804
Rv0508	7.7673
Rv3587c	7.7662
Rv0743c	7.76614
Rv1825	7.76587
xylB	7.76555
tmk	7.76532
ruvA	7.76317
Rv2405	7.76314
lipD	7.7631
fadD7	7.76262
vapC2	7.76202
iniC	7.75986
mcr	7.75924
Rv1425	7.75911
fadD13	7.75893
Rv1264	7.75888
lipW	7.75846
Rv3760	7.75767
espG2	7.75764
Rv1882c	7.75752
hisI	7.75736
Rv0769	7.75614
Rv2000	7.75216
lppM	7.7516
nrdB	7.75153
vapB51	7.75136
Rv2417c	7.75076
vapC17	7.75071
Rv2616	7.74936
Rv1154c	7.74934
Rv0487	7.74927
Rv3272	7.74872
uppS	7.74773
Rv0737	7.74613
fabD	7.74437
Rv1828	7.74396
lppI	7.74392
rnz	7.74342
accA1	7.74234
lpqO	7.74233
vapC32	7.74186
lpqQ	7.74072
rnj	7.73934
Rv3559c	7.7385
Rv0959	7.73744
echA4	7.73617
rsmH	7.73564
atpB	7.73558
Rv1867	7.73476
hspR	7.73388
Rv2559c	7.73235
TB22.2	7.73188
PPE65	7.73077
Rv2387	7.72987
Rv1693	7.72976
Rv3813c	7.72953
Rv1498A	7.72835
tesB1	7.72816
cysG	7.72423
Rv0481c	7.72289
vapC11	7.72286
vapC10	7.72251
blaI	7.72154
Rv3493c	7.71858
lipM	7.71686
vapB39	7.71607
glpD1	7.71553
vapC44	7.71477
Rv0324	7.71362
murI	7.71287
lpqW	7.71249
Rv3483c	7.71226
fadD4	7.7101
Rv2006	7.70867
Rv2573	7.708
Rv1332	7.70725
Rv2957	7.70691
mymT	7.70662
mpt70	7.70569
esxG	7.705
Rv2423	7.70353
folP1	7.70349
Rv3405c	7.70298
cofD	7.70297
manA	7.70145
Rv1433	7.70025
lpqT	7.6994
tilS	7.69874
Rv3837c	7.69867
Rv1367c	7.69824
Rv0075	7.69718
murC	7.69701
pat	7.69654
Rv0245	7.6963
mprB	7.69553
Rv1439c	7.69468
Rv0910	7.69398
Rv2554c	7.69314
vapB31	7.69304
vapC46	7.69105
vapB2	7.69079
echA17	7.6871
Rv2042c	7.687
Rv1461	7.68693
Rv2190c	7.68679
lppJ	7.6866
Rv3796	7.68537
Rv1100	7.68535
Rv0898c	7.6842
Rv0799c	7.68364
Rv2668	7.68325
Rv0023	7.68209
moaC2	7.68179
Rv0877	7.68119
lipG	7.67792
cmk	7.67702
mtnP	7.67667
Rv3629c	7.67592
Rv2242	7.67362
Rv3160c	7.67341
ctpE	7.67291
upp	7.67227
Rv2001	7.6715
nuoN	7.66987
Rv0328	7.6678
Rv0079	7.66723
pdxH	7.66609
Rv1407	7.66532
vapB49	7.66492
Rv3231c	7.66433
Rv1377c	7.66247
Rv2709	7.6622
htpG	7.66202
Rv3806c	7.65814
cmtR	7.65788
orn	7.65676
Rv3054c	7.65613
xthA	7.65612
Rv1498c	7.65402
Rv3814c	7.65301
dapF	7.65276
Rv3087	7.65137
Rv2991	7.6505
Rv0492c	7.64948
Rv3631	7.64945
mltG	7.64919
Rv0687	7.64767
Rv0028	7.6475
Rv2927c	7.64724
Rv0421c	7.64714
Rv2169c	7.64705
Rv2052c	7.64668
nrdF1	7.6464
Rv1632c	7.64536
fadE8	7.64528
Rv1748	7.64314
vapB11	7.64267
scpB	7.64239
Rv2708c	7.64214
pks11	7.64173
Rv1996	7.6415
Rv0356c	7.63923
mazF9	7.63835
Rv3651	7.63834
PPE40	7.63809
Rv3695	7.63648
Rv3916c	7.63566
Rv2915c	7.63516
echA1	7.63269
Rv2074	7.6326
Rv3542c	7.63157
Rv1920	7.63152
argF	7.63142
ethR	7.63055
mtr	7.62885
relJ	7.62833
Rv0811c	7.62831
Rv1280c	7.62792
Rv1419	7.62786
Rv1691	7.62635
Rv3548c	7.62578
Rv0498	7.62421
Rv1422	7.62361
Rv3669	7.6225
Rv3238c	7.62153
Rv0130	7.62072
Rv2717c	7.62048
yrbE1B	7.61995
menA	7.61803
Rv3376	7.61736
octT	7.61719
Rv0073	7.61667
Rv0712	7.61627
Rv2230c	7.61558
Rv1063c	7.61553
Rv1192	7.61452
rocE	7.61403
glmM	7.61376
caeB	7.61243
vapB12	7.61095
hisH	7.61045
Rv1179c	7.60624
Rv1352	7.60446
Rv2137c	7.60404
Rv1774	7.60369
vapB26	7.60366
Rv2750	7.60326
lpqG	7.60316
Rv1995	7.60129
Rv2560	7.60078
Rv0030	7.60021
Rv0201c	7.59992
fadD21	7.59845
Rv2850c	7.59789
Rv2264c	7.5962
pgsA1	7.59193
Rv0038	7.59161
frdA	7.59141
Rv3032A	7.5906
vapC37	7.58989
Rv3435c	7.58937
Rv2688c	7.58783
crcB1	7.58698
espG3	7.58584
Rv2212	7.58561
Rv2228c	7.58493
ltp1	7.58375
vapB33	7.58331
menC	7.5831
Rv0539	7.58221
Rv3104c	7.58118
pdxT	7.58089
bioA	7.58024
Rv3836	7.57679
Rv1320c	7.57674
Rv1865c	7.57636
Rv0310c	7.57612
Rv3049c	7.57531
cwlM	7.57476
dtd	7.57331
mce3R	7.57069
vapB44	7.5703
mazF6	7.57017
Rv2667	7.56736
Rv1178	7.56637
Rv0060	7.56604
birA	7.56593
menD	7.56539
relK	7.56423
cobH	7.56364
Rv1382	7.5611
mtrB	7.56077
Rv3693	7.5601
glnD	7.55949
Rv1289	7.55859
Rv1534	7.55858
mmpL5	7.5582
Rv0556	7.55716
Rv1700	7.55651
Rv2036	7.55645
lprO	7.55638
Rv2181	7.55552
Rv0461	7.5538
Rv3572	7.55349
recA	7.54976
egtE	7.54916
Rv0064	7.54911
Rv0232	7.54886
aroK	7.54742
ligD	7.54704
Rv0945	7.54553
Rv1688	7.54177
Rv2828c	7.54084
Rv0857	7.53895
vapC26	7.53738
dacB1	7.537
fadE30	7.53699
cyp136	7.53615
hsaC	7.5361
Rv3753c	7.53576
adhE1	7.53571
Rv3035	7.53493
cysNC	7.53384
Rv3282	7.53296
sigJ	7.53272
Rv3767c	7.53141
Rv1823	7.53047
vapB43	7.52985
mshA	7.52845
Rv1842c	7.52745
Rv2250A	7.52564
vapC30	7.52393
omt	7.52197
Rv0681	7.5212
pknI	7.52118
Rv0911	7.51855
Rv2681	7.51631
tadA	7.51614
hsdM	7.51573
Rv0786c	7.51362
fadD1	7.51282
Rv1516c	7.51243
Rv0298	7.51238
ahpD	7.51109
lppC	7.51057
Rv1687c	7.50947
narS	7.50885
Rv0774c	7.50831
cysH	7.50746
Rv3538	7.50695
aftA	7.50458
mazE3	7.50399
adh	7.50399
Rv1401	7.50297
vapB46	7.50252
ksgA	7.49878
Rv3415c	7.49815
Rv2132	7.49803
nnr	7.49618
nuoH	7.49539
cobU	7.4947
Rv3120	7.49275
Rv1290c	7.49189
oxyS	7.49167
arfC	7.49153
pyrD	7.49084
Rv0986	7.49023
ggtA	7.48978
Rv2250c	7.48934
cysE	7.48883
ansP2	7.48753
Rv0025	7.48698
fucA	7.48678
Rv0143c	7.48673
nei2	7.48581
Rv1817	7.48471
Rv3071	7.48457
Rv2337c	7.4833
Rv1167c	7.48193
vapC4	7.4818
vapC28	7.48065
devS	7.47992
pptT	7.47959
echA7	7.47852
Rv1486c	7.47851
fadE32	7.47844
Rv2738c	7.47842
cyp142	7.47734
Rv1216c	7.4766
moaE2	7.47545
ureC	7.47523
higB2	7.47497
Rv2008c	7.47473
xseB	7.47425
Rv3236c	7.47414
Rv2575	7.473
Rv0540	7.47238
ispH1	7.47186
Rv0493c	7.47154
Rv0312	7.47139
Rv3786c	7.47053
ligC	7.4697
pknJ	7.46928
Rv0428c	7.46907
Rv2272	7.46798
mftF	7.46792
Rv1025	7.46639
trmB	7.46374
PE_PGRS35	7.4637
Rv3243c	7.46337
Rv0779c	7.46327
Rv0067c	7.46247
Rv1465	7.46211
hisB	7.46171
priA	7.46075
Rv2629	7.46028
proB	7.4598
smpB	7.45734
Rv3259	7.45688
vapC45	7.45685
rsmG	7.4564
nadB	7.45608
Rv2179c	7.45413
proV	7.45352
moaX	7.45301
Rv0207c	7.45228
lppL	7.45153
cysM	7.44994
hemE	7.44874
mmpR5	7.44733
Rv1647	7.44585
vapB30	7.44149
Rv2413c	7.44135
Rv1914c	7.44103
kstR2	7.44096
Rv1312	7.43857
menE	7.43662
yrbE4B	7.43654
Rv2030c	7.43651
pyrF	7.43643
senX3	7.43569
Rv2611c	7.4354
Rv1111c	7.43457
csm4	7.43411
fabG2	7.43289
nucS	7.4325
Rv3529c	7.43189
Rv2862c	7.43167
Rv3818	7.43114
Rv1026	7.43114
recR	7.4303
mutT1	7.43022
rodA	7.42985
truB	7.428
tagA	7.42781
mbtB	7.42724
Rv3729	7.42527
relF	7.42521
mraY	7.42459
Rv1249c	7.42442
relE	7.42406
Rv2581c	7.42397
Rv3603c	7.42387
Rv1255c	7.42338
aroE	7.42149
Rv2568c	7.41936
Rv3647c	7.41647
mazE2	7.41635
Rv0196	7.41502
Rv0560c	7.41211
folA	7.41182
Rv0121c	7.41091
Rv3268	7.40988
Rv3730c	7.40944
Rv3360	7.40943
aofH	7.40892
hemA	7.40831
Rv0434	7.40805
mtcA2	7.40737
Rv3705c	7.40686
LH57	7.40572
galE3	7.40485
Rv1841c	7.40266
accD1	7.40216
tcrX	7.40081
Rv1278	7.39924
Rv2782c	7.39888
ribF	7.39622
mmpS1	7.39527
csm6	7.39501
nlhH	7.39428
Rv1773c	7.39322
cyp126	7.39321
dapC	7.39249
argA	7.39164
panC	7.39146
papA5	7.3898
higA1	7.38952
nat	7.38853
mazE7	7.38443
icd	7.38362
Rv2826c	7.38355
[truncated: 523 more rows]
[truncated: 3 more columns]

## Sheet: L7
T: Gene Ids	L7
groEL2	10.9205
groS	10.814
lldD	10.6092
acpM	10.5994
tuf	10.4021
hbhA	10.289
espA	10.1999
dnaK	10.187
groEL1	10.1274
glnA1	10.1056
metE	10.0982
Rv1636	10.0875
hup	10.0846
rpoC	10.0691
Rv1871c	10.0494
atpA	10.0468
mihF	10.0306
Rv2557	10.0263
etfA	10.0108
espC	10.0092
atpD	9.9708
acn	9.93817
rplL	9.93199
rpoB	9.91488
garA	9.89186
gdh	9.87567
pks13	9.85024
fadD2	9.84014
Rv0580c	9.83008
cspA	9.77346
ahcY	9.77322
esxA	9.74507
fadB	9.7306
sseC1	9.72622
Rv0148	9.7176
clpC1	9.71368
trxA	9.70645
kgd	9.70354
fabG4	9.70273
Rv2632c	9.69103
Rv0831c	9.68731
etfB	9.68044
Rv3479	9.66707
serA	9.66123
ppiA	9.65987
rpoA	9.65933
secE2	9.65637
bisC	9.64476
dlaT	9.63932
katG	9.63008
wag31	9.60813
icd2	9.60396
lsr2	9.59344
mpt63	9.59239
cysA1	9.58956
Rv2744c	9.58788
Rv3169	9.58401
metK	9.57968
esxB	9.57874
fadD32	9.57735
rpsA	9.55994
gap	9.5559
glcB	9.55279
moxR1	9.54821
aceE	9.54776
Rv1543	9.539
fadE10	9.53839
lprA	9.5375
dhmA1	9.53527
Rv0188	9.52455
aceAa	9.52416
Rv0458	9.5223
espF	9.50531
bfr	9.48608
ndkA	9.48548
fadE16	9.47956
clpB	9.47818
crp	9.47509
espR	9.47156
TB16.3	9.46555
rpsF	9.46076
Rv2908c	9.45932
Rv3269	9.45897
fas	9.44475
glyA1	9.44428
Rv1544	9.44031
aceAb	9.43721
espL	9.43242
Rv2302	9.42906
mymT	9.4
ssb	9.39981
Rv0338c	9.3924
glgP	9.39171
Rv3193c	9.38609
lpqH	9.38603
mdh	9.37929
fadA2	9.3772
Rv1680	9.375
fba	9.36996
fadA3	9.36629
gltA2	9.36199
rpsM	9.36001
clpP2	9.35953
Rv2721c	9.35805
htdY	9.3537
Rv2406c	9.35201
sodB	9.34906
pckG	9.34741
kasB	9.34465
fadE4	9.34054
cfp32	9.33961
rpsG	9.33712
tsf	9.33506
carB	9.33453
Rv0801	9.33043
pca	9.32785
clpP1	9.32274
lpqE	9.31431
ilvC	9.31131
adhC	9.30829
mtcA1	9.30786
mhuD	9.29791
rne	9.29296
rplJ	9.2921
secA1	9.29121
Rv3076	9.29019
Rv0088	9.28747
Rv3716c	9.28724
kasA	9.28265
TB9.4	9.27483
Rv2280	9.27365
Rv1245c	9.27279
echA3	9.27277
Rv1683	9.26912
Rv0120c	9.26442
tkt	9.25775
eccC5	9.25703
Rv2558	9.25672
Rv3224	9.25406
Rv1598c	9.24819
Rv1771	9.2463
Rv2298	9.24504
rpsJ	9.24497
infB	9.24408
eno	9.24311
Rv1875	9.24309
eccA1	9.2394
lpdC	9.23666
rplU	9.23611
pnp	9.23355
lprG	9.23345
Rv3718c	9.22768
topA	9.22536
rpsD	9.22503
pknD	9.21381
htpG	9.21264
fusA	9.21181
rplW	9.21043
mkl	9.20817
rplF	9.20763
hsp	9.20282
moaB2	9.19951
ilvX	9.19758
Rv1269c	9.19626
bfrB	9.19593
rho	9.19429
Rv0730	9.18679
fumC	9.18605
Rv3747	9.18207
sucC	9.18187
Rv1211	9.17365
rplI	9.17056
Rv2129c	9.17026
Rv0147	9.16903
Rv1261c	9.1611
adhB	9.16092
Rv1159.1	9.15987
rplA	9.15912
cas10	9.15773
fbpB	9.15436
nuoG	9.15045
Rv0248c	9.14857
atpG	9.14189
Rv1703c	9.14136
rplD	9.14041
accA3	9.13969
rpsE	9.13691
pgk	9.13287
ddn	9.13123
gyrA	9.12827
rplS	9.12804
pepA	9.12525
Rv1006	9.12405
Rv1558	9.11843
rpsH	9.11793
mas	9.11588
rplN	9.11571
Rv2204c	9.11534
Rv3168	9.11029
Rv1919c	9.10975
Rv3237c	9.10965
rpsI	9.10802
qcrA	9.10387
rpsS	9.10096
Rv1869c	9.10089
sucD	9.10075
infA	9.0974
pntAa	9.0952
Rv2140c	9.09492
atpFH	9.09223
rpsO	9.0916
gabD2	9.08789
rplM	9.08607
Rv3099c	9.08138
atsD	9.07766
tgs2	9.07504
sseA	9.06807
adk	9.06685
Rv2563	9.0658
echA16	9.06524
phoP	9.06397
hspX	9.06326
fadE25	9.05477
pepN	9.05216
Rv3678c	9.04743
pdtaR	9.04297
Rv3196A	9.04273
pra	9.0421
Rv2969c	9.03989
htrA	9.03858
nusG	9.03763
rpsB	9.03076
ppa	9.02857
fadE6	9.02477
Rv0183	9.02424
Rv1883c	9.02169
ftsE	9.02044
Rv1404	9.0197
rplX	9.01874
fadA	9.01799
fhaA	9.01481
ephG	9.01127
Rv2054	9.01127
mmpL3	9.01106
polA	9.01072
pyk	9.00979
frr	9.00792
fadB5	9.00672
Rv3920c	9.00208
Rv3401	9.00199
Rv2971	8.9997
echA5	8.99481
ctpI	8.99448
rplK	8.99424
alaS	8.99372
csm3	8.99162
TB18.5	8.98962
ilvD	8.98751
greA	8.98638
rplP	8.98327
mmaA2	8.98218
secA2	8.98163
espI	8.97886
Rv2468c	8.97785
Rv0426c	8.9777
Rv2667	8.97216
rplC	8.97077
dnaN	8.97056
glnE	8.96894
Rv0500A	8.96848
Rv1829	8.96796
rpsQ	8.96455
pgi	8.9636
rplE	8.96225
atpF	8.96192
mpt51	8.95958
Rv2566	8.95155
fadB2	8.94821
Rv3463	8.94681
rplY	8.94551
Rv2743c	8.94456
vapC33	8.93731
gcvT	8.93016
leuS	8.92956
echA21	8.92718
Rv0925c	8.92351
pheT	8.92164
Rv3213c	8.91677
mce1C	8.91498
manB	8.91494
Rv0315	8.91388
zwf2	8.91205
Rv0738	8.90919
Rv2951c	8.90862
Rv3311	8.90525
Rv3699	8.90345
lexA	8.90285
Rv0635	8.90248
qor	8.9021
ideR	8.90126
ppk	8.90047
cmaA2	8.89672
rpsP	8.89607
Rv3295	8.89356
rpmA	8.89256
echA8	8.8879
guaB3	8.88643
Rv3143	8.88611
inhA	8.88603
rpsC	8.88534
gpsA2	8.88518
cspB	8.88425
rpsT	8.88235
amiC	8.88234
Rv1463	8.88126
pepQ	8.87911
fabG1	8.87844
tpiA	8.87624
espG5	8.87537
hadB	8.87502
lprC	8.87239
Rv0566c	8.87154
Rv1498A	8.87113
glnA2	8.87082
Rv0250c	8.87036
ettA	8.86773
sigA	8.86769
Rv0686	8.86558
glnB	8.86525
fadD28	8.8647
Rv2226	8.86013
prcB	8.85998
gyrB	8.85903
gpmA	8.85846
cwsA	8.85801
pepA	8.85632
smc	8.85484
rpsR1	8.85381
fadE15	8.8537
metC	8.85258
accD5	8.85111
Rv0854	8.85105
Rv0523c	8.85024
rpiB	8.84844
nuoC	8.84731
Rv0227c	8.84545
Rv0479c	8.84335
rpmC	8.84305
rplT	8.84193
Rv2749	8.84172
Rv1489	8.83977
desA1	8.83931
esxO	8.83913
ppsE	8.8386
moxR2	8.83766
qcrB	8.83741
Rv1893	8.83671
lpqG	8.83667
ctaC	8.83623
pntB	8.83622
Rv3090	8.82857
mtrA	8.82805
pknH	8.82769
Rv0504c	8.82675
Rv2622	8.82212
grpE	8.8214
espD	8.81988
ileS	8.81952
Rv0333	8.81942
aroG	8.81817
Rv1265	8.81813
mce1D	8.81759
Rv0247c	8.81605
Rv1836c	8.81485
rplB	8.81443
Rv0576	8.81392
Rv3400	8.81338
rplQ	8.80777
dapB	8.80775
Rv1106c	8.80406
guaB1	8.79837
Rv3528c	8.79343
umaA	8.79318
ispD	8.79233
Rv1855c	8.78987
hpf	8.78467
sdhA	8.7844
fadD6	8.7803
Rv1144	8.77998
desA2	8.77978
fdxC	8.77933
prpC	8.77639
glmS	8.77405
Rv2345	8.77339
trpA	8.77174
mscL	8.76793
Rv2766c	8.76766
echA1	8.76712
rplR	8.76698
uvrA	8.76646
Rv1505c	8.76371
Rv0443	8.76072
Rv3273	8.76047
Rv0530	8.75919
fadE5	8.75866
Rv3850	8.75536
rplO	8.7522
proA	8.75134
Rv1751	8.7503
Rv1747	8.74959
trpC	8.7495
gcvH	8.7494
pknB	8.74928
Rv2449c	8.74924
Rv3888c	8.74829
Rv0439c	8.74809
Rv0688	8.74655
Rv0216	8.74457
tig	8.74192
Rv3520c	8.7419
prpD	8.73753
kdc	8.73701
Rv2619c	8.73687
prcA	8.73667
gltX	8.73642
pknK	8.7338
csm6	8.73201
Rv0464c	8.7299
adoK	8.72989
fadD19	8.72773
rraA	8.72769
espH	8.72386
Rv3726	8.72212
Rv1732c	8.71941
tal	8.71889
espG1	8.71775
plsC	8.71775
purL	8.7165
Rv2531c	8.71615
fhaB	8.71578
lysX	8.71268
atpC	8.7122
mviN	8.7116
gltB	8.71135
Rv1234	8.711
dosT	8.70786
Rv1324	8.70651
guaA	8.70502
guaB	8.70467
valS	8.7044
ricR	8.70315
glpX	8.70271
htdX	8.7027
Rv2509	8.7024
rplV	8.69995
glyQS	8.69678
Rv1109c	8.69651
mce1F	8.69264
nusA	8.69237
bcp	8.68984
fprA	8.68714
Rv0281	8.68648
serC	8.68326
espE	8.68288
mmaA4	8.68144
ndhA	8.67986
moaE1	8.67922
ask	8.6777
cfp29	8.6771
metB	8.677
dhaA	8.67658
oplA	8.67505
lppX	8.66984
rskA	8.6684
Rv0794c	8.66824
dxs	8.66798
Rv3327	8.66709
gabD1	8.66397
Rv2901c	8.66169
gnd1	8.66142
infC	8.66019
hns	8.65335
mce1B	8.65294
rpfC	8.65281
qcrC	8.65135
Rv0044c	8.64835
fbpC	8.64767
Rv2955c	8.6473
Rv2520c	8.64623
pcaA	8.64611
Rv3200c	8.64462
Rv2258c	8.64315
proS	8.64039
Rv1678	8.63872
Rv3816c	8.63796
Rv3684	8.63645
pstP	8.63602
embA	8.6342
dnaA	8.63335
Rv2564	8.63238
mmpL4	8.63231
dgt	8.63218
lppZ	8.63191
proC	8.63132
eccC3	8.62843
acyP	8.62645
eccC2	8.62374
Rv1480	8.62192
Rv1770	8.62095
vapB33	8.62024
tesA	8.61846
efp	8.61825
metG	8.61808
Rv1443c	8.61702
Rv3485c	8.61621
eccCa1	8.61611
esxK	8.61432
ilvG	8.61081
fadE2	8.60952
Rv0731c	8.6092
fadD13	8.60892
fadE7	8.60793
moeA1	8.60715
Rv3205c	8.60656
prrA	8.60568
fadD31	8.6028
mak	8.60222
trpB	8.60034
argG	8.60024
Rv0484c	8.59865
murE	8.59654
Rv2556c	8.59614
Rv2297	8.59578
ctpH	8.59545
rpmD	8.59425
bpa	8.59402
lpqD	8.59401
Rv2993c	8.59288
mmsA	8.5928
Rv2091c	8.5904
Rv2567	8.58965
Rv0759c	8.58601
Rv0042c	8.58591
Rv2699c	8.58516
bcpB	8.58496
Rv2315c	8.5838
Rv1117	8.58259
Rv2251	8.58236
Rv0954	8.58221
nrdE	8.58078
Rv3369	8.57981
Rv0068	8.57906
ctpC	8.57896
mraZ	8.57633
Rv1215c	8.57621
opcA	8.57436
cobN	8.57332
rpmG2	8.57155
cbs	8.57093
dprE2	8.56971
prs	8.56887
eccD5	8.56827
leuB	8.56723
nuoF	8.56587
fgd1	8.56454
dapD	8.56264
ceoB	8.56211
mfd	8.56175
Rv3722c	8.56095
dhmA2	8.56037
moaC3	8.55925
mce1A	8.55697
gmdA	8.55671
dnaJ1	8.55525
ppgK	8.55474
ffh	8.5546
Rv2035	8.55453
pknG	8.55442
fadE22	8.55362
ribD	8.55212
pks12	8.55133
nuoD	8.5458
asd	8.54547
fadD14	8.54347
acsA	8.54119
pmmA	8.54047
thrS	8.53815
nuoE	8.53779
csd	8.53464
Rv0360c	8.53457
tgs4	8.53434
Rv1508c	8.53426
ilvE	8.53413
Rv2466c	8.53352
Rv2778c	8.5333
Rv3058c	8.53171
frdA	8.52976
eccA5	8.52975
eccB5	8.52599
Rv0807	8.5245
ispG	8.52425
helY	8.52366
embC	8.52351
Rv2216	8.52149
mpt83	8.51971
whiA	8.51908
gatB	8.51908
embR	8.51829
Rv1056	8.51697
nuoI	8.51689
lprB	8.51639
Rv1856c	8.51517
lipN	8.51348
trkA	8.51251
rpmE	8.51228
rsbW	8.51069
Rv0045c	8.51052
ftsY	8.50989
Rv3778c	8.50938
ribH	8.50858
purC	8.50804
Rv0144	8.50795
Rv1301	8.50788
Rv3725	8.50778
Rv0474	8.5064
Rv2074	8.50584
Rv1637c	8.50537
Rv2895c	8.50463
Rv0077c	8.50393
recB	8.50288
zur	8.49987
purM	8.49808
rpsL	8.49603
Rv1676	8.49543
pgl	8.49525
moaX	8.49489
Rv2565	8.49397
Rv2588c	8.48952
carD	8.48945
eccCb1	8.48792
gatA	8.48591
purH	8.48549
asnB	8.48521
fadE1	8.48376
fabG3	8.48302
trpE	8.48172
Rv3087	8.48123
Rv0177	8.48096
pfkA	8.47988
Rv2475c	8.47963
plsB	8.475
korA	8.47343
recC	8.4712
Rv1708	8.46838
gcvP	8.46801
Rv0048c	8.46784
dapE	8.46718
echA6	8.46697
pdxS	8.46535
mpt53	8.46376
Rv1780	8.4615
hsaA	8.46111
Rv2731	8.46063
Rv2953	8.46051
lprK	8.46048
rpmF	8.45918
Rv2305	8.45723
Rv1978	8.45652
pstS1	8.45574
Rv0386	8.45506
esxN	8.45497
Rv1531	8.45404
hsaC	8.45294
Rv0818	8.45177
rmlB	8.4502
moeZ	8.44991
Rv2237A	8.44915
Rv2694c	8.44773
Rv2716	8.44758
mmsB	8.44683
PPE60	8.44434
vapC1	8.44309
ctaE	8.44063
ppk2	8.4397
nrdR	8.43756
phoU1	8.43674
thrC	8.436
bacA	8.43225
Rv2765	8.42954
prrB	8.42684
ephD	8.42669
fbpA	8.42403
argB	8.4208
Rv0296c	8.41699
hsaD	8.41606
Rv1481	8.41569
Rv0637	8.41522
Rv1314c	8.41399
argS	8.41387
embB	8.41355
Rv0940c	8.413
otsA	8.41196
Rv1060	8.41175
phoU2	8.41148
fadD12	8.41047
ilvH	8.40958
rpsK	8.40799
Rv3075c	8.40357
Rv0412c	8.40341
Rv0187	8.40298
Rv0390	8.40159
aroA	8.40097
purD	8.40071
fadE24	8.40038
Rv3197	8.39922
grcC1	8.39882
accD4	8.39566
zmp1	8.39115
Rv2294	8.39025
Rv0927c	8.39003
citE	8.39
ctpV	8.38913
Rv3256c	8.38881
Rv2219	8.38872
rpoZ	8.38839
pknA	8.38776
Rv1546	8.38566
hrcA	8.38218
Rv2676c	8.3816
lhr	8.38093
Rv3292	8.38061
folD	8.37989
leuA	8.3767
Rv1769	8.37596
spmT	8.37594
vapB27	8.37412
Rv1888c	8.37012
rpmJ	8.37005
fadE21	8.36715
Rv0634A	8.36691
mobA	8.36562
mmpS3	8.36487
Rv1742	8.36455
Rv1488	8.36246
Rv1684	8.36229
Rv0547c	8.36209
Rv2375	8.36199
Rv1513	8.36184
Rv2548A	8.36107
Rv2683	8.3609
rimP	8.3582
cut2	8.35752
Rv3688c	8.35723
Rv0332	8.35715
Rv3633	8.35658
Rv1279	8.35597
fadE36	8.35583
mshB	8.35576
arcA	8.35555
cas6	8.35482
sugC	8.35292
fadE23	8.35153
dop	8.35116
Rv2536	8.3511
fadB4	8.34936
purA	8.34883
Rv3519	8.34866
menB	8.34803
moeX	8.34702
Rv1993c	8.34547
Rv0435c	8.34529
Rv0431	8.345
gnd2	8.34486
iniB	8.34414
Rv3049c	8.34382
Rv3683	8.34374
Rv2402	8.34246
Rv3671c	8.3407
pgmA	8.33923
Rv0480c	8.33919
Rv0433	8.3358
parB	8.3355
rmlA	8.33514
Rv1444c	8.33391
fadD36	8.33371
pyrH	8.33218
Rv0141c	8.33205
Rv3819	8.33076
sodC	8.32985
Rv2197c	8.32915
Rv0123	8.32915
ppiB	8.32732
purQ	8.32621
Rv3091	8.32508
cmaA1	8.32504
Rv2510c	8.32424
Rv0249c	8.32294
fadE35	8.32214
PPE65	8.32197
mce4C	8.31942
rbpA	8.31917
oxcA	8.319
echA9	8.31714
Rv1179c	8.31649
Rv3669	8.31605
lprN	8.31593
Rv0713	8.31408
Rv3755c	8.31374
fadE12	8.31315
treS	8.31054
lgt	8.31027
korB	8.30795
regX3	8.30752
lysS1	8.30724
add	8.30709
ppsC	8.3058
aldC	8.3043
Rv0958	8.30322
Rv1260	8.30289
purK	8.29964
lpdA	8.29881
Rv1874	8.29844
Rv2714	8.29658
csm4	8.29478
Rv1264	8.29449
Rv3322c	8.29361
galE1	8.29332
apa	8.29237
sthA	8.29126
Rv0647c	8.28952
Rv1990c	8.2867
Rv1276c	8.28607
Rv3777	8.28565
ligA	8.2843
fadD25	8.2843
Rv0178	8.28371
fecB	8.28289
Rv1462	8.28074
serB2	8.27926
cysS	8.27791
ephA	8.27779
ilvB1	8.27671
Rv3680	8.27591
lrpA	8.27441
Rv3679	8.2739
Rv3278c	8.27173
end	8.27056
aspS	8.27049
Rv0108c	8.269
priA	8.26888
Rv3488	8.26781
Rv1920	8.26736
sigK	8.2664
accD6	8.26475
vapB32	8.26468
nuoB	8.26456
mrr	8.26366
Rv2238c	8.26345
Rv1476	8.26307
glgE	8.26205
mmpL7	8.25878
Rv0966c	8.2583
mog	8.25797
Rv0813c	8.25741
glf	8.25741
Rv0176	8.25717
Rv1156	8.25544
Rv1019	8.25535
hom	8.25406
lipD	8.25314
ctaD	8.25256
Rv2229c	8.2511
devR	8.25047
moaE2	8.25008
ptbB	8.24939
Rv0530A	8.24859
Rv0863	8.24499
nadE	8.24408
eccB1	8.24319
Rv1191	8.24311
ponA2	8.24279
Rv1333	8.24264
ripA	8.24262
nrnA	8.24214
Rv1431	8.24209
trxB	8.24117
sdhB	8.23875
Rv3365c	8.23815
mmpL11	8.23722
pstS3	8.23485
purB	8.23447
argC	8.23439
pheA	8.23289
Rv2159c	8.23216
dnaX	8.23139
glnA4	8.22922
Rv2484c	8.22735
pyrG	8.22688
Rv2314c	8.22567
Rv3438	8.22487
sir	8.22446
mscR	8.22337
Rv1754c	8.21985
smtB	8.21914
vapC51	8.21896
Rv2006	8.21885
map	8.2173
lpqN	8.2168
coaD	8.21664
hisG	8.21595
Rv1515c	8.21421
rmlD	8.21272
echA15	8.21256
sigH	8.20798
Rv1899c	8.20742
Rv2026c	8.20728
psd	8.20715
Rv0383c	8.20585
mce4F	8.20537
argD	8.20447
Rv1830	8.20369
ephC	8.20265
tyrS	8.20186
sdhD	8.20077
epiA	8.19975
Rv1220c	8.19912
ppsB	8.19896
Rv0513	8.19885
Rv1533	8.19858
Rv3788	8.19761
PE15	8.19596
prfB	8.19368
Rv2135c	8.19268
cysK1	8.19131
Rv0307c	8.1889
Rv0906	8.18837
mrp	8.18794
dut	8.18721
rph	8.1871
sppA	8.18639
ppm1	8.18478
nusB	8.18412
Rv0786c	8.18316
nth	8.1831
bpoC	8.18244
atsA	8.18204
pyrR	8.1807
fadE34	8.18027
hrp1	8.17987
Rv3046c	8.17967
disA	8.17949
Rv3342	8.17912
secD	8.17832
aroC	8.17768
corA	8.17736
Rv3033	8.1771
glpQ2	8.17609
dnaJ2	8.1758
fdxD	8.17403
pepD	8.17263
Rv0459	8.16876
thiE	8.16873
Rv2172c	8.16864
mprA	8.16814
gabT	8.16791
Rv3057c	8.16708
Rv2923c	8.16649
Rv0543c	8.16599
narL	8.16432
Rv1487	8.16385
echA4	8.16212
msl3	8.16083
Rv3041c	8.16026
Rv1593c	8.15945
relB	8.15869
nuoM	8.15836
vapB45	8.15691
fadD7	8.15494
glnA3	8.15445
Rv0992c	8.15409
PE31	8.15305
Rv0648	8.15247
Rv0613c	8.15214
Rv3732	8.15165
metZ	8.1514
hisC	8.14974
nrdB	8.14971
rpsZ	8.14863
mce4B	8.14706
Rv1126c	8.14638
mftD	8.14594
Rv0487	8.14582
def	8.14417
leuD	8.14404
Rv3720	8.1438
Rv1155	8.14258
fadE19	8.14233
rmlC	8.1417
agpS	8.14157
nuoJ	8.14079
echA12	8.13928
pafA	8.13922
ureA	8.13874
secY	8.13723
blaC	8.13672
Rv0862c	8.13577
eccD1	8.13555
Rv1360	8.13548
Rv3404c	8.13399
purS	8.13379
Rv3208	8.13341
trxB1	8.13232
serS	8.13207
hemL	8.12992
Rv1507c	8.12642
Rv1498c	8.12584
cdd	8.12421
Rv1072	8.12379
ddl	8.1233
Rv2024c	8.12277
folE	8.12205
echA2	8.1214
Rv2182c	8.12094
mazE5	8.12011
Rv2620c	8.12001
ftsH	8.11972
Rv1421	8.11909
hisF	8.11873
Rv3210c	8.11846
Rv3534c	8.11833
argF	8.11767
Rv2263	8.1174
manA	8.11734
stf0	8.11687
menF	8.11674
Rv1627c	8.11418
ftsQ	8.11217
ung	8.11193
fmt	8.11113
pafB	8.10981
Rv2672	8.10981
Rv1766	8.1089
ispF	8.10877
pcd	8.10829
lpqM	8.10633
Rv3678A	8.10578
Rv3796	8.10517
Rv3748	8.10449
Rv0275c	8.10243
Rv0331	8.10133
gatC	8.10009
gadB	8.10009
argJ	8.09947
hemB	8.09878
Rv1987	8.09816
msrA	8.09809
Rv0760c	8.09594
ilvA	8.09583
cydA	8.09562
folB	8.09552
frdB	8.09545
mpa	8.09499
Rv2037c	8.09475
Rv2690c	8.0943
fadD5	8.09388
Rv2117	8.09381
pheS	8.0937
Rv2696c	8.09353
cobT	8.09251
Rv2212	8.09237
fadE8	8.09132
Rv2250A	8.09128
gpm2	8.08938
fadA4	8.08629
Rv1556	8.08593
Rv1218c	8.08572
tyrA	8.08475
eccE5	8.084
espB	8.08304
Rv2141c	8.08271
lpqY	8.08235
Rv0880	8.08196
Rv0007	8.07893
dapA	8.07864
fadE27	8.07838
Rv3548c	8.07838
Rv3188	8.07769
relA	8.0773
vapC27	8.07682
Rv3482c	8.07679
ychF	8.07555
cinA	8.07478
Rv0313	8.07317
fadA5	8.07302
Rv3502c	8.07243
coaX	8.07126
Rv1059	8.07074
Rv3760	8.07063
Rv1262c	8.07011
eccE1	8.06967
Rv0455c	8.06785
argH	8.06718
mtr	8.06666
nuoL	8.06483
ureG	8.06453
Rv0825c	8.06416
Rv0472c	8.06337
hisE	8.06051
Rv2473	8.05968
bkdC	8.05953
Rv1628c	8.05877
pks2	8.05854
msrB	8.05797
Rv3489	8.05732
pafC	8.0571
oxyS	8.0571
trmI	8.05679
Rv3304	8.05675
amiA1	8.05633
Rv2574	8.05568
lpqB	8.05542
Rv2675c	8.05469
Rv0634c	8.05369
apeB	8.05323
aftC	8.05277
Rv0347	8.05173
eccA3	8.05165
gpsA	8.05146
secE	8.0498
cyp142	8.04972
rnc	8.04875
pyrE	8.04817
secF	8.04766
Rv1339	8.04685
Rv0795	8.04622
ppsD	8.04368
Rv0457c	8.04147
Rv1466	8.04029
Rv1232c	8.0389
iniA	8.03767
glbO	8.03727
Rv0546c	8.03667
mazF5	8.03647
mshC	8.03607
Rv2708c	8.03543
Rv2067c	8.03403
cysO	8.03302
Rv2175c	8.03169
Rv1904	8.03129
mce4A	8.0304
Rv1194c	8.03024
vapB38	8.02979
PPE32	8.02926
Rv1668c	8.02906
mca	8.02861
fadA6	8.02812
Rv1084	8.02796
Rv2613c	8.02768
thiC	8.02711
Rv0740	8.02698
ltp4	8.02674
pup	8.02572
Rv2257c	8.02498
aroQ	8.02465
higA2	8.02391
ftsX	8.02321
Rv1719	8.0223
hisN	8.01812
blaI	8.01778
ribBA	8.01645
Rv1828	8.01645
moxR3	8.01645
tatA	8.01553
hsaE	8.01423
Rv1152	8.01364
pta	8.0136
trmD	8.01187
pyrB	8.01115
Rv3284	8.0111
Rv0910	8.01055
Rv2114	8.00975
glgX	8.008
Rv2360c	8.00706
thyX	8.00621
Rv3437	8.00578
Rv1847	8.00535
Rv2327	8.00514
Rv0161	8.00501
Rv3034c	8.00497
nrdF1	8.00445
Rv0406c	8.00398
obg	8.00337
mmaA1	8.0029
php	8.00281
Rv2307c	8.0023
Rv3575c	8.00221
adhA	8.00152
Rv1882c	8.00117
nuoA	8.00108
lppE	8.00039
Rv1209	7.99853
gltD	7.99843
Rv1257c	7.9977
Rv0064	7.99694
Rv1362c	7.99691
Rv0078A	7.99631
Rv0394c	7.99612
trpD	7.99321
Rv3591c	7.9927
lysA	7.99255
Rv1132	7.99188
sirR	7.99185
Rv2603c	7.99092
fbiB	7.98969
Rv3079c	7.98918
Rv1977	7.98857
murF	7.98822
Rv0496	7.98776
kshA	7.98605
Rv1461	7.98578
Rv2597	7.9852
Rv2001	7.98284
crgA	7.98112
gmk	7.98017
Rv2851c	7.97934
Rv3768	7.97932
pgsA1	7.97921
Rv0633c	7.97896
rfbE	7.97874
wbbL	7.9785
Rv0569	7.97746
purN	7.97726
Rv3753c	7.97579
mazG	7.97537
Rv3618	7.97046
ercc3	7.96993
mmpS4	7.96885
Rv1341	7.96841
pbpA	7.96755
dacB2	7.9672
rsfB	7.96681
Rv3779	7.96669
Rv3723	7.96598
vapC11	7.96432
echA14	7.96412
hemC	7.96119
Rv1429	7.96059
Rv1894c	7.9604
Rv3238c	7.95997
fadE26	7.95822
coaBC	7.95802
Rv3559c	7.95739
ltp3	7.95705
pks16	7.95617
vapC45	7.95544
secBL	7.95541
Rv2149c	7.95511
fabG2	7.95499
Rv1866	7.95374
Rv0245	7.95338
Rv1428c	7.95052
cysQ	7.94959
Rv0497	7.94929
coaA	7.94574
hemD	7.94445
glgB	7.94219
ligD	7.9419
Rv2887	7.94078
lppY	7.9399
Rv1867	7.93912
phoR	7.93792
cyp125	7.93747
Rv0875c	7.93686
Rv0968	7.93606
ptrBb	7.93526
cyp140	7.93108
Rv0081	7.9304
Rv1287	7.92998
rsmH	7.92973
sdhC	7.9291
Rv0272c	7.9291
Rv3194c	7.92728
yidC	7.92637
pdxH	7.92549
eis	7.92469
Rv2991	7.92452
rshA	7.92434
Rv2680	7.92346
Rv3015c	7.92163
murD	7.91892
galU	7.9183
tesB1	7.91526
Rv2633c	7.91425
cyp135B1	7.91073
vapC13	7.91029
Rv0238	7.9101
Rv2000	7.90918
Rv2569c	7.9085
pyrC	7.90791
yrbE4A	7.90666
cdh	7.90549
Rv3837c	7.90499
pdtaS	7.90181
fadD9	7.90108
fabH	7.89899
Rv1231c	7.89823
Rv0769	7.89806
Rv0537c	7.89648
Rv2137c	7.89575
metH	7.89509
trpS	7.89476
carA	7.89471
Rv2042c	7.8947
ponA1	7.89353
yrbE1A	7.89308
Rv0365c	7.89302
cfp6	7.8924
Rv1069c	7.89218
Rv2005c	7.89214
Rv0265c	7.89171
eccB3	7.89124
tatB	7.88859
glnH	7.88846
plcB	7.88442
amiB2	7.88439
Rv2260	7.88434
mpt64	7.88426
map-1	7.88421
Rv0502	7.88412
hisS	7.88387
Rv3909	7.88322
Rv3813c	7.88286
caeA	7.88238
vapB1	7.88198
Rv3198.1	7.8811
glmU	7.88036
Rv0898c	7.8798
Rv1097c	7.87964
lppI	7.87935
pks5	7.8787
Rv1342c	7.87846
Rv2073c	7.87807
prfA	7.87806
glfT2	7.87725
Rv2956	7.87706
recF	7.87686
ltp1	7.87581
Rv1249c	7.8751
mazF7	7.87486
Rv2134c	7.87486
Rv3173c	7.87457
pstB1	7.87425
vapC38	7.87388
Rv2113	7.87268
nuoN	7.87139
Rv3604c	7.87098
lipJ	7.87052
Rv1711	7.8687
suhB	7.86819
amiA2	7.86671
Rv3160c	7.86655
Rv0681	7.86626
aftB	7.86233
Rv3038c	7.86053
Rv0737	7.85991
Rv1667c	7.8598
Rv3272	7.85917
Rv3040c	7.85813
accE5	7.85607
vapB2	7.85558
Rv1458c	7.85426
Rv0309	7.85423
Rv2571c	7.85389
Rv0669c	7.85332
pcnA	7.85287
Rv2623	7.85285
Rv2203	7.85224
Rv2799	7.85217
lepB	7.85165
kstR	7.8514
vapC29	7.85059
ppnK	7.85052
Rv2326c	7.85052
Rv0799c	7.84477
lpqL	7.84458
Rv1281c	7.84311
Rv0552	7.84305
deaD	7.84265
Rv0073	7.84227
Rv1410c	7.84108
Rv0466	7.84099
scoA	7.84024
Rv3050c	7.83983
menG	7.83952
dagK	7.83851
mprB	7.83846
vapC17	7.83845
Rv1566c	7.83799
Rv2751	7.83788
mcr	7.8377
Rv2616	7.83637
murI	7.83546
vapC32	7.83447
Rv2228c	7.83313
fadD23	7.83259
deoC	7.83251
ispE	7.83202
Rv1725c	7.83179
Rv0559c	7.83177
Rv3399	7.83138
Rv2410c	7.83061
Rv2409c	7.83033
Rv1812c	7.82963
ribE	7.82858
ogt	7.82721
Rv0817c	7.82702
Rv3773c	7.82652
Rv1096	7.82604
glpQ1	7.82587
Rv0501	7.82539
hspR	7.8234
Rv1393c	7.82306
mazE6	7.82282
Rv0158	7.82168
Rv1722	7.8203
vapB51	7.81914
Rv2688c	7.81738
sigG	7.81702
lipM	7.81676
adh	7.81629
Rv0030	7.81585
Rv3863	7.81523
TB22.2	7.81485
Rv0135c	7.81473
vapC47	7.8147
aroB	7.81421
mhpF	7.80945
Rv2717c	7.80916
purT	7.8081
Rv3212	7.80758
aao	7.80643
arfA	7.8062
Rv1898	7.80527
Rv1825	7.80442
lppU	7.80363
purE	7.80348
ctpE	7.80319
bioD	7.80288
uvrC	7.80221
Rv0034	7.80179
glpD1	7.8014
echA19	7.79907
Rv0811c	7.79716
Rv0857	7.79547
lipE	7.79496
Rv3693	7.79434
Rv2617c	7.7922
Rv0130	7.79142
Rv3077	7.79142
atpB	7.79134
coaE	7.78802
mtcA2	7.78737
vapC10	7.78719
Rv1748	7.78655
vapC46	7.78556
Rv3733c	7.78447
leuC	7.78429
Rv2411c	7.78009
Rv0232	7.77958
Rv0028	7.77929
Rv1320c	7.7792
arfC	7.77877
Rv1401	7.77767
lepA	7.77659
vapB40	7.77552
Rv2893	7.77499
Rv2629	7.77422
icd	7.77379
Rv0075	7.77357
panC	7.77327
virS	7.77287
Rv0263c	7.77285
drrA	7.77233
lpqI	7.7723
Rv2750	7.77226
Rv3916c	7.7716
Rv1509	7.77115
Rv0038	7.77019
pat	7.76734
Rv3719	7.76694
ribD	7.76596
Rv1455	7.76347
Rv3032A	7.76251
Rv2668	7.76248
eccE2	7.76151
Rv1638A	7.76042
typA	7.76022
rsmI	7.7602
Rv0424c	7.76008
Rv0328	7.75925
Rv0812	7.75818
fadD24	7.75748
Rv0023	7.75731
rbfA	7.75654
mutB	7.75634
Rv1778c	7.75486
thrB	7.7535
Rv0356c	7.75245
Rv0175	7.75226
Rv0516c	7.75204
cysM	7.75123
Rv3228	7.7501
alr	7.74993
Rv0461	7.74988
Rv3632	7.74675
vapC35	7.74657
dppA	7.74626
folP1	7.74577
mutA	7.74521
vapC2	7.74491
Rv3527	7.744
Rv2030c	7.74299
parA	7.74288
Rv2242	7.74229
Rv1896c	7.74192
mqo	7.74147
vapB47	7.74072
Rv0571c	7.7406
ansA	7.73933
aftA	7.73911
Rv0047c	7.73907
folC	7.73766
trpG	7.7353
Rv0361	7.73425
cobQ	7.7319
glgC	7.7304
ggtB	7.73006
accA1	7.72942
rocA	7.7294
Rv0538	7.72931
mshA	7.729
Rv3690	7.7289
pdxT	7.72878
hpt	7.72845
cofD	7.72539
nat	7.72434
ephE	7.72346
Rv0274	7.72172
Rv2915c	7.72116
glfT1	7.72087
pcp	7.72063
mazF9	7.71917
cobQ2	7.71824
Rv3530c	7.71786
relJ	7.71665
Rv3572	7.71416
pstB2	7.71275
recD	7.71234
aac	7.71129
Rv1425	7.71059
Rv3218	7.70969
Rv1842c	7.70924
Rv2230c	7.70881
Rv1615	7.70866
Rv1154c	7.70856
Rv0200	7.70787
Rv1523	7.7078
xylB	7.70772
Rv0199	7.70715
moeW	7.70695
Rv1496	7.7069
dprE1	7.70683
Rv2239c	7.7065
mce4D	7.70631
tadA	7.70564
dnaG	7.70436
aspB	7.7028
Rv3705A	7.7024
cmk	7.70175
Rv1984c	7.70109
Rv0157A	7.69937
Rv1841c	7.69746
Rv1367c	7.69704
mmpR5	7.69539
Rv2585c	7.69539
Rv0775	7.69535
Rv1632c	7.69526
Rv0870c	7.69518
zwf1	7.69251
Rv3541c	7.69132
Rv0953c	7.69035
Rv3645	7.68992
Rv1352	7.68934
Rv0959	7.68533
Rv3818	7.68483
xthA	7.68403
sigB	7.68382
cyp137	7.6827
Rv2989	7.68215
fadD11	7.68196
birA	7.68121
cydC	7.68106
lpqW	7.68042
ftsZ	7.67946
vapB46	7.67918
Rv2957	7.67827
uvrB	7.67794
trmB	7.67721
Rv0914c	7.67592
ctpG	7.67522
serB1	7.67392
vapB29	7.67378
echA17	7.67277
Rv0314c	7.67222
murA	7.67142
hisB	7.67142
Rv1691	7.66974
Rv3806c	7.66907
Rv2405	7.66903
acpS	7.669
mpt70	7.66748
vapB11	7.66709
Rv3695	7.6665
vapC44	7.66624
mtrB	7.6657
lipV	7.66412
Rv0945	7.66331
Rv2219A	7.66179
lppC	7.66116
Rv0036c	7.6602
fabD	7.65977
Rv2575	7.65874
Rv0201c	7.65858
lppM	7.65789
Rv1864c	7.65769
ppsA	7.6576
Rv3472	7.65663
vapB10	7.6561
scpB	7.6557
Rv1823	7.65547
glpD2	7.65353
uvrD1	7.6528
Rv3231c	7.65261
moaE2	7.65229
pgsA1	7.65184
apt	7.64946
egtC	7.64902
Rv2715	7.64882
Rv2052c	7.64881
parD2	7.64872
murC	7.64861
fdxB	7.64525
Rv3483c	7.64448
cyp136	7.64439
Rv1774	7.6441
dcd	7.6432
Rv3493c	7.64222
Rv1927	7.64222
moaC2	7.64083
fadE30	7.64026
fadD4	7.63985
Rv2742A	7.6398
rpe	7.6386
Rv2850c	7.63851
folK	7.63832
mutT1	7.6364
pknJ	7.63419
ino1	7.63362
echA18	7.63187
PPE33	7.6313
punA	7.63023
clpX	7.63015
relF	7.63013
Rv3071	7.62991
Rv0025	7.62919
mycP2	7.62849
cysG	7.62733
Rv3104c	7.62727
cobH	7.62644
tpx	7.62578
Rv0060	7.6245
relK	7.62446
Rv0481c	7.62416
Rv1571	7.62327
mazE7	7.62316
rsfS	7.6222
egtE	7.6221
mmuM	7.62148
accD3	7.62075
plcA	7.6187
mazF6	7.61857
fadE9	7.61851
vapC37	7.61662
mtnN	7.61507
mbtL	7.61441
Rv1377c	7.61429
Rv1280c	7.61061
Rv3031	7.60789
Rv0441c	7.60774
Rv3054c	7.60754
Rv1289	7.60703
vapB26	7.60631
Rv2148c	7.60573
Rv3802c	7.60543
cysH	7.60527
cadI	7.60492
Rv0010c	7.603
Rv0779c	7.60197
Rv2570	7.60122
Rv1707	7.59966
Rv0680c	7.59944
Rv0138	7.59741
Rv3631	7.59729
ripB	7.59682
Rv1816	7.59526
Rv0999	7.59461
Rv0687	7.59416
vapC22	7.59387
Rv1332	7.59367
Rv1363c	7.5931
Rv0941c	7.59254
Rv3691	7.59242
Rv3243c	7.59139
nnr	7.59078
fucA	7.59035
Rv1687c	7.58985
rhlE	7.5898
pknI	7.58897
folA	7.58763
Rv1810	7.58704
Rv1422	7.58596
Rv2342	7.58255
Rv1290c	7.5824
tmk	7.58237
hisD	7.58162
Rv0531	7.58078
Rv2857c	7.57993
devS	7.57929
Rv3259	7.57816
fadE31	7.578
cobB	7.57714
Rv0310c	7.57689
vapB43	7.57651
Rv0312	7.57609
vapB44	7.57507
Rv0877	7.57495
Rv0498	7.57442
acrA1	7.5743
vapC4	7.57409
dnaE1	7.57373
lipW	7.57323
Rv2272	7.57244
galE3	7.57222
Rv1061	7.57184
Rv2237	7.57039
trxA	7.56895
Rv2554c	7.56866
Rv1178	7.56685
orn	7.56612
menC	7.56605
Rv1693	7.56592
recN	7.56494
mbtC	7.56481
yrbE1B	7.56441
ispH1	7.56321
Rv3013	7.56234
cysE	7.56141
Rv2366c	7.5614
Rv0712	7.56012
gpgP	7.55986
Rv3376	7.55961
upp	7.55951
eccE3	7.55771
lpqO	7.5537
ggtA	7.55292
fadE13	7.55291
cya	7.5528
rodA	7.5527
deoA	7.55055
omt	7.5492
mazE3	7.54899
Rv3405c	7.5482
Rv3651	7.54775
dapF	7.54508
vapB37	7.5442
fadE32	7.54358
pyrD	7.54329
Rv2132	7.54283
Rv0492A	7.54203
Rv2285	7.54158
Rv2952	7.54149
ureB	7.5413
Rv3603c	7.54128
nrdZ	7.5398
scoB	7.5397
bkdA	7.53967
Rv1727	7.53755
ureC	7.536
Rv3698	7.53357
eccD3	7.53309
higA1	7.53297
proB	7.53275
Rv2828c	7.53256
hflX	7.53249
crcB1	7.53237
sigF	7.53231
Rv0887c	7.53106
vapB39	7.53022
truA	7.53016
sigJ	7.52951
Rv3492c	7.52889
Rv3717	7.52729
narS	7.52709
lpqX	7.52635
mce3R	7.52517
Rv2771c	7.52438
Rv3784	7.52434
Rv1647	7.52131
fadE33	7.52072
Rv0067c	7.51979
Rv2739c	7.51924
fprB	7.51871
nadC	7.51735
Rv1312	7.51579
vapB30	7.51428
Rv1738	7.51266
Rv3730c	7.51255
csoR	7.51227
mltG	7.51203
vapB36	7.51064
Rv0743c	7.50924
rnz	7.50899
menA	7.50794
smpB	7.50696
Rv1865c	7.5064
mmaA3	7.50611
esxG	7.50481
ethR	7.50444
Rv1216c	7.50266
Rv1025	7.50256
cobU	7.50081
ligC	7.4979
Rv2516c	7.497
xseB	7.4969
Rv1692	7.49665
pyrF	7.4945
Rv3729	7.49328
Rv1319c	7.49308
Rv2250c	7.4922
Rv1534	7.49216
Rv2008c	7.49184
hemE	7.49171
vapB35	7.4917
Rv3814c	7.49138
Rv1439c	7.49067
Rv2300c	7.48979
Rv0493c	7.4893
Rv1366A	7.48911
Rv2365c	7.48908
Rv0324	7.48856
parE2	7.48437
Rv3510c	7.48427
fadD29	7.48362
Rv3815c	7.483
Rv2186c	7.48299
ethA	7.48266
pks11	7.48057
Rv2700	7.47956
Rv0051	7.47838
Rv3282	7.47699
fadD16	7.47624
Rv1217c	7.47583
pptT	7.47555
Rv2387	7.47458
rnj	7.47394
vapC26	7.47251
proV	7.47069
Rv1688	7.46962
treY	7.46948
hisI	7.46942
pstS2	7.46889
Rv0508	7.46804
Rv2413c	7.46672
Rv2426c	7.46318
lpqC	7.46079
Rv2709	7.46018
priA	7.45917
uppS	7.45865
menD	7.458
Rv3415c	7.45665
thiL	7.45443
Rv3268	7.45437
pepE	7.45378
Rv0298	7.45359
aroK	7.45191
subI	7.4508
Rv0072	7.45042
Rv2181	7.4501
Rv2169c	7.44987
murG	7.44874
Rv2560	7.44623
dxr	7.44425
mazF4	7.44223
dsbF	7.44159
vapB31	7.43996
mce1R	7.43996
argR	7.4339
higB2	7.43226
serA2	7.43152
Rv1255c	7.43122
Rv1100	7.43083
Rv2954c	7.42873
mku	7.4282
Rv3605c	7.42652
Rv1086	7.42362
Rv2082	7.42256
menE	7.42215
moaD2	7.42096
Rv1532c	7.41427
Rv2704	7.414
mycP5	7.41312
Rv3807c	7.41254
cpsY	7.41241
fadD3	7.41157
Rv2959c	7.41149
Rv0556	7.41132
tam	7.41108
aroE	7.41056
malQ	7.40778
Rv0196	7.40761
Rv3629c	7.40722
lipO	7.40685
clpS	7.40676
mptA	7.40599
iniC	7.40594
Rv2386A	7.40487
Rv0078	7.40442
Rv0121c	7.40379
pmt	7.40197
cmtR	7.4005
Rv2611c	7.39945
Rv1227c	7.39931
hisH	7.39843
ahpD	7.39841
Rv0948c	7.39755
Rv1700	7.39548
tsnR	7.39152
Rv1914c	7.39007
Rv0059	7.38689
Rv2337c	7.38477
vapC28	7.3843
Rv2681	7.38378
tatD	7.38254
mmcO	7.38166
lppP	7.37989
Rv2525c	7.37931
vapB12	7.37927
Rv1140	7.37847
Rv0525	7.37605
nuoH	7.37326
Rv1419	7.37194
Rv3677c	7.37118
Rv2090	7.36901
echA11	7.36799
lpqQ	7.36648
adhE1	7.36627
dtd	7.36342
Rv2949c	7.36248
cysA	7.36112
Rv1465	7.36074
dus	7.36012
Rv1026	7.35872
Rv3843c	7.3548
Rv2368c	7.35442
Rv0791c	7.35405
Rv3204	7.35394
fadE28	7.35261
Rv3661	7.35199
Rv0560c	7.34949
Rv1591	7.34903
Rv2637	7.34829
mraY	7.3481
hemA	7.34684
ribF	7.34682
glmM	7.34672
rimM	7.34441
vapC41	7.34032
Rv3786c	7.33925
accD1	7.33808
Rv3435c	7.33668
Rv2568c	7.3366
Rv3675	7.33576
P18	7.3357
Rv0911	7.33542
hsdM	7.3349
lpqT	7.33486
Rv0756c	7.33459
lipZ	7.33405
ackA	7.33385
[truncated: 523 more rows]
[truncated: 4 more columns]
