# Supplementary material for: Lineage-Specific Proteomic Signatures in the Mycobacterium tuberculosis Complex Reveal Differential Abundance of Proteins Involved in Virulence, DNA Repair, CRISPR-Cas, Bioenergetics and Lipid Metabolism
Source: Front Microbiol. 2020 Sep 22;11:550760. doi: 10.3389/fmicb.2020.550760 (PMC7536270; doi:10.3389/fmicb.2020.550760)
Supplement: FILE S4 — The top 100 most abundant proteins assigned by their functional categories using Tuberculist (Kapopoulou et al., 2011). [file Data_Sheet_4.xlsx]

## Sheet: Sheet1
L3	L4	L5	L7
acpM	acpM	acpM	groS
groS	groS	groS	acpM
groEL2	esxB	hup	groEL2
hup	hup	groEL2	lldD
cspA	groEL2	esxA	hup
rplL	esxA	tuf	hbhA
tuf	Rv2159c	espA	espC
Rv1636	tuf	rplL	tuf
dnaK	rplL	lsr2	rplL
lsr2	Rv1636	hbhA	espA
mihF	lsr2	esxB	Rv1636
hbhA	cspA	mihF	Rv0188
garA	wag31	Rv1636	lsr2
iniB	mihF	etfA	Rv2557
etfA	etfA	cspA	Rv1871c
wag31	mpt63	garA	garA
metE	fbpB	ppiA	etfA
esxA	lldD	secE2	glnA1
esxB	etfB	lldD	lpqH
Rv2302	sseC1	wag31	secE2
sseC1	hbhA	bfrB	esxA
kasA	Rv2302	metE	mpt63
etfB	garA	glbN	mihF
ssb	secE2	Rv0216	wag31
fadD32	rpoA	ssb	etfB
ppiA	ppiA	dnaK	Rv0831c
lpqH	mkl	etfB	cfp32
rpsG	esxK	ilvC	Rv0580c
kasB	metE	rpoA	ssb
rplP	Rv3716c	glnA1	dnaK
mymT	espC	espC	trxA
crp	cysA1	Rv0831c	sseC1
fdxC	esxO	pstS1	groEL1
rplJ	Rv2632c	atpD	cspA
Rv2699c	pra	atpA	ppiA
rpoA	lpqH	pra	mymT
glnA1	dnaK	groEL1	Rv2632c
mpt63	mpt51	rplS	Rv2744c
rpsF	fadD32	mpt63	rpoA
rpsM	pstS1	rpsM	metE
rplS	rplS	kasB	Rv0148
pstS1	atpD	crp	pra
tpx	mtcA1	Rv0580c	atpD
Rv1489	tpx	Rv3678c	lprA
rpsI	rpsG	mhuD	Rv2302
lldD	Rv0831c	trxA	fadE16
hadB	kasA	Rv0148	fabG4
mtcA1	lprA	hspX	atpA
rpsT	ssb	rpsG	cysA1
rplI	rpsM	sodB	ahcY
rplF	Rv0148	lprG	lprG
clpP1	rpsF	clpP1	sodB
atpA	groEL1	tpx	rplS
pra	Rv3076	ideR	rpsG
groEL1	espR	lpqH	crp
Rv0580c	ndkA	gcvH	Rv1543
gcvH	Rv2744c	ndkA	ndkA
rpsD	crp	gap	TB16.3
secE2	sodB	TB18.5	Rv1544
sodB	Rv0580c	sseC1	mhuD
atpD	fabG4	Rv2699c	rpsM
mtrA	mhuD	tsf	Rv3169
trxA	atpA	moxR1	fadD2
Rv3716c	glnA1	TB16.3	moxR1
TB16.3	hadB	Rv1871c	Rv1680
rplY	pepA	mdh	dhmA1
clpP2	iniB	fbpB	bfr
lpqE	fadA2	rpsF	metK
Rv0954	espA	Rv3718c	gap
Rv3269	rpsH	espR	mdh
gap	metK	Rv0954	Rv2406c
cysA1	TB16.3	Rv3716c	Rv3716c
rpsP	rplY	rplJ	htdY
mdh	tsf	espG5	Rv3269
Rv0148	rpsS	Rv3269	clpP2
lprG	Rv0315	kasA	mtcA1
Rv2744c	TB18.5	clpP2	clpP1
adk	moxR1	rplP	Rv1498A
rpsQ	htdY	Rv2302	esxB
Rv3718c	lprG	ahcY	Rv1598c
lprA	ahcY	rplY	rplP
grpE	Rv3678c	esxK	rplU
rpsS	Rv3269	metK	espR
pks13	rplU	espF	pepA
TB9.4	Rv3224	hadB	fadA2
rplU	mtrA	fdxC	Rv1159.1
rpsH	sucD	moaB2	acn
rplW	Rv3099c	Rv3224	espF
Rv3920c	Rv2406c	lpqE	echA3
ahcY	mdh	ppa	rplJ
moxR1	lpqE	fba	Rv3224
Rv3076	fbpC	dlaT	Rv1245c
espC	nusG	rplF	rpsF
fbpB	trxA	rplW	fbpB
rplE	rpsI	cysA1	gcvH
rpsE	rplP	Rv2091c	rplF
TB18.5	Rv3718c	Rv1211	rplI
nusG	Rv2161c	rplI	Rv3678c
ppa	TB9.4	Rv0464c	rplY
ahpC	Rv1871c	rpsO	espL

## Sheet: Sheet2
Function	Lineage 3	Lineage 4	Lineage 5	Lineage 7
lipid metabolism	3	7	4	9
virulence, detoxification and adaptation	9	6	7	6
information pathways	28	19	19	17
cell wall and cell processes	15	18	17	15
conserved hypotheticals	13	17	14	16
intermediary metabolism and respiration	16	18	26	20
Regulatory proteins	3	4	4	3
sum	87	89	91	86
