# Supplementary material for: Lineage-Specific Proteomic Signatures in the Mycobacterium tuberculosis Complex Reveal Differential Abundance of Proteins Involved in Virulence, DNA Repair, CRISPR-Cas, Bioenergetics and Lipid Metabolism
Source: Front Microbiol. 2020 Sep 22;11:550760. doi: 10.3389/fmicb.2020.550760 (PMC7536270; doi:10.3389/fmicb.2020.550760)
Supplement: FILE S5 — Protein abundance comparison using Welch’s t-test between the MTBC lineages: Protein abundance difference between lineages 3 and 7. [file Data_Sheet_5.xlsx]

## Sheet: Sheet1
C: Reverse	C: Potential contaminant	Functional category	Welch's T-test significant	Cluster	protein per cluster	Fold change	Protein Ids	Gene Ids	RV number	Protein name	Peptides
		conserved hypotheticals	L3_L7	Cluster 251	35	-114.566	O50435	Rv1179c	Rv1179c	Uncharacterizedprotein	41
		lipid metabolism	L3_L7	Cluster 251		-112.413	O07721	fadB5	Rv1912c	PossibleoxidoreductaseFadB5	17
		conserved hypotheticals	L3_L7	Cluster 251		-64.191	O53979	Rv1978	Rv1978	Conservedprotein	18
			L3_L7	Cluster 251		-52.5974	P9WG37	kdc		Alpha-keto-aciddecarboxylase	25
		Regulatory proteins	L3_L7	Cluster 251		-42.0592	P71699	Rv0042c	Rv0042c	Possibletranscriptionalregulatoryprotein(ProbablyMarR-family)	13
		conserved hypotheticals	L3_L7	Cluster 251		-40.098	O53836	Rv0825c	Rv0825c	Conservedprotein	15
		lipid metabolism	L3_L7	Cluster 251		-35.3665	O53561	echA19	Rv3516	Possibleenoyl-CoAhydrataseEchA19(Enoylhydrase)(Unsaturatedacyl-CoAhydratase)(Crotonase)	12
		cell wall and cell processes	L3_L7	Cluster 251		-16.0985	O05450	eccC2	Rv3894c	ESXconservedcomponentEccC2.ESX-2typeVIIsecretionsystemprotein.Possiblemembraneprotein	44
		lipid metabolism	L3_L7	Cluster 251		-15.8424	P9WNN7	echA12	Rv1472	Probableenoyl-CoAhydrataseechA12	14
		cell wall and cell processes	L3_L7	Cluster 251		-12.8835	P9WJE1	espA	Rv3616c	ESX-1secretion-associatedproteinEspA	14
		lipid metabolism	L3_L7	Cluster 251		-12.5926	P96414	fadE4	Rv0231	Probableacyl-CoAdehydrogenaseFadE4	29
		PE/PPE families	L3_L7	Cluster 251		-11.2324	I6YG87	PE31	Rv3477	PEfamilyproteinPE31	4
		cell wall and cell processes	L3_L7	Cluster 251		-9.66018	P9WJD7	espC	Rv3615c	ESX-1secretion-associatedproteinEspC	6
		conserved hypotheticals	L3_L7	Cluster 251		-9.44244	P9WL61	Rv2632c	Rv2632c	UncharacterizedproteinRv2632c	5
		conserved hypotheticals	L3_L7	Cluster 251		-7.63078	P71741	Rv2402	Rv2402	Trehalase	31
		cell wall and cell processes	L3_L7	Cluster 251		-6.11351	I6X811	dppA	Rv3666c	Probableperiplasmicdipeptide-bindinglipoproteinDppA	12
		cell wall and cell processes	L3_L7	Cluster 251		-5.75981	P9WJD5	espD	Rv3614c	ESX-1secretion-associatedproteinEspD	9
		conserved hypotheticals	L3_L7	Cluster 251		-5.72843	P9WHK1	Rv0571c	Rv0571c	PutativephosphoribosyltransferaseRv0571c	14
		conserved hypotheticals	L3_L7	Cluster 251		-4.75604	O07196	Rv2694c	Rv2694c	Conservedprotein	9
		conserved hypotheticals	L3_L7	Cluster 251		-4.71305	O06418	Rv0552	Rv0552	Conservedprotein	17
		intermediary metabolism and respiration	L3_L7	Cluster 251		-4.6423	P9WNX7	gabD2	Rv1731	Putativesuccinate-semialdehydedehydrogenase[NADP(+)]2	27	Cluster 251 (N=35)
		conserved hypotheticals	L3_L7	Cluster 251		-4.60615	P96877	Rv3272	Rv3272	Uncharacterizedprotein	16
		Regulatory proteins	L3_L7	Cluster 251		-4.37927	P9WGK3	devS	Rv3132c	RedoxsensorhistidinekinaseresponseregulatorDevS	14
		intermediary metabolism and respiration	L3_L7	Cluster 251		-4.17345	I6Y3S9	Rv3530c	Rv3530c	Possibleoxidoreductase	12
		intermediary metabolism and respiration	L3_L7	Cluster 251		-4.13991	P9WMW1	glgP	Rv1328	Glycogenphosphorylase	43
		conserved hypotheticals	L3_L7	Cluster 251		-3.99332	P95287	Rv1927	Rv1927	Uncharacterizedprotein	10
		cell wall and cell processes	L3_L7	Cluster 251		-3.94488	P9WJB9	espL	Rv3880c	ESX-1secretion-associatedproteinEspL	8
		cell wall and cell processes	L3_L7	Cluster 251		-3.82328	O06583	Rv1132	Rv1132	Conservedmembraneprotein	9
		intermediary metabolism and respiration	L3_L7	Cluster 251		-3.81904	P71875	kshA	Rv3526	3-ketosteroid-9-alpha-monooxygenase,oxygenasecomponent	16
		lipid metabolism	L3_L7	Cluster 251		-3.81875	I6YA03	echA15	Rv2679	Probableenoyl-CoAhydrataseEchA15(Enoylhydrase)(Unsaturatedacyl-CoAhydratase)(Crotonase)	13
		conserved hypotheticals	L3_L7	Cluster 251		-3.71098	P9WMA1	Rv0025	Rv0025	UncharacterizedproteinRv0025	9
		conserved hypotheticals	L3_L7	Cluster 251		-3.35451	P9WKP3	Rv0906	Rv0906	UncharacterizedproteinRv0906	17
		cell wall and cell processes	L3_L7	Cluster 251		-3.28552	Q6MX43	secE2	Rv0379	Calciumdodecin	10
		cell wall and cell processes	L3_L7	Cluster 251		-3.14443	P96265	lpqM	Rv0419	PossiblelipoproteinpeptidaseLpqM	21
			L3_L7	Cluster 251		-3.01425	P9WPQ9	bfr		Bacterioferritin	14
			L3_L7	Cluster 249	74	3.26275	P9WFJ9	Rv0637		UPF0336proteinRv0637	9
		intermediary metabolism and respiration	L3_L7	Cluster 249		3.28515	P9WMV7	Rv0492c	Rv0492c	UncharacterizedGMC-typeoxidoreductaseRv0492c	18
		cell wall and cell processes	L3_L7	Cluster 249		3.57108	P9WJK9	murG	Rv2153c	UDP-N-acetylglucosamine--N-acetylmuramyl-(pentapeptide)pyrophosphoryl-undecaprenolN-acetylglucosaminetransferase	20
		conserved hypotheticals	L3_L7	Cluster 249		3.63423	O06380	Rv3627c	Rv3627c	Conservedprotein	17	Cluster 249 (N=74)
		cell wall and cell processes	L3_L7	Cluster 249		3.69999	O33363	Rv0518	Rv0518	Possibleexportedprotein	7
		cell wall and cell processes	L3_L7	Cluster 249		3.70263	O33237	Rv2732c	Rv2732c	Probableconservedtransmembraneprotein	5
		conserved hypotheticals	L3_L7	Cluster 249		3.7185	I6X5U4	Rv2954c	Rv2954c	Uncharacterizedprotein	14
		lipid metabolism	L3_L7	Cluster 249		3.76696	O06541	echA11	Rv1141c	Probableenoyl-CoAhydrataseEchA11(Enoylhydrase)(Unsaturatedacyl-CoAhydratase)(Crotonase)	10
			L3_L7	Cluster 249		3.78326	P9WQK9	pstB2		PhosphateimportATP-bindingproteinPstB2	15
		lipid metabolism	L3_L7	Cluster 249		3.82036	O53580	fadD32	Rv3801c	Long-chain-fatty-acid--AMPligaseFadD32	36
		intermediary metabolism and respiration	L3_L7	Cluster 249		3.93254	I6WYY7	hadB	Rv0636	(3R)-hydroxyacyl-ACPdehydratasesubunitHadB	8
			L3_L7	Cluster 249		4.04584	P9WN41	glmM		Phosphoglucosaminemutase	18
		intermediary metabolism and respiration	L3_L7	Cluster 249		4.12782	Q50584	Rv1523	Rv1523	Probablemethyltransferase	15
			L3_L7	Cluster 249		4.17024	P9WHU5	ripB		PeptidoglycanendopeptidaseRipB	9
		information pathways	L3_L7	Cluster 249		4.18347	O06563	typA	Rv1165	PossibleGTP-bindingtranslationelongationfactorTypA(TyrosinephosphorylatedproteinA)(GTP-bindingprotein)	29
			L3_L7	Cluster 249		4.25017	P71725	octT		Diglucosylglycerateoctanoyltransferase	10
		information pathways	L3_L7	Cluster 249		4.28537	P9WH07	ksgA	Rv1010	RibosomalRNAsmallsubunitmethyltransferaseA	14
			L3_L7	Cluster 249		4.33617	P9WK35	ribE		Riboflavinsynthase	11
		intermediary metabolism and respiration	L3_L7	Cluster 249		4.35197	P9WQG7	Rv0802c	Rv0802c	Putativesuccinyl-CoAtransferaseRv0802c	10
		cell wall and cell processes	L3_L7	Cluster 249		4.37881	O07423	lprO	Rv0179c	PossiblelipoproteinLprO	10
		conserved hypotheticals	L3_L7	Cluster 249		4.41618	P9WIY9	Rv1063c	Rv1063c	UncharacterizedNTEfamilyproteinRv1063c	13
		conserved hypotheticals	L3_L7	Cluster 249		4.44779	O07428	Rv0184	Rv0184	Uncharacterizedprotein	10
		cell wall and cell processes	L3_L7	Cluster 249		4.4629	P9WNR3	eccB3	Rv0283	ESX-3secretionsystemATPaseEccB3	28
		virulence, detoxification and adaptation	L3_L7	Cluster 249		4.52877	P9WHS5	htpX	Rv0563	ProteaseHtpXhomolog	8
		conserved hypotheticals	L3_L7	Cluster 249		4.74428	O53751	Rv0466	Rv0466	Conservedprotein	15
		lipid metabolism	L3_L7	Cluster 249		4.77556	O69687	Rv3720	Rv3720	ProbablefattyacidmethyltransferaseRv3720	21
		intermediary metabolism and respiration	L3_L7	Cluster 249		4.78424	P9WPM3	cyp138	Rv0136	PutativecytochromeP450138	18
		Regulatory proteins	L3_L7	Cluster 249		4.8249	P9WGK5	senX3	Rv0490	Sensor-likehistidinekinasesenX3	9
		intermediary metabolism and respiration	L3_L7	Cluster 249		4.91666	P9WPN9	cyp126	Rv0778	PutativecytochromeP450126	14
			L3_L7	Cluster 249		4.97632	I6YD99	Rv2386A		UncharacterizedproteinRv2386A/RVBD	4
		intermediary metabolism and respiration	L3_L7	Cluster 249		5.01504	P71668	lipI	Rv1400c	ProbablelipaseLipH	10
		intermediary metabolism and respiration	L3_L7	Cluster 249		5.36274	P9WKI1	ino1	Rv0046c	Inositol-3-phosphatesynthase	20
		cell wall and cell processes	L3_L7	Cluster 249		5.58087	P9WPR9	Rv1488	Rv1488	UncharacterizedproteinRv1488	22
		conserved hypotheticals	L3_L7	Cluster 249		5.62284	I6XEI5	Rv2525c	Rv2525c	PutativepeptidoglycanhydrolaseRv2525c	14
		cell wall and cell processes	L3_L7	Cluster 249		5.69289	P9WNA9	eccC3	Rv0284	ESX-3secretionsystemproteinEccC3	76
		intermediary metabolism and respiration	L3_L7	Cluster 249		5.82949	P9WJM7	mshD	Rv0819	Mycothiolacetyltransferase	16
		intermediary metabolism and respiration	L3_L7	Cluster 249		5.95054	P9WIK1	cysD	Rv1285	Sulfateadenylyltransferasesubunit2	14
		lipid metabolism	L3_L7	Cluster 249		6.01244	P71538	accA2	Rv0973c	Probableacetyl-/propionyl-coenzymeAcarboxylasealphachain(Alphasubunit)AccA2:biotincarboxylase+biotincarboxylcarrierprotein(BCCP)	17
		intermediary metabolism and respiration	L3_L7	Cluster 249		6.20586	P9WK95	leuD	Rv2987c	3-isopropylmalatedehydratasesmallsubunit	13
		cell wall and cell processes	L3_L7	Cluster 249		6.4333	P9WPI3	eccA3	Rv0282	ESX-3secretionsystemproteinEccA3	39
		cell wall and cell processes	L3_L7	Cluster 249		6.44929	I6YDV4	Rv2609c	Rv2609c	Probableconservedmembraneprotein	9
		cell wall and cell processes	L3_L7	Cluster 249		6.51714	P9WNQ3	eccD3	Rv0290	ESX-3secretionsystemproteinEccD3	9
		intermediary metabolism and respiration	L3_L7	Cluster 249		6.53429	P96816	Rv0139	Rv0139	Possibleoxidoreductase	20
		intermediary metabolism and respiration	L3_L7	Cluster 249		6.57468	P9WQF5	leuC	Rv2988c	3-isopropylmalatedehydrataselargesubunit	19
		intermediary metabolism and respiration	L3_L7	Cluster 249		6.57577	O65931	atsB	Rv3299c	ProbablearylsulfataseAtsB(Aryl-sulfatesulphohydrolase)(Sulfatase)	31
		intermediary metabolism and respiration	L3_L7	Cluster 249		7.06907	O86346	Rv0939	Rv0939	Possiblebifunctionalenzyme:2-hydroxyhepta-2,4-diene-1,7-dioateisomerase(HHDDisomerase)+cyclase/dehydrase	16
		cell wall and cell processes	L3_L7	Cluster 249		7.51415	O07236	Rv0309	Rv0309	Possibleconservedexportedprotein	7
		lipid metabolism	L3_L7	Cluster 249		7.92368	I6X4S7	tesB2	Rv2605c	Probableacyl-CoAthioesteraseIITesB2(TEII)	12
		cell wall and cell processes	L3_L7	Cluster 249		8.52961	P9WGU1	pstS1	Rv0934	Phosphate-bindingproteinPstS1	12
		cell wall and cell processes	L3_L7	Cluster 249		8.56629	P9WJE5	eccE3	Rv0292	ESX-3secretionsystemproteinEccE3	18
		information pathways	L3_L7	Cluster 249		8.84162	P9WHJ3	recA	Rv2737c	ProteinRecA	18
		Regulatory proteins	L3_L7	Cluster 249		8.9847	P9WI77	pknE	Rv1743	Serine/threonine-proteinkinasePknE	17
		lipid metabolism	L3_L7	Cluster 249		9.03635	O86318	accD2	Rv0974c	Probableacetyl-/propionyl-CoAcarboxylase(Betasubunit)AccD2	14
		intermediary metabolism and respiration	L3_L7	Cluster 249		9.25261	O53695	mycP3	Rv0291	Mycosin-3	12
		PE/PPE families	L3_L7	Cluster 249		10.485	P9WI23	PPE20	Rv1387	UncharacterizedPPEfamilyproteinPPE20	6
		cell wall and cell processes	L3_L7	Cluster 249		11.0415	P9WGT9	pstS2	Rv0932c	Phosphate-bindingproteinPstS2	13
		lipid metabolism	L3_L7	Cluster 249		11.1591	P9WQ43	fadD26	Rv2930	Long-chain-fatty-acid--AMPligaseFadD26	33
		cell wall and cell processes	L3_L7	Cluster 249		13.0104	P9WN95	ftsZ	Rv2150c	CelldivisionproteinFtsZ	16
		conserved hypotheticals	L3_L7	Cluster 249		13.5643	P71922	Rv2426c	Rv2426c	Uncharacterizedprotein	17
		conserved hypotheticals	L3_L7	Cluster 249		15.9376	P9WM91	Rv0036c	Rv0036c	UncharacterizedproteinRv0036c	19
		intermediary metabolism and respiration	L3_L7	Cluster 249		17.4077	P9WIN3	Rv2952	Rv2952	Phthiotriol/phenolphthiotrioldimycocerosatesmethyltransferase	20
		lipid metabolism	L3_L7	Cluster 249		17.8527	O53901	pks5	Rv1527c	Mycocerosicacidsynthase-likepolyketidesynthase	91
		lipid metabolism	L3_L7	Cluster 249		21.5551	P9WQE7	ppsA	Rv2931	PhthiocerolsynthesispolyketidesynthasetypeIPpsA	61
		conserved hypotheticals	L3_L7	Cluster 249		21.5583	P9WIH5	Rv2047c	Rv2047c	UncharacterizedproteinRv2047c	28
		intermediary metabolism and respiration	L3_L7	Cluster 249		24.8095	P9WPD3	citA	Rv0889c	Putativecitratesynthase2	17
		conserved hypotheticals	L3_L7	Cluster 249		26.3071	P96389	Rv0207c	Rv0207c	Uncharacterizedprotein	12
		lipid metabolism	L3_L7	Cluster 249		29.2637	P0CH91	mmaA3	Rv0643c	MethoxymycolicacidsynthaseMmaA3	20
		cell wall and cell processes	L3_L7	Cluster 249		30.3264	P9WJC1	espK	Rv3879c	ESX-1secretion-associatedproteinEspK	25
		information pathways	L3_L7	Cluster 249		32.8031	P9WGW3	ruvA	Rv2593c	HollidayjunctionATP-dependentDNAhelicaseRuvA	11
		virulence, detoxification and adaptation	L3_L7	Cluster 249		37.5903	P9WG35	tpx	Rv1932	Probablethiolperoxidase	9
		lipid metabolism	L3_L7	Cluster 249		47.062	P9WMV9	choD	Rv3409c	Cholesteroloxidase	23
		cell wall and cell processes	L3_L7	Cluster 249		47.2074	P9WK47	lprF	Rv1368	PutativediacylatedglycolipidtransporterLprF	12
		lipid metabolism	L3_L7	Cluster 249		52.5242	O53521	fadD15	Rv2187	Long-chain-fatty-acid--CoAligaseFadD15	37
		conserved hypotheticals	L3_L7	Cluster 249		145.191	O86340	Rv2061c	Rv2061c	Conservedprotein	12
		lipid metabolism	L3_L7	Cluster 248	70	3.34923	P9WG69	fadA4	Rv1323	Probableacetyl-CoAacetyltransferase	20
			L3_L7	Cluster 248		3.4007	P9WIY5	nucS		EndonucleaseNucS	11
		intermediary metabolism and respiration	L3_L7	Cluster 248		3.41698	P9WQ91	aspC	Rv0337c	Probableaspartateaminotransferase	13	Cluster 248 (N=70)
			L3_L7	Cluster 248		3.48807	L7N653	cwlM		N-acetylmuramoyl-L-alanineamidaseCwlM	17
		lipid metabolism	L3_L7	Cluster 248		3.53968	P9WQD9	kasA	Rv2245	3-oxoacyl-[acyl-carrier-protein]synthase1	21
		intermediary metabolism and respiration	L3_L7	Cluster 248		3.69768	Q6MX34	hemD	Rv0511	Probableuroporphyrin-IIIC-methyltransferaseHemD(UroporphyrinogenIIImethylase)(UrogenIIImethylase)(SUMT)(UrogenIIImethylase)(UROM)	24
			L3_L7	Cluster 248		3.72763	P9WHS3	rip1		ZincmetalloproteaseRip1	6
		cell wall and cell processes	L3_L7	Cluster 248		3.75398	O53585	glfT2	Rv3808c	GalactofuranosyltransferaseGlfT2	26
		lipid metabolism	L3_L7	Cluster 248		3.77765	P9WQD7	kasB	Rv2246	3-oxoacyl-[acyl-carrier-protein]synthase2	26
		Insertion seqs and phages	L3_L7	Cluster 248		3.85323	P9WKH5	Rv0795	Rv0795	InsertionelementIS6110uncharacterized12.0kDaprotein	10
		cell wall and cell processes	L3_L7	Cluster 248		3.96167	P9WL69	Rv2599	Rv2599	UncharacterizedproteinRv2599	5
		conserved hypotheticals	L3_L7	Cluster 248		4.12565	P95147	Rv1868	Rv1868	Uncharacterizedprotein	18
		intermediary metabolism and respiration	L3_L7	Cluster 248		4.26702	P9WNE7	fdxA	Rv2007c	Ferredoxin	5
		conserved hypotheticals	L3_L7	Cluster 248		4.30804	P9WKU5	Rv0495c	Rv0495c	UncharacterizedproteinRv0495c	9
		virulence, detoxification and adaptation	L3_L7	Cluster 248		4.32374	O53811	vapB31	Rv0748	AntitoxinVapB31	11
		information pathways	L3_L7	Cluster 248		4.41282	P9WLZ7	Rv1364c	Rv1364c	UncharacterizedproteinRv1364c	11
		conserved hypotheticals	L3_L7	Cluster 248		4.4171	O05574	Rv0991c	Rv0991c	Conservedserinerichprotein	4
		lipid metabolism	L3_L7	Cluster 248		4.743	P9WQN9	fbpC	Rv0129c	Diacylglycerolacyltransferase/mycolyltransferaseAg85C	11
			L3_L7	Cluster 248		4.78414	P9WMX5	pimF		Putativeglycosyltransferases	6
		virulence, detoxification and adaptation	L3_L7	Cluster 248		4.79061	O06624	Rv1566c	Rv1566c	PossibleInvprotein	7
		cell wall and cell processes	L3_L7	Cluster 248		4.82313	P96419	aftD	Rv0236c	Alpha-(1->3)-arabinofuranosyltransferase	13
		PE/PPE families	L3_L7	Cluster 248		4.85378	P9WIH1	PE15	Rv1386	PEfamilyimmunomodulatorPE15	3
		virulence, detoxification and adaptation	L3_L7	Cluster 248		4.85796	P9WP75	cspA	Rv3648c	ProbablecoldshockproteinA	5
		Regulatory proteins	L3_L7	Cluster 248		4.91868	P9WKV1	Rv0485	Rv0485	TranscriptionalregulatorRv0485	10
		virulence, detoxification and adaptation	L3_L7	Cluster 248		5.03485	P9WMW3	Rv2581c	Rv2581c	UncharacterizedproteinRv2581c	10
		intermediary metabolism and respiration	L3_L7	Cluster 248		5.09623	O07230	Rv0303	Rv0303	Probabledehydrogenase/reductase	17
		intermediary metabolism and respiration	L3_L7	Cluster 248		5.11506	O33341	Rv2859c	Rv2859c	PutativeglutamineamidotransferaseRv2859c	7
		intermediary metabolism and respiration	L3_L7	Cluster 248		5.20504	P9WJJ9	nadB	Rv1595	L-aspartateoxidase	12
		virulence, detoxification and adaptation	L3_L7	Cluster 248		5.38714	P9WFA7	vapC10	Rv1397c	RibonucleaseVapC10	6
		virulence, detoxification and adaptation	L3_L7	Cluster 248		5.43628	P9WLZ1	vapB10	Rv1398c	PutativeantitoxinVapB10	7
		lipid metabolism	L3_L7	Cluster 248		5.54735	P9WNG5	fabD	Rv2243	MalonylCoA-acylcarrierproteintransacylase	12
		cell wall and cell processes	L3_L7	Cluster 248		5.63322	P9WJ99	iniA	Rv0342	Isoniazid-inducedproteinIniA	25
		lipid metabolism	L3_L7	Cluster 248		5.76556	P9WQE9	pks2	Rv3825c	Phthioceranic/hydroxyphthioceranicacidsynthase	79
		conserved hypotheticals	L3_L7	Cluster 248		5.78429	L7N6B1	Rv1322A	Rv1322A	Conservedprotein	6
		information pathways	L3_L7	Cluster 248		5.82359	P9WNT7	dnaE1	Rv1547	DNApolymeraseIIIsubunitalpha	29
		intermediary metabolism and respiration	L3_L7	Cluster 248		5.84009	O50406	Rv3377c	Rv3377c	TypeBditerpenecyclase	7
		cell wall and cell processes	L3_L7	Cluster 248		6.01761	O53692	esxG	Rv0287	ESAT-6-likeproteinEsxG	3
		conserved hypotheticals	L3_L7	Cluster 248		6.02332	O53630	Rv0108c	Rv0108c	Uncharacterizedprotein	4
		information pathways	L3_L7	Cluster 248		6.22209	P9WHI3	recR	Rv3715c	RecombinationproteinRecR	10
		information pathways	L3_L7	Cluster 248		6.51394	P9WH71	nrdF2	Rv3048c	Ribonucleoside-diphosphatereductasesubunitbetanrdF2	14
		intermediary metabolism and respiration	L3_L7	Cluster 248		6.70325	P9WP77	fbiC	Rv1173	FOsynthase	16
		conserved hypotheticals	L3_L7	Cluster 248		7.0605	I6X579	Rv2728c	Rv2728c	Conservedalaninerichprotein	11
		conserved hypotheticals	L3_L7	Cluster 248		7.12135	O53518	Rv2184c	Rv2184c	Uncharacterizedprotein	8
		PE/PPE families	L3_L7	Cluster 248		7.17874	P9WHZ7	PPE40	Rv2356c	UncharacterizedPPEfamilyproteinPPE40	2
		information pathways	L3_L7	Cluster 248		7.35202	P9WGW1	ruvB	Rv2592c	HollidayjunctionATP-dependentDNAhelicaseRuvB	10
		conserved hypotheticals	L3_L7	Cluster 248		7.36671	L7N692	Rv1489	Rv1489	Conservedprotein	8
		conserved hypotheticals	L3_L7	Cluster 248		8.01171	O86351	Rv1111c	Rv1111c	Uncharacterizedprotein	7
		lipid metabolism	L3_L7	Cluster 248		8.32806	I6Y7V6	fadD31	Rv1925	Probableacyl-CoAligaseFadD31(Acyl-CoAsynthetase)(Acyl-CoAsynthase)	34
			L3_L7	Cluster 248		8.80816	L7N675	P18		PPEfamilyproteinPPE18	9
		lipid metabolism	L3_L7	Cluster 248		9.5724	P9WQH5	accD6	Rv2247	Probablepropionyl-CoAcarboxylasebetachain6	34
		cell wall and cell processes	L3_L7	Cluster 248		10.179	P9WJ95	iniC	Rv0343	Isoniazid-inducedproteinIniC	32
		cell wall and cell processes	L3_L7	Cluster 248		10.2426	O53572	Rv3587c	Rv3587c	Probableconservedmembraneprotein	11
		lipid metabolism	L3_L7	Cluster 248		10.7317	O05819	mbtF	Rv2379c	PeptidesynthetaseMbtF(Peptidesynthase)	33
		cell wall and cell processes	L3_L7	Cluster 248		19.5345	P9WJV1	mmpL5	Rv0676c	SiderophoreexporterMmpL5	17
		conserved hypotheticals	L3_L7	Cluster 248		20.6074	P9WL15	Rv2927c	Rv2927c	UncharacterizedproteinRv2927c	17
		intermediary metabolism and respiration	L3_L7	Cluster 248		20.9667	P9WJK1	nadA	Rv1594	QuinolinatesynthaseA	17
		intermediary metabolism and respiration	L3_L7	Cluster 248		22.1401	P9WJJ7	nadC	Rv1596	Nicotinate-nucleotidepyrophosphorylase[carboxylating]	14
		cell wall and cell processes	L3_L7	Cluster 248		23.9242	O53380	dacB1	Rv3330	Probablepenicillin-bindingproteinDacB1(D-alanyl-D-alaninecarboxypeptidase)(DD-peptidase)(DD-carboxypeptidase)(PBP)(DD-transpeptidase)(Serine-typeD-ala-D-alacarboxypeptidase)(D-aminoacid...	11
		virulence, detoxification and adaptation	L3_L7	Cluster 248		28.0112	P9WQB5	ahpD	Rv2429	AlkylhydroperoxidereductaseAhpD	10
		intermediary metabolism and respiration	L3_L7	Cluster 248		28.8466	P9WJQ3	narG	Rv1161	Nitratereductasealphasubunit	64
		information pathways	L3_L7	Cluster 248		29.8037	I6YCF3	helZ	Rv2101	ProbablehelicaseHelZ	33
		lipid metabolism	L3_L7	Cluster 248		36.3986	P9WQ63	mbtB	Rv2383c	PhenyloxazolinesynthaseMbtB	38
		lipid metabolism	L3_L7	Cluster 248		46.6896	I6Y0L1	mbtE	Rv2380c	PeptidesynthetaseMbtE(Peptidesynthase)	47
		lipid metabolism	L3_L7	Cluster 248		52.9915	P94996	pks7	Rv1661	ProbablepolyketidesynthasePks7	60
		cell wall and cell processes	L3_L7	Cluster 248		62.6495	P9WNA3	ftsK	Rv2748c	DNAtranslocaseFtsK	21
		conserved hypotheticals	L3_L7	Cluster 248		69.0132	O33198	Rv1697	Rv1697	Uncharacterizedprotein	17
		lipid metabolism	L3_L7	Cluster 248		107.931	O50431	fadH	Rv1175c	ProbableNADPHdependent2,4-dienoyl-CoAreductaseFadH(2,4-dienoylcoenzymeAreductase)(4-enoyl-CoAreductase)	40
		intermediary metabolism and respiration	L3_L7	Cluster 248		124.755	P9WJH9	Rv2913c	Rv2913c	UncharacterizedproteinRv2913c	24
		virulence, detoxification and adaptation	L3_L7	Cluster 248		271.881	P9WQB7	ahpC	Rv2428	AlkylhydroperoxidereductasesubunitC	15
		lipid metabolism	L3_L7	Cluster 248		486.36	P9WFI3	Rv0830	Rv0830	PutativeS-adenosyl-L-methionine-dependentmethyltransferaseRv0830	17
			L3_L7	Cluster 246	68	-100.404	P9WPC7	Rv2667		UncharacterizedproteinRv2667	14
		lipid metabolism	L3_L7	Cluster 246		-44.5443	P9WQ45	fadD25	Rv1521	Putativefatty-acid--CoAligasefadD25	27	Cluster 246 (N=68)
		conserved hypotheticals	L3_L7	Cluster 246		-36.5997	P71784	Rv1505c	Rv1505c	Uncharacterizedprotein	10
		cell wall and cell processes	L3_L7	Cluster 246		-22.0383	O06342	Rv3479	Rv3479	UncharacterizedmembraneproteinRv3479	51
		intermediary metabolism and respiration	L3_L7	Cluster 246		-20.0297	I6Y9Q3	prpC	Rv1131	2-methylcitratesynthase	17
		cell wall and cell processes	L3_L7	Cluster 246		-16.7218	O53925	Rv1678	Rv1678	Probableintegralmembraneprotein	6
		lipid metabolism	L3_L7	Cluster 246		-14.0283	O53926	fadE16	Rv1679	Possibleacyl-CoAdehydrogenaseFadE16	17
		intermediary metabolism and respiration	L3_L7	Cluster 246		-13.1546	P9WH09	rmlD	Rv3266c	dTDP-4-dehydrorhamnosereductase	13
		intermediary metabolism and respiration	L3_L7	Cluster 246		-11.0985	P9WN89	frdB	Rv1553	Fumaratereductaseiron-sulfursubunit	16
		conserved hypotheticals	L3_L7	Cluster 246		-10.9069	P9WML1	Rv1262c	Rv1262c	UncharacterizedHIT-likeproteinRv1262c	8
			L3_L7	Cluster 246		-10.7133	P9WJF9	csm3		CRISPRtypeIII-associatedRAMPproteinCsm3	10
		intermediary metabolism and respiration	L3_L7	Cluster 246		-10.6804	P9WN91	frdA	Rv1552	Fumaratereductaseflavoproteinsubunit	20
		conserved hypotheticals	L3_L7	Cluster 246		-10.4666	O33182	Rv1680	Rv1680	Uncharacterizedprotein	20
			L3_L7	Cluster 246		-10.2879	P71629	cas10		CRISPR-associatedproteinCas10/Csm1	47
		information pathways	L3_L7	Cluster 246		-9.77184	P9WH05	deaD	Rv1253	ATP-dependentRNAhelicaseDeaD	17
		virulence, detoxification and adaptation	L3_L7	Cluster 246		-9.62596	P9WF69	vapC33	Rv1242	RibonucleaseVapC33	8
			L3_L7	Cluster 246		-9.07225	P9WJF7	csm4		CRISPRtypeIII-associatedRAMPproteinCsm4	11
		virulence, detoxification and adaptation	L3_L7	Cluster 246		-8.85075	O50456	vapB33	Rv1241	AntitoxinVapB33	9
		cell wall and cell processes	L3_L7	Cluster 246		-8.45562	O07432	Rv0188	Rv0188	Probableconservedtransmembraneprotein	2
		conserved hypotheticals	L3_L7	Cluster 246		-8.28447	P9WLA5	Rv2557	Rv2557	UncharacterizedproteinRv2557	14
		conserved hypotheticals	L3_L7	Cluster 246		-7.73928	O53319	Rv3169	Rv3169	Conservedprotein	24
		intermediary metabolism and respiration	L3_L7	Cluster 246		-7.06779	O06582	prpD	Rv1130	2-methylcitratedehydratase	27
		conserved hypotheticals	L3_L7	Cluster 246		-6.61183	P9WLA3	Rv2558	Rv2558	UncharacterizedproteinRv2558	11
			L3_L7	Cluster 246		-6.45313	P9WPJ1	cas6		CRISPR-associatedendoribonucleaseCas6	17
			L3_L7	Cluster 246		-6.41558	P71635	csm6		CRISPR-associatedproteinCsm6	24
		virulence, detoxification and adaptation	L3_L7	Cluster 246		-6.1882	P9WI99	Rv3168	Rv3168	Putativeaminoglycosidephosphotransferase	17
		conserved hypotheticals	L3_L7	Cluster 246		-5.9123	O06799	Rv1766	Rv1766	Conservedprotein	6
		virulence, detoxification and adaptation	L3_L7	Cluster 246		-5.90485	P9WMJ3	virS	Rv3082c	HTH-typetranscriptionalregulatorVirS	11
		conserved hypotheticals	L3_L7	Cluster 246		-5.80465	O53978	Rv1977	Rv1977	Conservedprotein	19
		cell wall and cell processes	L3_L7	Cluster 246		-5.69802	O06827	Rv1431	Rv1431	Conservedmembraneprotein	19
		conserved hypotheticals	L3_L7	Cluster 246		-5.59772	P71794	Rv1515c	Rv1515c	Uncharacterizedprotein	13
		conserved hypotheticals	L3_L7	Cluster 246		-5.59214	I6XHG6	Rv3527	Rv3527	Uncharacterizedprotein	7
			L3_L7	Cluster 246		-5.33353	P9WN15	Rv2006		UncharacterizedglycosylhydrolaseRv2006	37
			L3_L7	Cluster 246		-5.33264	P9WND5	lldD		PutativeL-lactatedehydrogenase	33
		Regulatory proteins	L3_L7	Cluster 246		-5.10811	O53314	moxR3	Rv3164c	ProbablemethanoldehydrogenasetranscriptionalregulatoryproteinMoxR3	17
		lipid metabolism	L3_L7	Cluster 246		-4.83773	P9WKB1	Rv3087	Rv3087	PutativediacyglycerolO-acyltransferaseRv3087	16
		intermediary metabolism and respiration	L3_L7	Cluster 246		-4.82634	P9WQC1	adhA	Rv1862	ProbablealcoholdehydrogenaseAdhA	14
		intermediary metabolism and respiration	L3_L7	Cluster 246		-4.81038	P96847	aspB	Rv3565	Aminotransferase	13
		lipid metabolism	L3_L7	Cluster 246		-4.65616	P9WQ37	fadD13	Rv3089	Long-chain-fatty-acid--CoAligaseFadD13	24
		intermediary metabolism and respiration	L3_L7	Cluster 246		-4.61884	P95059	atsA	Rv0711	PossiblearylsulfataseAtsA(Aryl-sulfatesulphohydrolase)(Arylsulphatase)	20
		cell wall and cell processes	L3_L7	Cluster 246		-4.59419	O69726	Rv3760	Rv3760	UncharacterizedmembraneproteinRv3760	2
		conserved hypotheticals	L3_L7	Cluster 246		-4.4955	O53744	Rv0459	Rv0459	Uncharacterizedprotein	7
		conserved hypotheticals	L3_L7	Cluster 246		-4.43889	P9WL63	Rv2629	Rv2629	UncharacterizedproteinRv2629	16
		conserved hypotheticals	L3_L7	Cluster 246		-4.27493	P95144	Rv1871c	Rv1871c	Conservedprotein	7
		information pathways	L3_L7	Cluster 246		-4.17669	P9WHJ1	recD	Rv0629c	RecBCDenzymesubunitRecD	13
		intermediary metabolism and respiration	L3_L7	Cluster 246		-4.12716	P9WNY1	Rv0458	Rv0458	Probablealdehydedehydrogenase	26
		conserved hypotheticals	L3_L7	Cluster 246		-4.09982	O07751	Rv1879	Rv1879	Uncharacterizedprotein	9
		intermediary metabolism and respiration	L3_L7	Cluster 246		-4.06186	I6Y2E2	Rv3049c	Rv3049c	Probablemonooxygenase	27
		Regulatory proteins	L3_L7	Cluster 246		-4.04528	P9WI65	pknK	Rv3080c	Serine/threonine-proteinkinasePknK	53
		lipid metabolism	L3_L7	Cluster 246		-4.0115	I6Y4E8	echA5	Rv0675	Probableenoyl-CoAhydrataseEchA5(Enoylhydrase)(Unsaturatedacyl-CoAhydratase)(Crotonase)	13
		Regulatory proteins	L3_L7	Cluster 246		-3.99861	P9WGK1	dosT	Rv2027c	HypoxiasensorhistidinekinaseresponseregulatorDosT	30
		lipid metabolism	L3_L7	Cluster 246		-3.97457	Q10782	Rv1544	Rv1544	Possibleketoacylreductase	17
		lipid metabolism	L3_L7	Cluster 246		-3.94274	P9WQH9	accD3	Rv0904c	Putativeacetyl-coenzymeAcarboxylasecarboxyltransferasesubunitbeta	15
		lipid metabolism	L3_L7	Cluster 246		-3.92981	O50402	echA18	Rv3373	Probableenoyl-CoAhydrataseEchA18(Enoylhydrase)(Unsaturatedacyl-CoAhydratase)(Crotonase)	9
		conserved hypotheticals	L3_L7	Cluster 246		-3.91396	P71839	Rv0786c	Rv0786c	Conservedprotein	5
		lipid metabolism	L3_L7	Cluster 246		-3.80182	P9WKC3	tgs4	Rv3088	ProbablediacyglycerolO-acyltransferaseTgs4	22
			L3_L7	Cluster 246		-3.73009	P9WIR3	cfp32		PutativeglyoxylaseCFP32	7
		conserved hypotheticals	L3_L7	Cluster 246		-3.70687	O06194	Rv2619c	Rv2619c	Conservedprotein	5
		cell wall and cell processes	L3_L7	Cluster 246		-3.58959	O05883	Rv3238c	Rv3238c	Probableconservedintegralmembraneprotein	4
		conserved hypotheticals	L3_L7	Cluster 246		-3.58631	O06592	Rv1598c	Rv1598c	Conservedprotein	12
		conserved hypotheticals	L3_L7	Cluster 246		-3.55781	O05882	Rv3237c	Rv3237c	Conservedprotein	13
		intermediary metabolism and respiration	L3_L7	Cluster 246		-3.54806	I6Y4U4	Rv0794c	Rv0794c	Probableoxidoreductase	27
		conserved hypotheticals	L3_L7	Cluster 246		-3.51726	O05592	Rv1006	Rv1006	Uncharacterizedprotein	29
		conserved hypotheticals	L3_L7	Cluster 246		-3.50552	I6X7D4	Rv3463	Rv3463	Conservedprotein	21
		conserved hypotheticals	L3_L7	Cluster 246		-3.47572	O53905	Rv1531	Rv1531	Conservedprotein	8
		PE/PPE families	L3_L7	Cluster 246		-3.39278	P9WHW9	PPE65	Rv3621c	PPEfamilyimmunomodulatorPPE68	5
		lipid metabolism	L3_L7	Cluster 246		-3.36184	I6XFA9	fadE21	Rv2789c	Probableacyl-CoAdehydrogenaseFadE21	20
		lipid metabolism	L3_L7	Cluster 246		-3.21447	P9WGR9	fabG2	Rv1350	UncharacterizedoxidoreductaseRv1350	11
		lipid metabolism	L3_L7	Cluster 230	6	4.16126	P9WQE1	ppsE	Rv2935	PhthiocerolsynthesispolyketidesynthasetypeIPpsE	75
		lipid metabolism	L3_L7	Cluster 230		5.07427	P95029	fas	Rv2524c	ProbablefattyacidsynthaseFas(Fattyacidsynthetase)	163
		virulence, detoxification and adaptation	L3_L7	Cluster 230		5.19391	O06779	mazE2	Rv0660c	ProbableantitoxinMazE2	1
		lipid metabolism	L3_L7	Cluster 230		5.87517	P96202	ppsC	Rv2933	PhthiocerolsynthesispolyketidesynthasetypeIPpsC	82
		lipid metabolism	L3_L7	Cluster 230		6.21813	P9WQE3	ppsD	Rv2934	PhthiocerolsynthesispolyketidesynthasetypeIPpsD	61
		lipid metabolism	L3_L7	Cluster 230		6.38448	I6Y231	mas	Rv2940c	Probablemultifunctionalmycocerosicacidsynthasemembrane-associatedMas	112
		intermediary metabolism and respiration	L3_L7	Cluster 196	4	-4.32821	P9WIM5	Rv2959c	Rv2959c	RhamnosylO-methyltransferase	9
		intermediary metabolism and respiration	L3_L7	Cluster 196		-4.22854	P9WIC5	Rv2949c	Rv2949c	Chorismatepyruvate-lyase	10
		conserved hypotheticals	L3_L7	Cluster 196		-3.32937	I6X9X6	Rv0839	Rv0839	Uncharacterizedprotein	13
		lipid metabolism	L3_L7	Cluster 196		-3.068	Q6MX39	umaA	Rv0469	S-adenosylmethionine-dependentmethyltransferaseUmaA	23
		conserved hypotheticals	L3_L7	Cluster 194	2	4.19139	O53157	Rv1466	Rv1466	Conservedprotein	5
		conserved hypotheticals	L3_L7	Cluster 194		4.51987	I6YA17	Rv2699c	Rv2699c	Uncharacterizedprotein	9
