# Supplementary material for: Lineage-Specific Proteomic Signatures in the Mycobacterium tuberculosis Complex Reveal Differential Abundance of Proteins Involved in Virulence, DNA Repair, CRISPR-Cas, Bioenergetics and Lipid Metabolism
Source: Front Microbiol. 2020 Sep 22;11:550760. doi: 10.3389/fmicb.2020.550760 (PMC7536270; doi:10.3389/fmicb.2020.550760)
Supplement: FILE S7 — Protein abundance comparison using Welch’s t-test between the MTBC lineages: Protein abundance comparison between lineages 3 and 4. [file Data_Sheet_7.xlsx]

## Sheet: Sheet1
Welch's T-test significant	Functional category	Cluster	Number per cluster	Fold changes	Protein Ids	Gene Ids	RV number	Protein name	Peptides
L3_L4		Cluster 86	28	3.19649	P96389	Rv0207c	Rv0207c	Uncharacterizedprotein	12
L3_L4	lipid metabolism	Cluster 86		3.34747	L7N6B1	Rv1322A	Rv1322A	Conservedprotein	6					Summary of Welch's t test (L3 vs L4) significant proteins by functional category according to the Tuberculist database.
L3_L4	lipid metabolism	Cluster 86		3.6805	P9WHS3	rip1		ZincmetalloproteaseRip1	6					Note: A total of 84 proteins out of the 99 significant were assigned to one of the protein functional category.
L3_L4	lipid metabolism	Cluster 86		3.97758	P9WQ91	aspC	Rv0337c	Probableaspartateaminotransferase	13
L3_L4	conserved hypotheticals	Cluster 86		3.98807	P9WMX5	pimF		Putativeglycosyltransferases	6
L3_L4	conserved hypotheticals	Cluster 86		4.02615	P9WJJ7	nadC	Rv1596	Nicotinate-nucleotidepyrophosphorylase[carboxylating]	14
L3_L4	Regulatory proteins	Cluster 86		4.3636	P9WNG5	fabD	Rv2243	MalonylCoA-acylcarrierproteintransacylase	12
L3_L4		Cluster 86		4.45585	O86318	accD2	Rv0974c	Probableacetyl-/propionyl-CoAcarboxylase(Betasubunit)AccD2	14
L3_L4	conserved hypotheticals	Cluster 86		4.57763	P9WQH5	accD6	Rv2247	Probablepropionyl-CoAcarboxylasebetachain6	34
L3_L4	information pathways	Cluster 86		5.14571	I6YCF3	helZ	Rv2101	ProbablehelicaseHelZ	33
L3_L4	conserved hypotheticals	Cluster 86		5.26981	O53380	dacB1	Rv3330	Probablepenicillin-bindingproteinDacB1(D-alanyl-D-alaninecarboxypeptidase)(DD-peptidase)(DD-carboxypeptidase)(PBP)(DD-transpeptidase)(Serine-typeD-ala-D-alacarboxypeptidase)(D-aminoacid...	11
L3_L4	intermediary metabolism and respiration	Cluster 86		5.50388	P9WKV1	Rv0485	Rv0485	TranscriptionalregulatorRv0485	10	Cluster 86 (N= 28)
L3_L4	lipid metabolism	Cluster 86		5.99197	P9WJJ9	nadB	Rv1595	L-aspartateoxidase	12
L3_L4	cell wall and cell processes	Cluster 86		6.01394	L7N692	Rv1489	Rv1489	Conservedprotein	8
L3_L4	intermediary metabolism and respiration	Cluster 86		6.05354	P96419	aftD	Rv0236c	Alpha-(1->3)-arabinofuranosyltransferase	13
L3_L4	conserved hypotheticals	Cluster 86		7.18302	P9WJK1	nadA	Rv1594	QuinolinatesynthaseA	17
L3_L4	intermediary metabolism and respiration	Cluster 86		7.31506	O53404	Rv1056	Rv1056	Conservedprotein	15
L3_L4	lipid metabolism	Cluster 86		7.95466	P9WQ63	mbtB	Rv2383c	PhenyloxazolinesynthaseMbtB	38
L3_L4	lipid metabolism	Cluster 86		8.17042	P9WQE7	ppsA	Rv2931	PhthiocerolsynthesispolyketidesynthasetypeIPpsA	61
L3_L4	intermediary metabolism and respiration	Cluster 86		8.62396	O33198	Rv1697	Rv1697	Uncharacterizedprotein	17
L3_L4	lipid metabolism	Cluster 86		14.0853	O05819	mbtF	Rv2379c	PeptidesynthetaseMbtF(Peptidesynthase)	33
L3_L4	cell wall and cell processes	Cluster 86		19.8	P9WNA3	ftsK	Rv2748c	DNAtranslocaseFtsK	21
L3_L4	lipid metabolism	Cluster 86		30.3152	P9WJH9	Rv2913c	Rv2913c	UncharacterizedproteinRv2913c	24
L3_L4	lipid metabolism	Cluster 86		30.7086	P94996	pks7	Rv1661	ProbablepolyketidesynthasePks7	60
L3_L4	virulence, detoxification and adaptation	Cluster 86		44.5277	P9WQB5	ahpD	Rv2429	AlkylhydroperoxidereductaseAhpD	10
L3_L4	intermediary metabolism and respiration	Cluster 86		54.3188	P9WFI3	Rv0830	Rv0830	PutativeS-adenosyl-L-methionine-dependentmethyltransferaseRv0830	17
L3_L4	virulence, detoxification and adaptation	Cluster 86		59.8629	I6Y0L1	mbtE	Rv2380c	PeptidesynthetaseMbtE(Peptidesynthase)	47
L3_L4	cell wall and cell processes	Cluster 86		406.347	P9WQB7	ahpC	Rv2428	AlkylhydroperoxidereductasesubunitC	15
L3_L4	conserved hypotheticals	Cluster 91	28	3.28814	P9WQL9	drrA	Rv2936	DoxorubicinresistanceATP-bindingproteinDrrA	19
L3_L4	cell wall and cell processes	Cluster 91		3.61626	P9WKN1	Rv0959	Rv0959	UncharacterizedproteinRv0959	14
L3_L4	lipid metabolism	Cluster 91		3.69455	O05855	rhlE	Rv3211	ProbableATP-dependentRNAhelicaseRhlE	18
L3_L4	Regulatory proteins	Cluster 91		3.71796	P9WN73	zwf2	Rv1447c	Glucose-6-phosphate1-dehydrogenase2	23
L3_L4	information pathways	Cluster 91		3.75627	P9WQG3	fadE12	Rv0972c	Acyl-CoAdehydrogenasefadE12	15
L3_L4	lipid metabolism	Cluster 91		3.8254	O86374	pmmA	Rv3257c	ProbablephosphomannomutasePmmA(PMM)(Phosphomannosemutase)	17	Cluster 91 (N= 28)
L3_L4	intermediary metabolism and respiration	Cluster 91		4.0293	O53547	Rv3502c	Rv3502c	Probableshort-chaintypedehydrogenase/reductase.Possible17-beta-hydroxysteroiddehydrogenase	11
L3_L4	cell wall and cell processes	Cluster 91		4.11847	P9WQ43	fadD26	Rv2930	Long-chain-fatty-acid--AMPligaseFadD26	33
L3_L4	lipid metabolism	Cluster 91		4.25689	O86319	fadE13	Rv0975c	Probableacyl-CoAdehydrogenaseFadE13	9
L3_L4	cell wall and cell processes	Cluster 91		4.27949	O53673	hsp	Rv0251c	HeatshockproteinHsp(Heat-stress-inducedribosome-bindingproteinA)	12
L3_L4	virulence, detoxification and adaptation	Cluster 91		4.43566	P96886	accE5	Rv3281	Probablebifunctionalproteinacetyl-/propionyl-coenzymeAcarboxylase(Epsilonchain)AccE5	7
L3_L4	intermediary metabolism and respiration	Cluster 91		4.44249	I6WZ71	serA2	Rv0728c	PossibleD-3-phosphoglyceratedehydrogenaseSerA2(Phosphoglyceratedehydrogenase)(PGDH)	10
L3_L4	intermediary metabolism and respiration	Cluster 91		6.12084	P9WNY1	Rv0458	Rv0458	Probablealdehydedehydrogenase	26
L3_L4	intermediary metabolism and respiration	Cluster 91		6.61477	I6XER9	Rv2617c	Rv2617c	Probabletransmembraneprotein	6
L3_L4	conserved hypotheticals	Cluster 91		6.74403	P9WLQ7	Rv1841c	Rv1841c	UncharacterizedproteinRv1841c	10
L3_L4	intermediary metabolism and respiration	Cluster 91		7.09027	I6YEB6	Rv2766c	Rv2766c	Probableshort-chaintypedehydrogenase/reductase	16
L3_L4	intermediary metabolism and respiration	Cluster 91		7.54066	P9WGR7	Rv0945	Rv0945	UncharacterizedoxidoreductaseRv0945	12
L3_L4	intermediary metabolism and respiration	Cluster 91		7.71641	O69692	Rv3725	Rv3725	Possibleoxidoreductase	11
L3_L4	intermediary metabolism and respiration	Cluster 91		7.8557	O06813	opcA	Rv1446c	PutativeOXPPcycleproteinOpcA	20
L3_L4	intermediary metabolism and respiration	Cluster 91		7.89096	O53667	Rv0245	Rv0245	Possibleoxidoreductase	8
L3_L4	intermediary metabolism and respiration	Cluster 91		8.29039	P9WQK5	Rv0073	Rv0073	UncharacterizedABCtransporterATP-bindingproteinRv0073	12
L3_L4	lipid metabolism	Cluster 91		9.34555	P71552	Rv0958	Rv0958	Possiblemagnesiumchelatase	20
L3_L4	cell wall and cell processes	Cluster 91		19.1756	Q79FJ2	gnd1	Rv1844c	6-phosphogluconatedehydrogenase,decarboxylating	18
L3_L4	intermediary metabolism and respiration	Cluster 91		34.4022	P95146	Rv1869c	Rv1869c	Probablereductase	24
L3_L4	intermediary metabolism and respiration	Cluster 91		82.8919	O07718	aceAa	Rv1915	PutativeisocitratelyasesubunitA	26
L3_L4	intermediary metabolism and respiration	Cluster 91		94.5221	O07748	Rv1883c	Rv1883c	Uncharacterizedprotein	6
L3_L4	intermediary metabolism and respiration	Cluster 91		117.953	O07717	aceAb	Rv1916	PutativeisocitratelyasesubunitB	29
L3_L4	intermediary metabolism and respiration	Cluster 91		123.747	O53720	Rv0386	Rv0386	Probabletranscriptionalregulatoryprotein(ProbablyLuxR/UhpA-family)	38
L3_L4	lipid metabolism	Cluster 93	26	-101.319	P9WN25	glbN	Rv1542c	Group1truncatedhemoglobinGlbN	7
L3_L4	lipid metabolism	Cluster 93		-82.345	O53979	Rv1978	Rv1978	Conservedprotein	18
L3_L4		Cluster 93		-81.2598	O53836	Rv0825c	Rv0825c	Conservedprotein	15
L3_L4	conserved hypotheticals	Cluster 93		-57.8205	P9WQ45	fadD25	Rv1521	Putativefatty-acid--CoAligasefadD25	27
L3_L4	intermediary metabolism and respiration	Cluster 93		-55.2606	P71699	Rv0042c	Rv0042c	Possibletranscriptionalregulatoryprotein(ProbablyMarR-family)	13	Cluster 93 (N=26)
L3_L4	PE/PPE families	Cluster 93		-27.2427	O53561	echA19	Rv3516	Possibleenoyl-CoAhydrataseEchA19(Enoylhydrase)(Unsaturatedacyl-CoAhydratase)(Crotonase)	12
L3_L4	intermediary metabolism and respiration	Cluster 93		-23.7113	O50435	Rv1179c	Rv1179c	Uncharacterizedprotein	41
L3_L4	virulence, detoxification and adaptation	Cluster 93		-23.5751	P9WG37	kdc		Alpha-keto-aciddecarboxylase	25
L3_L4	conserved hypotheticals	Cluster 93		-18.5804	P9WIM5	Rv2959c	Rv2959c	RhamnosylO-methyltransferase	9
L3_L4	intermediary metabolism and respiration	Cluster 93		-15.9904	O05450	eccC2	Rv3894c	ESXconservedcomponentEccC2.ESX-2typeVIIsecretionsystemprotein.Possiblemembraneprotein	44
L3_L4	intermediary metabolism and respiration	Cluster 93		-14.8754	P9WIC5	Rv2949c	Rv2949c	Chorismatepyruvate-lyase	10
L3_L4	lipid metabolism	Cluster 93		-11.1006	P96414	fadE4	Rv0231	Probableacyl-CoAdehydrogenaseFadE4	29
L3_L4	intermediary metabolism and respiration	Cluster 93		-9.02108	P71741	Rv2402	Rv2402	Trehalase	31
L3_L4	conserved hypotheticals	Cluster 93		-8.02416	P9WL61	Rv2632c	Rv2632c	UncharacterizedproteinRv2632c	5
L3_L4	intermediary metabolism and respiration	Cluster 93		-7.92197	P9WIN7	mtb12		LowmolecularweightantigenMTB12	4
L3_L4	conserved hypotheticals	Cluster 93		-7.55478	I6X9X6	Rv0839	Rv0839	Uncharacterizedprotein	13
L3_L4	lipid metabolism	Cluster 93		-7.46789	O07721	fadB5	Rv1912c	PossibleoxidoreductaseFadB5	17
L3_L4		Cluster 93		-6.74519	Q6MX39	umaA	Rv0469	S-adenosylmethionine-dependentmethyltransferaseUmaA	23
L3_L4	Regulatory proteins	Cluster 93		-6.46706	I6YG87	PE31	Rv3477	PEfamilyproteinPE31	4
L3_L4	conserved hypotheticals	Cluster 93		-4.50098	P96877	Rv3272	Rv3272	Uncharacterizedprotein	16
L3_L4	lipid metabolism	Cluster 93		-4.49123	P9WMC9	Rv1816	Rv1816	UncharacterizedHTH-typetranscriptionalregulatorRv1816	11
L3_L4	conserved hypotheticals	Cluster 93		-4.28139	O07196	Rv2694c	Rv2694c	Conservedprotein	9
L3_L4	Regulatory proteins	Cluster 93		-4.0875	P9WLB5	Rv2319c	Rv2319c	UniversalstressproteinRv2319c	15
L3_L4	conserved hypotheticals	Cluster 93		-3.6728	P9WNX7	gabD2	Rv1731	Putativesuccinate-semialdehydedehydrogenase[NADP(+)]2	27
L3_L4	conserved hypotheticals	Cluster 93		-3.66339	P9WN91	frdA	Rv1552	Fumaratereductaseflavoproteinsubunit	20
L3_L4	cell wall and cell processes	Cluster 93		-3.1433	O53622	Rv0077c	Rv0077c	Probableoxidoreductase	15
L3_L4	intermediary metabolism and respiration	Cluster 94	17	-3920.98	O06216	Rv2161c	Rv2161c	Conservedprotein	26	Cluster 94 (N= 17)
L3_L4	Regulatory proteins	Cluster 94		-52.4285	O06218	Rv2159c	Rv2159c	AlkylhydroperoxidereductaseAhpD	26
L3_L4		Cluster 94		-8.26102	A0A089QRB9	msl3		Mycolipanoatesynthase	91
L3_L4	cell wall and cell processes	Cluster 94		-6.41514	P9WIB1	plcC	Rv2349c	PhospholipaseC3	10
L3_L4	conserved hypotheticals	Cluster 94		-6.26424	P9WKE9	gmk	Rv1389	Guanylatekinase	15
L3_L4	intermediary metabolism and respiration	Cluster 94		-6.15663	P71888	Rv2324	Rv2324	Probabletranscriptionalregulatoryprotein(ProbablyAsnC-family)	12
L3_L4		Cluster 94		-6.04089	P95215	Rv0258c	Rv0258c	Uncharacterizedprotein	5
L3_L4	intermediary metabolism and respiration	Cluster 94		-5.53403	P9WHR5	caeB		CarboxylesteraseB	13
L3_L4		Cluster 94		-4.48305	P9WQH9	accD3	Rv0904c	Putativeacetyl-coenzymeAcarboxylasecarboxyltransferasesubunitbeta	15
L3_L4	intermediary metabolism and respiration	Cluster 94		-4.35065	P9WMX1	mftF		PutativemycofactocinbiosynthesisglycosyltransferaseMftF	14
L3_L4	conserved hypotheticals	Cluster 94		-3.78376	P71635	csm6		CRISPR-associatedproteinCsm6	24
L3_L4	lipid metabolism	Cluster 94		-3.76923	O53978	Rv1977	Rv1977	Conservedprotein	19
L3_L4	intermediary metabolism and respiration	Cluster 94		-3.61226	P9WNH3	Rv2715	Rv2715	UncharacterizedproteinRv2715	21
L3_L4	conserved hypotheticals	Cluster 94		-3.54118	O65931	atsB	Rv3299c	ProbablearylsulfataseAtsB(Aryl-sulfatesulphohydrolase)(Sulfatase)	31
L3_L4	intermediary metabolism and respiration	Cluster 94		-3.34775	P9WP59	mftE		PutativemycofactocinsystemcreatinineamidohydrolasefamilyproteinMftE	8
L3_L4		Cluster 94		-3.23286	P9WJQ3	narG	Rv1161	Nitratereductasealphasubunit	64
L3_L4		Cluster 94		-3.17364	P9WJL1	murF	Rv2157c	UDP-N-acetylmuramoyl-tripeptide--D-alanyl-D-alanineligase	24
