# Supplementary material for: Lineage-Specific Proteomic Signatures in the Mycobacterium tuberculosis Complex Reveal Differential Abundance of Proteins Involved in Virulence, DNA Repair, CRISPR-Cas, Bioenergetics and Lipid Metabolism
Source: Front Microbiol. 2020 Sep 22;11:550760. doi: 10.3389/fmicb.2020.550760 (PMC7536270; doi:10.3389/fmicb.2020.550760)
Supplement: FILE S8 — Protein abundance comparison using Welch’s t-test between the MTBC lineages: Protein abundance comparison between lineages 5 and 7. [file Data_Sheet_8.xlsx]

## Sheet: L5 vs L7
Functional category	Welch's T-test significant	Cluster	Number per cluster	Fold changes	Protein Ids	Gene Ids	RV number	Protein name	Peptides
cell wall and cell processes	L5_L7	Cluster -139	1	-24.9672	O07432	Rv0188	Rv0188	Probableconservedtransmembraneprotein	2
													Summary of Welch's t test (L5 vs L7) significant proteins by functional category according to the Tuberculist database.
intermediary metabolism and respiration	L5_L7	Cluster 165	31	-134.238	O53371	sdhB	Rv3319	Probablesuccinatedehydrogenase(Iron-sulphurproteinsubunit)SdhB(Succinicdehydrogenase)(Fumaratereductase)(Fumaratedehydrogenase)(Fumarichydrogenase)	13				Note: A total of 255 proteins out of the 177 significant were assigned to one of the protein functional category.
conserved hypotheticals	L5_L7	Cluster 165		-121.174	O53404	Rv1056	Rv1056	Conservedprotein	15
intermediary metabolism and respiration	L5_L7	Cluster 165		-115.781	P95059	atsA	Rv0711	PossiblearylsulfataseAtsA(Aryl-sulfatesulphohydrolase)(Arylsulphatase)	20
virulence, detoxification and adaptation	L5_L7	Cluster 165		-63.9543	P9WMJ7	htpG	Rv2299c	ChaperoneproteinHtpG	41
conserved hypotheticals	L5_L7	Cluster 165		-51.9618	O50398	Rv3369	Rv3369	Conservedprotein	5
virulence, detoxification and adaptation	L5_L7	Cluster 165		-28.269	P9WK09	mymT	Rv0186A	Metallothionein	4
conserved hypotheticals	L5_L7	Cluster 165		-27.8785	O53978	Rv1977	Rv1977	Conservedprotein	19
lipid metabolism	L5_L7	Cluster 165		-23.7993	P96404	echA1	Rv0222	Probableenoyl-CoAhydrataseEchA1(Enoylhydrase)(Unsaturatedacyl-CoAhydratase)(Crotonase)	13
lipid metabolism	L5_L7	Cluster 165		-23.7629	P9WHN9	php	Rv0230c	Phosphotriesterasehomologyprotein	11
cell wall and cell processes	L5_L7	Cluster 165		-22.7998	I6X7X3	lpqG	Rv3623	ProbableconservedlipoproteinLpqG	9
	L5_L7	Cluster 165		-21.1218	P71635	csm6		CRISPR-associatedproteinCsm6	24
cell wall and cell processes	L5_L7	Cluster 165		-19.9761	P9WNI7	esxO	Rv2346c	ESAT-6-likeproteinEsxO	5
conserved hypotheticals	L5_L7	Cluster 165		-19.9256	P9WLA3	Rv2558	Rv2558	UncharacterizedproteinRv2558	11
conserved hypotheticals	L5_L7	Cluster 165		-18.7434	I6XY36	Rv1498A	Rv1498A	Conservedprotein	4
lipid metabolism	L5_L7	Cluster 165		-16.9489	O53422	fadA3	Rv1074c	Probablebeta-ketoacylCoAthiolaseFadA3	24	Cluster 165 (N=31)
intermediary metabolism and respiration	L5_L7	Cluster 165		-15.9124	P71662	Rv1393c	Rv1393c	Probablemonoxygenase	20
intermediary metabolism and respiration	L5_L7	Cluster 165		-15.8993	P72041	lipE	Rv3775	ProbablelipaseLipE	25
	L5_L7	Cluster 165		-15.331	A0A089QRB9	msl3		Mycolipanoatesynthase	91
	L5_L7	Cluster 165		-14.8013	P9WI93	Rv1159.1		Putativepterin-4-alpha-carbinolaminedehydratase	9
intermediary metabolism and respiration	L5_L7	Cluster 165		-12.4703	Q6MWY3	moaX	Rv3323c	Molybdopterinsynthasesulfurcarriersubunit	12
conserved hypotheticals	L5_L7	Cluster 165		-11.4862	P9WL59	Rv2633c	Rv2633c	UncharacterizedproteinRv2633c	11
lipid metabolism	L5_L7	Cluster 165		-10.1341	P9WPW5	scoA	Rv2504c	Probablesuccinyl-CoA:3-ketoacidcoenzymeAtransferasesubunitA	11
intermediary metabolism and respiration	L5_L7	Cluster 165		-8.12777	O53369	sdhD	Rv3317	Probablesuccinatedehydrogenase(Hydrophobicmembraneanchorsubunit)SdhD(Succinicdehydrogenase)(Fumaratereductase)(Fumaratedehydrogenase)(Fumarichydrogenase)	5
lipid metabolism	L5_L7	Cluster 165		-7.46685	P9WQH9	accD3	Rv0904c	Putativeacetyl-coenzymeAcarboxylasecarboxyltransferasesubunitbeta	15
intermediary metabolism and respiration	L5_L7	Cluster 165		-7.35135	P9WNW7	hsaC	Rv3568c	Iron-dependentextradioldioxygenase	24
intermediary metabolism and respiration	L5_L7	Cluster 165		-6.8385	O53370	sdhA	Rv3318	Succinatedehydrogenaseflavoproteinsubunit	23
	L5_L7	Cluster 165		-6.526	P9WHP5	Rv2744c		35kDaprotein	25
lipid metabolism	L5_L7	Cluster 165		-6.37772	P9WPW3	scoB	Rv2503c	Probablesuccinyl-CoA:3-ketoacidcoenzymeAtransferasesubunitB	9
	L5_L7	Cluster 165		-5.31489	P9WIH3	pckG		Phosphoenolpyruvatecarboxykinase[GTP]	37
cell wall and cell processes	L5_L7	Cluster 165		-5.15524	P9WJE7	eccE2	Rv3885c	ESX-2secretionsystemproteinEccE2	18
cell wall and cell processes	L5_L7	Cluster 165		-4.36088	O53962	Rv1920	Rv1920	Probablemembraneprotein	12
lipid metabolism	L5_L7	Cluster 166	40	-25.3339	P9WQ45	fadD25	Rv1521	Putativefatty-acid--CoAligasefadD25	27
	L5_L7	Cluster 166		-24.2054	P9WPC7	Rv2667		UncharacterizedproteinRv2667	14	Cluster 166 (N=40)
Regulatory proteins	L5_L7	Cluster 166		-22.7995	O53720	Rv0386	Rv0386	Probabletranscriptionalregulatoryprotein(ProbablyLuxR/UhpA-family)	38
cell wall and cell processes	L5_L7	Cluster 166		-17.2256	O53925	Rv1678	Rv1678	Probableintegralmembraneprotein	6
intermediary metabolism and respiration	L5_L7	Cluster 166		-16.1113	P9WN89	frdB	Rv1553	Fumaratereductaseiron-sulfursubunit	16
conserved hypotheticals	L5_L7	Cluster 166		-11.5258	I6XHG6	Rv3527	Rv3527	Uncharacterizedprotein	7
virulence, detoxification and adaptation	L5_L7	Cluster 166		-11.235	O50456	vapB33	Rv1241	AntitoxinVapB33	9
intermediary metabolism and respiration	L5_L7	Cluster 166		-10.9092	I6Y9Q3	prpC	Rv1131	2-methylcitratesynthase	17
conserved hypotheticals	L5_L7	Cluster 166		-10.7845	P9WLA5	Rv2557	Rv2557	UncharacterizedproteinRv2557	14
	L5_L7	Cluster 166		-10.5798	P9WJF9	csm3		CRISPRtypeIII-associatedRAMPproteinCsm3	10
virulence, detoxification and adaptation	L5_L7	Cluster 166		-9.98637	P9WI99	Rv3168	Rv3168	Putativeaminoglycosidephosphotransferase	17
virulence, detoxification and adaptation	L5_L7	Cluster 166		-9.53769	P9WF69	vapC33	Rv1242	RibonucleaseVapC33	8
lipid metabolism	L5_L7	Cluster 166		-9.21772	P9WKB1	Rv3087	Rv3087	PutativediacyglycerolO-acyltransferaseRv3087	16
conserved hypotheticals	L5_L7	Cluster 166		-9.15887	O33182	Rv1680	Rv1680	Uncharacterizedprotein	20
intermediary metabolism and respiration	L5_L7	Cluster 166		-8.70178	P9WN91	frdA	Rv1552	Fumaratereductaseflavoproteinsubunit	20
lipid metabolism	L5_L7	Cluster 166		-8.48533	O53926	fadE16	Rv1679	Possibleacyl-CoAdehydrogenaseFadE16	17
conserved hypotheticals	L5_L7	Cluster 166		-8.17416	O53319	Rv3169	Rv3169	Conservedprotein	24
conserved hypotheticals	L5_L7	Cluster 166		-7.23473	O53744	Rv0459	Rv0459	Uncharacterizedprotein	7
	L5_L7	Cluster 166		-7.19069	P71629	cas10		CRISPR-associatedproteinCas10/Csm1	47
PE/PPE families	L5_L7	Cluster 166		-7.14721	I6YG87	PE31	Rv3477	PEfamilyproteinPE31	4
	L5_L7	Cluster 166		-7.04476	P9WJF7	csm4		CRISPRtypeIII-associatedRAMPproteinCsm4	11
lipid metabolism	L5_L7	Cluster 166		-6.75109	P9WQ37	fadD13	Rv3089	Long-chain-fatty-acid--CoAligaseFadD13	24
Regulatory proteins	L5_L7	Cluster 166		-6.57317	O53314	moxR3	Rv3164c	ProbablemethanoldehydrogenasetranscriptionalregulatoryproteinMoxR3	17
intermediary metabolism and respiration	L5_L7	Cluster 166		-6.54258	O06582	prpD	Rv1130	2-methylcitratedehydratase	27
	L5_L7	Cluster 166		-6.15863	P9WPJ1	cas6		CRISPR-associatedendoribonucleaseCas6	17
conserved hypotheticals	L5_L7	Cluster 166		-6.03156	O50435	Rv1179c	Rv1179c	Uncharacterizedprotein	41
conserved hypotheticals	L5_L7	Cluster 166		-5.82771	O06194	Rv2619c	Rv2619c	Conservedprotein	5
intermediary metabolism and respiration	L5_L7	Cluster 166		-5.63467	I6Y2E2	Rv3049c	Rv3049c	Probablemonooxygenase	27
cell wall and cell processes	L5_L7	Cluster 166		-5.58737	O07747	rpfC	Rv1884c	Resuscitation-promotingfactorRpfC	7
intermediary metabolism and respiration	L5_L7	Cluster 166		-5.19383	P9WNY1	Rv0458	Rv0458	Probablealdehydedehydrogenase	26
conserved hypotheticals	L5_L7	Cluster 166		-5.17615	O06799	Rv1766	Rv1766	Conservedprotein	6
conserved hypotheticals	L5_L7	Cluster 166		-4.81909	P71839	Rv0786c	Rv0786c	Conservedprotein	5
intermediary metabolism and respiration	L5_L7	Cluster 166		-4.81708	P9WJR3	moaE1	Rv3119	Molybdopterinsynthasecatalyticsubunit1	10
cell wall and cell processes	L5_L7	Cluster 166		-4.75248	O06342	Rv3479	Rv3479	UncharacterizedmembraneproteinRv3479	51
	L5_L7	Cluster 166		-4.363	P9WIR3	cfp32		PutativeglyoxylaseCFP32	7
lipid metabolism	L5_L7	Cluster 166		-4.24352	P9WKC3	tgs4	Rv3088	ProbablediacyglycerolO-acyltransferaseTgs4	22
	L5_L7	Cluster 166		-3.93371	P9WND5	lldD		PutativeL-lactatedehydrogenase	33
lipid metabolism	L5_L7	Cluster 166		-3.87608	I6Y4E8	echA5	Rv0675	Probableenoyl-CoAhydrataseEchA5(Enoylhydrase)(Unsaturatedacyl-CoAhydratase)(Crotonase)	13
lipid metabolism	L5_L7	Cluster 166		-3.80087	O50417	acrA1	Rv3391	Possiblemulti-functionalenzymewithacyl-CoA-reductaseactivityAcrA1	16
conserved hypotheticals	L5_L7	Cluster 166		-3.40329	P9WQ27	Rv3031	Rv3031	Probable1,4-alpha-glucanbranchingenzymeRv3031	9
conserved hypotheticals	L5_L7	Cluster 172	105	3.59096	O53749	Rv0464c	Rv0464c	Conservedprotein	12
	L5_L7	Cluster 172		3.81687	P9WKJ3	ilvH		Putativeacetolactatesynthasesmallsubunit	13
intermediary metabolism and respiration	L5_L7	Cluster 172		3.8784	P9WQG7	Rv0802c	Rv0802c	Putativesuccinyl-CoAtransferaseRv0802c	10
lipid metabolism	L5_L7	Cluster 172		4.06662	I6Y231	mas	Rv2940c	Probablemultifunctionalmycocerosicacidsynthasemembrane-associatedMas	112
conserved hypotheticals	L5_L7	Cluster 172		4.16767	O06380	Rv3627c	Rv3627c	Conservedprotein	17
intermediary metabolism and respiration	L5_L7	Cluster 172		4.26998	P9WPN9	cyp126	Rv0778	PutativecytochromeP450126	14	Cluster 172 (N=105)
cell wall and cell processes	L5_L7	Cluster 172		4.39654	P9WNJ3	esxN	Rv1793	ESAT-6-likeproteinEsxN	5
conserved hypotheticals	L5_L7	Cluster 172		4.46135	I6XEI5	Rv2525c	Rv2525c	PutativepeptidoglycanhydrolaseRv2525c	14
conserved hypotheticals	L5_L7	Cluster 172		4.48184	I6X9T8	Rv0791c	Rv0791c	Conservedprotein	14
lipid metabolism	L5_L7	Cluster 172		4.56546	O69687	Rv3720	Rv3720	ProbablefattyacidmethyltransferaseRv3720	21
intermediary metabolism and respiration	L5_L7	Cluster 172		4.60267	P9WJJ5	nadD	Rv2421c	Probablenicotinate-nucleotideadenylyltransferase	7
conserved hypotheticals	L5_L7	Cluster 172		4.60283	P9WL03	Rv0313	Rv0313	UncharacterizedproteinRv0313	8
intermediary metabolism and respiration	L5_L7	Cluster 172		4.71184	P9WIB1	plcC	Rv2349c	PhospholipaseC3	10
	L5_L7	Cluster 172		4.72551	P9WHU5	ripB		PeptidoglycanendopeptidaseRipB	9
cell wall and cell processes	L5_L7	Cluster 172		4.74958	O53380	dacB1	Rv3330	Probablepenicillin-bindingproteinDacB1(D-alanyl-D-alaninecarboxypeptidase)(DD-peptidase)(DD-carboxypeptidase)(PBP)(DD-transpeptidase)(Serine-typeD-ala-D-alacarboxypeptidase)(D-aminoacid...	11
	L5_L7	Cluster 172		4.78938	I6WZK7	mmcO		MulticopperoxidaseMmcO	10
	L5_L7	Cluster 172		4.79167	P9WQK9	pstB2		PhosphateimportATP-bindingproteinPstB2	15
intermediary metabolism and respiration	L5_L7	Cluster 172		4.8332	P9WIK1	cysD	Rv1285	Sulfateadenylyltransferasesubunit2	14
conserved hypotheticals	L5_L7	Cluster 172		4.85823	P9WKL9	Rv0968	Rv0968	UncharacterizedproteinRv0968	7
lipid metabolism	L5_L7	Cluster 172		5.04981	P9WQE3	ppsD	Rv2934	PhthiocerolsynthesispolyketidesynthasetypeIPpsD	61
conserved hypotheticals	L5_L7	Cluster 172		5.06699	O07428	Rv0184	Rv0184	Uncharacterizedprotein	10
	L5_L7	Cluster 172		5.11896	P9WK35	ribE		Riboflavinsynthase	11
intermediary metabolism and respiration	L5_L7	Cluster 172		5.11995	P9WQF5	leuC	Rv2988c	3-isopropylmalatedehydrataselargesubunit	19
	L5_L7	Cluster 172		5.20075	P9WGX3	Rv1407		PutativemethyltransferaseRv1407	13
intermediary metabolism and respiration	L5_L7	Cluster 172		5.29456	P9WK95	leuD	Rv2987c	3-isopropylmalatedehydratasesmallsubunit	13
intermediary metabolism and respiration	L5_L7	Cluster 172		5.44794	P9WJK1	nadA	Rv1594	QuinolinatesynthaseA	17
PE/PPE families	L5_L7	Cluster 172		5.54824	P9WI23	PPE20	Rv1387	UncharacterizedPPEfamilyproteinPPE20	6
PE/PPE families	L5_L7	Cluster 172		5.55093	P9WIF1	PE_PGRS35	Rv1983	UncharacterizedPE-PGRSfamilyproteinPE	5
	L5_L7	Cluster 172		5.65968	P9WHT5	Rv2782c		UncharacterizedzincproteaseRv2782c	9
intermediary metabolism and respiration	L5_L7	Cluster 172		5.77131	P9WG41	ilvB1	Rv3003c	AcetolactatesynthaselargesubunitIlvB1	35
information pathways	L5_L7	Cluster 172		5.82452	P9WH07	ksgA	Rv1010	RibosomalRNAsmallsubunitmethyltransferaseA	14
virulence, detoxification and adaptation	L5_L7	Cluster 172		5.86556	P9WLB5	Rv2319c	Rv2319c	UniversalstressproteinRv2319c	15
intermediary metabolism and respiration	L5_L7	Cluster 172		5.88377	P9WNE7	fdxA	Rv2007c	Ferredoxin	5
intermediary metabolism and respiration	L5_L7	Cluster 172		5.95826	P9WPM3	cyp138	Rv0136	PutativecytochromeP450138	18
cell wall and cell processes	L5_L7	Cluster 172		5.99862	P9WPR9	Rv1488	Rv1488	UncharacterizedproteinRv1488	22
Regulatory proteins	L5_L7	Cluster 172		6.01098	P9WP49	csoR	Rv0967	Copper-sensingtranscriptionalrepressorCsoR	6
intermediary metabolism and respiration	L5_L7	Cluster 172		6.15338	P95160	ndh	Rv1854c	ProbableNADHdehydrogenaseNdh	12
Regulatory proteins	L5_L7	Cluster 172		6.17025	P9WI77	pknE	Rv1743	Serine/threonine-proteinkinasePknE	17
cell wall and cell processes	L5_L7	Cluster 172		6.28612	P9WQL9	drrA	Rv2936	DoxorubicinresistanceATP-bindingproteinDrrA	19
conserved hypotheticals	L5_L7	Cluster 172		6.29052	P9WLA9	Rv2411c	Rv2411c	UncharacterizedproteinRv2411c	25
lipid metabolism	L5_L7	Cluster 172		6.32094	P71538	accA2	Rv0973c	Probableacetyl-/propionyl-coenzymeAcarboxylasealphachain(Alphasubunit)AccA2:biotincarboxylase+biotincarboxylcarrierprotein(BCCP)	17
cell wall and cell processes	L5_L7	Cluster 172		6.5527	P9WNR3	eccB3	Rv0283	ESX-3secretionsystemATPaseEccB3	28
conserved hypotheticals	L5_L7	Cluster 172		6.59307	P71925	Rv2423	Rv2423	Uncharacterizedprotein	11
lipid metabolism	L5_L7	Cluster 172		6.61596	P9WQ49	fadD21	Rv1185c	Putativefatty-acid--CoAligaseFadD21	17
conserved hypotheticals	L5_L7	Cluster 172		6.64675	P71922	Rv2426c	Rv2426c	Uncharacterizedprotein	17
conserved hypotheticals	L5_L7	Cluster 172		6.79376	P9WIY9	Rv1063c	Rv1063c	UncharacterizedNTEfamilyproteinRv1063c	13
Regulatory proteins	L5_L7	Cluster 172		6.87824	O53238	Rv2989	Rv2989	Probabletranscriptionalregulatoryprotein	18
	L5_L7	Cluster 172		7.02579	O06401	mtnP		S-methyl-5'-thioadenosinephosphorylase	12
lipid metabolism	L5_L7	Cluster 172		7.03183	P9WQ57	fadD30	Rv0404	Long-chain-fatty-acid--AMPligaseFadD30	18
lipid metabolism	L5_L7	Cluster 172		7.19912	P9WKB5	Rv2285	Rv2285	PutativediacyglycerolO-acyltransferaseRv2285	20
cell wall and cell processes	L5_L7	Cluster 172		7.2982	P9WJT5	mmpS1	Rv0403c	ProbabletransportaccessoryproteinMmpS1	2
	L5_L7	Cluster 172		7.30108	P9WIN7	mtb12		LowmolecularweightantigenMTB12	4
lipid metabolism	L5_L7	Cluster 172		7.37279	P96202	ppsC	Rv2933	PhthiocerolsynthesispolyketidesynthasetypeIPpsC	82
Regulatory proteins	L5_L7	Cluster 172		7.59684	P9WI75	pknF	Rv1746	Serine/threonine-proteinkinasePknF	15
intermediary metabolism and respiration	L5_L7	Cluster 172		7.62058	Q50616	Rv1817	Rv1817	Possibleflavoprotein	8
intermediary metabolism and respiration	L5_L7	Cluster 172		7.79279	P96816	Rv0139	Rv0139	Possibleoxidoreductase	20
conserved hypotheticals	L5_L7	Cluster 172		8.10235	P71813	Rv0756c	Rv0756c	Uncharacterizedprotein	11
intermediary metabolism and respiration	L5_L7	Cluster 172		8.18345	P9WJM7	mshD	Rv0819	Mycothiolacetyltransferase	16
cell wall and cell processes	L5_L7	Cluster 172		8.20111	P9WJV1	mmpL5	Rv0676c	SiderophoreexporterMmpL5	17
intermediary metabolism and respiration	L5_L7	Cluster 172		8.33666	P9WNH3	Rv2715	Rv2715	UncharacterizedproteinRv2715	21
conserved hypotheticals	L5_L7	Cluster 172		8.56284	O53363	Rv3312c	Rv3312c	Uncharacterizedprotein	11
cell wall and cell processes	L5_L7	Cluster 172		8.623	P9WJC9	espG2	Rv3889c	ESX-2secretion-associatedproteinEspG2	8
cell wall and cell processes	L5_L7	Cluster 172		8.88302	O53582	aftB	Rv3805c	Terminalbeta-(1->2)-arabinofuranosyltransferase	13
cell wall and cell processes	L5_L7	Cluster 172		9.26056	P9WGU1	pstS1	Rv0934	Phosphate-bindingproteinPstS1	12
lipid metabolism	L5_L7	Cluster 172		9.37572	P9WFI3	Rv0830	Rv0830	PutativeS-adenosyl-L-methionine-dependentmethyltransferaseRv0830	17
cell wall and cell processes	L5_L7	Cluster 172		9.5598	P9WNQ3	eccD3	Rv0290	ESX-3secretionsystemproteinEccD3	9
conserved hypotheticals	L5_L7	Cluster 172		9.80828	O06800	Rv1767	Rv1767	AlkylhydroperoxidereductaseAhpD	5
virulence, detoxification and adaptation	L5_L7	Cluster 172		9.89699	P9WHS5	htpX	Rv0563	ProteaseHtpXhomolog	8
lipid metabolism	L5_L7	Cluster 172		10.1575	O53901	pks5	Rv1527c	Mycocerosicacidsynthase-likepolyketidesynthase	91
lipid metabolism	L5_L7	Cluster 172		10.3693	I6X4S7	tesB2	Rv2605c	Probableacyl-CoAthioesteraseIITesB2(TEII)	12
cell wall and cell processes	L5_L7	Cluster 172		10.3758	P9WNA9	eccC3	Rv0284	ESX-3secretionsystemproteinEccC3	76
lipid metabolism	L5_L7	Cluster 172		10.7984	O86318	accD2	Rv0974c	Probableacetyl-/propionyl-CoAcarboxylase(Betasubunit)AccD2	14
intermediary metabolism and respiration	L5_L7	Cluster 172		11.084	O53695	mycP3	Rv0291	Mycosin-3	12
intermediary metabolism and respiration	L5_L7	Cluster 172		11.1439	P9WIM5	Rv2959c	Rv2959c	RhamnosylO-methyltransferase	9
intermediary metabolism and respiration	L5_L7	Cluster 172		11.1768	I6Y340	Rv0216	Rv0216	Doublehotdoghydratase	20
lipid metabolism	L5_L7	Cluster 172		11.6294	P9WQ53	fadD11	Rv1550	Putativefatty-acid--CoAligasefadD11	21
cell wall and cell processes	L5_L7	Cluster 172		11.8821	P9WPI3	eccA3	Rv0282	ESX-3secretionsystemproteinEccA3	39
cell wall and cell processes	L5_L7	Cluster 172		12.0421	P9WJE5	eccE3	Rv0292	ESX-3secretionsystemproteinEccE3	18
information pathways	L5_L7	Cluster 172		12.068	P9WHJ3	recA	Rv2737c	ProteinRecA	18
conserved hypotheticals	L5_L7	Cluster 172		13.5323	P9WIL1	Rv2573	Rv2573	Putative2-dehydropantoate2-reductase	13
lipid metabolism	L5_L7	Cluster 172		14.2725	P0CH91	mmaA3	Rv0643c	MethoxymycolicacidsynthaseMmaA3	20
PE/PPE families	L5_L7	Cluster 172		15.246	P9WHY3	PPE51	Rv3136	UncharacterizedPPEfamilyproteinPPE51	6
conserved hypotheticals	L5_L7	Cluster 172		15.2544	I6X9X6	Rv0839	Rv0839	Uncharacterizedprotein	13
information pathways	L5_L7	Cluster 172		15.8317	P9WGW3	ruvA	Rv2593c	HollidayjunctionATP-dependentDNAhelicaseRuvA	11
conserved hypotheticals	L5_L7	Cluster 172		16.7947	P9WM91	Rv0036c	Rv0036c	UncharacterizedproteinRv0036c	19
intermediary metabolism and respiration	L5_L7	Cluster 172		17.0941	O65931	atsB	Rv3299c	ProbablearylsulfataseAtsB(Aryl-sulfatesulphohydrolase)(Sulfatase)	31
conserved hypotheticals	L5_L7	Cluster 172		17.5753	P9WIH5	Rv2047c	Rv2047c	UncharacterizedproteinRv2047c	28
lipid metabolism	L5_L7	Cluster 172		17.9769	P9WQE7	ppsA	Rv2931	PhthiocerolsynthesispolyketidesynthasetypeIPpsA	61
conserved hypotheticals	L5_L7	Cluster 172		19.4077	P9WLN9	Rv1998c	Rv1998c	UncharacterizedproteinRv1998c	10
lipid metabolism	L5_L7	Cluster 172		19.4529	P94996	pks7	Rv1661	ProbablepolyketidesynthasePks7	60
cell wall and cell processes	L5_L7	Cluster 172		20.5744	P9WGT9	pstS2	Rv0932c	Phosphate-bindingproteinPstS2	13
	L5_L7	Cluster 172		23.9098	P9WKK7	icl		Isocitratelyase	21
intermediary metabolism and respiration	L5_L7	Cluster 172		24.3033	P9WIN3	Rv2952	Rv2952	Phthiotriol/phenolphthiotrioldimycocerosatesmethyltransferase	20
cell wall and cell processes	L5_L7	Cluster 172		26.0671	P9WJC1	espK	Rv3879c	ESX-1secretion-associatedproteinEspK	25
cell wall and cell processes	L5_L7	Cluster 172		28.5922	P9WK47	lprF	Rv1368	PutativediacylatedglycolipidtransporterLprF	12
virulence, detoxification and adaptation	L5_L7	Cluster 172		46.8793	P9WG35	tpx	Rv1932	Probablethiolperoxidase	9
intermediary metabolism and respiration	L5_L7	Cluster 172		49.5595	P9WPD3	citA	Rv0889c	Putativecitratesynthase2	17
lipid metabolism	L5_L7	Cluster 172		66.3194	P9WI59	plsB1	Rv1551	PutativeacyltransferaseplsB1	27
intermediary metabolism and respiration	L5_L7	Cluster 172		76.8147	P9WNK9	era	Rv2364c	GTPaseEra	16
lipid metabolism	L5_L7	Cluster 172		92.2016	P9WMV9	choD	Rv3409c	Cholesteroloxidase	23
lipid metabolism	L5_L7	Cluster 172		93.8842	P9WQ43	fadD26	Rv2930	Long-chain-fatty-acid--AMPligaseFadD26	33
lipid metabolism	L5_L7	Cluster 172		99.7289	O53521	fadD15	Rv2187	Long-chain-fatty-acid--CoAligaseFadD15	37
conserved hypotheticals	L5_L7	Cluster 172		145.894	O86340	Rv2061c	Rv2061c	Conservedprotein	12
lipid metabolism	L5_L7	Cluster 172		591.457	P96285	pks1	Rv2946c	PutativeinactivephenolphthiocerolsynthesispolyketidesynthasetypeIPks1	47
intermediary metabolism and respiration	L5_L7	Cluster 172		693.855	P9WN25	glbN	Rv1542c	Group1truncatedhemoglobinGlbN	7
