# Supplementary material for: Lineage-Specific Proteomic Signatures in the Mycobacterium tuberculosis Complex Reveal Differential Abundance of Proteins Involved in Virulence, DNA Repair, CRISPR-Cas, Bioenergetics and Lipid Metabolism
Source: Front Microbiol. 2020 Sep 22;11:550760. doi: 10.3389/fmicb.2020.550760 (PMC7536270; doi:10.3389/fmicb.2020.550760)
Supplement: FILE S10 — Protein abundance comparison using Welch’s t-test between the MTBC lineages: Protein abundance comparison between lineages 3 and 5. [file Data_Sheet_10.xlsx]

## Sheet: Sheet1
								supplementary file 9
Functional category	Welch's T-test significant__	Cluster	Number per cluster	Fold change	Protein Ids	Gene Ids	RV number	Protein name	Peptides
intermediary metabolism and respiration	L3_L5	Cluster 105		3.84856	P9WJK1	nadA	Rv1594	QuinolinatesynthaseA	17
lipid metabolism	L3_L5	Cluster 105		4.49487	P9WQE9	pks2	Rv3825c	Phthioceranic/hydroxyphthioceranicacidsynthase	79
conserved hypotheticals	L3_L5	Cluster 105		4.56543	L7N692	Rv1489	Rv1489	Conservedprotein	8
conserved hypotheticals	L3_L5	Cluster 105		4.85086	O53630	Rv0108c	Rv0108c	Uncharacterizedprotein	4
cell wall and cell processes	L3_L5	Cluster 105		5.03712	O53380	dacB1	Rv3330	Probablepenicillin-bindingproteinDacB1(D-alanyl-D-alaninecarboxypeptidase)(DD-peptidase)(DD-carboxypeptidase)(PBP)(DD-transpeptidase)(Serine-typeD-ala-D-alacarboxypeptidase)(D-aminoacid...	11
cell wall and cell processes	L3_L5	Cluster 105		5.42394	P9WJ95	iniC	Rv0343	Isoniazid-inducedproteinIniC	32
conserved hypotheticals	L3_L5	Cluster 105		5.80679	P96389	Rv0207c	Rv0207c	Uncharacterizedprotein	12	Cluster 105 (N=19)
conserved hypotheticals	L3_L5	Cluster 105		6.33107	P9WL15	Rv2927c	Rv2927c	UncharacterizedproteinRv2927c	17
intermediary metabolism and respiration	L3_L5	Cluster 105		6.669	P9WJJ7	nadC	Rv1596	Nicotinate-nucleotidepyrophosphorylase[carboxylating]	14
information pathways	L3_L5	Cluster 105		7.67587	I6YCF3	helZ	Rv2101	ProbablehelicaseHelZ	33
cell wall and cell processes	L3_L5	Cluster 105		16.3474	P9WNA3	ftsK	Rv2748c	DNAtranslocaseFtsK	21
conserved hypotheticals	L3_L5	Cluster 105		18.8275	O33198	Rv1697	Rv1697	Uncharacterizedprotein	17
lipid metabolism	L3_L5	Cluster 105		18.8607	P9WQ63	mbtB	Rv2383c	PhenyloxazolinesynthaseMbtB	38
virulence, detoxification and adaptation	L3_L5	Cluster 105		22.9139	P9WQB5	ahpD	Rv2429	AlkylhydroperoxidereductaseAhpD	10
lipid metabolism	L3_L5	Cluster 105		26.9582	O05819	mbtF	Rv2379c	PeptidesynthetaseMbtF(Peptidesynthase)	33
intermediary metabolism and respiration	L3_L5	Cluster 105		31.0067	P9WJH9	Rv2913c	Rv2913c	UncharacterizedproteinRv2913c	24
lipid metabolism	L3_L5	Cluster 105		51.8744	P9WFI3	Rv0830	Rv0830	PutativeS-adenosyl-L-methionine-dependentmethyltransferaseRv0830	17
lipid metabolism	L3_L5	Cluster 105		114.419	I6Y0L1	mbtE	Rv2380c	PeptidesynthetaseMbtE(Peptidesynthase)	47
virulence, detoxification and adaptation	L3_L5	Cluster 105		143.305	P9WQB7	ahpC	Rv2428	AlkylhydroperoxidereductasesubunitC	15
																		Summary of Welch's t test (L3 vs L5) significant proteins by functional category according to the Tuberculist database.
PE/PPE families	L3_L5	Cluster 115		3.73182	P9WHZ9	PPE38	Rv2352c	UncharacterizedPPEfamilyproteinPPE38	3									Note: A total of 108 proteins out of the 121 significant were assigned to one of the protein functional category.
lipid metabolism	L3_L5	Cluster 115		4.01219	P9WK15	mbtK	Rv1347c	LysineN-acyltransferaseMbtK	8
cell wall and cell processes	L3_L5	Cluster 115		4.21742	O07236	Rv0309	Rv0309	Possibleconservedexportedprotein	7
lipid metabolism	L3_L5	Cluster 115		4.27188	O33229	fadE20	Rv2724c	Probableacyl-CoAdehydrogenaseFadE20	10
intermediary metabolism and respiration	L3_L5	Cluster 115		4.32143	O53370	sdhA	Rv3318	Succinatedehydrogenaseflavoproteinsubunit	23
cell wall and cell processes	L3_L5	Cluster 115		4.42001	O53692	esxG	Rv0287	ESAT-6-likeproteinEsxG	3
intermediary metabolism and respiration	L3_L5	Cluster 115		4.66103	O53369	sdhD	Rv3317	Probablesuccinatedehydrogenase(Hydrophobicmembraneanchorsubunit)SdhD(Succinicdehydrogenase)(Fumaratereductase)(Fumaratedehydrogenase)(Fumarichydrogenase)	5
	L3_L5	Cluster 115		4.7662	P9WIH3	pckG		Phosphoenolpyruvatecarboxykinase[GTP]	37
PE/PPE families	L3_L5	Cluster 115		4.78855	P9WI05	PPE32	Rv1808	UncharacterizedPPEfamilyproteinPPE32	5
conserved hypotheticals	L3_L5	Cluster 115		4.80278	O53978	Rv1977	Rv1977	Conservedprotein	19
intermediary metabolism and respiration	L3_L5	Cluster 115		4.81004	O86346	Rv0939	Rv0939	Possiblebifunctionalenzyme:2-hydroxyhepta-2,4-diene-1,7-dioateisomerase(HHDDisomerase)+cyclase/dehydrase	16
intermediary metabolism and respiration	L3_L5	Cluster 115		4.81732	P9WNW7	hsaC	Rv3568c	Iron-dependentextradioldioxygenase	24
lipid metabolism	L3_L5	Cluster 115		5.1782	I6Y7V6	fadD31	Rv1925	Probableacyl-CoAligaseFadD31(Acyl-CoAsynthetase)(Acyl-CoAsynthase)	34	Cluster 115 (N= 45)
intermediary metabolism and respiration	L3_L5	Cluster 115		5.4567	O50406	Rv3377c	Rv3377c	TypeBditerpenecyclase	7
cell wall and cell processes	L3_L5	Cluster 115		5.46075	O53527	Rv2253	Rv2253	Uncharacterizedprotein	8
lipid metabolism	L3_L5	Cluster 115		5.74573	Q10896	nrp	Rv0101	ProbablepeptidesynthetaseNrp(Peptidesynthase)	22
	L3_L5	Cluster 115		5.80944	P9WHP5	Rv2744c		35kDaprotein	25
cell wall and cell processes	L3_L5	Cluster 115		5.97981	P9WJ99	iniA	Rv0342	Isoniazid-inducedproteinIniA	25
virulence, detoxification and adaptation	L3_L5	Cluster 115		6.11779	P9WFA7	vapC10	Rv1397c	RibonucleaseVapC10	6
intermediary metabolism and respiration	L3_L5	Cluster 115		6.60982	P9WGG3	cobB	Rv2848c	NAD-dependentproteindeacylase	7
intermediary metabolism and respiration	L3_L5	Cluster 115		6.88578	O07230	Rv0303	Rv0303	Probabledehydrogenase/reductase	17
conserved hypotheticals	L3_L5	Cluster 115		6.93935	P95147	Rv1868	Rv1868	Uncharacterizedprotein	18
virulence, detoxification and adaptation	L3_L5	Cluster 115		8.3623	P9WLZ1	vapB10	Rv1398c	PutativeantitoxinVapB10	7
	L3_L5	Cluster 115		8.87336	P9WI93	Rv1159.1		Putativepterin-4-alpha-carbinolaminedehydratase	9
	L3_L5	Cluster 115		8.92542	A0A089QRB9	msl3		Mycolipanoatesynthase	91
lipid metabolism	L3_L5	Cluster 115		9.87561	P9WPW3	scoB	Rv2503c	Probablesuccinyl-CoA:3-ketoacidcoenzymeAtransferasesubunitB	9
conserved hypotheticals	L3_L5	Cluster 115		10.3903	I6XY36	Rv1498A	Rv1498A	Conservedprotein	4
lipid metabolism	L3_L5	Cluster 115		11.2177	P9WPW5	scoA	Rv2504c	Probablesuccinyl-CoA:3-ketoacidcoenzymeAtransferasesubunitA	11
intermediary metabolism and respiration	L3_L5	Cluster 115		14.3952	P71662	Rv1393c	Rv1393c	Probablemonoxygenase	20
lipid metabolism	L3_L5	Cluster 115		16.6737	O53422	fadA3	Rv1074c	Probablebeta-ketoacylCoAthiolaseFadA3	24
virulence, detoxification and adaptation	L3_L5	Cluster 115		17.9036	P9WK09	mymT	Rv0186A	Metallothionein	4
intermediary metabolism and respiration	L3_L5	Cluster 115		19.1118	Q6MWY3	moaX	Rv3323c	Molybdopterinsynthasesulfurcarriersubunit	12
lipid metabolism	L3_L5	Cluster 115		19.5461	P96404	echA1	Rv0222	Probableenoyl-CoAhydrataseEchA1(Enoylhydrase)(Unsaturatedacyl-CoAhydratase)(Crotonase)	13
intermediary metabolism and respiration	L3_L5	Cluster 115		25.0672	P95059	atsA	Rv0711	PossiblearylsulfataseAtsA(Aryl-sulfatesulphohydrolase)(Arylsulphatase)	20
Regulatory proteins	L3_L5	Cluster 115		26.2244	O53720	Rv0386	Rv0386	Probabletranscriptionalregulatoryprotein(ProbablyLuxR/UhpA-family)	38
lipid metabolism	L3_L5	Cluster 115		26.3252	P9WHN9	php	Rv0230c	Phosphotriesterasehomologyprotein	11
cell wall and cell processes	L3_L5	Cluster 115		30.9835	I6X7X3	lpqG	Rv3623	ProbableconservedlipoproteinLpqG	9
cell wall and cell processes	L3_L5	Cluster 115		40.1325	P9WNI7	esxO	Rv2346c	ESAT-6-likeproteinEsxO	5
intermediary metabolism and respiration	L3_L5	Cluster 115		43.7475	P9WJQ3	narG	Rv1161	Nitratereductasealphasubunit	64
intermediary metabolism and respiration	L3_L5	Cluster 115		43.9795	P72041	lipE	Rv3775	ProbablelipaseLipE	25
conserved hypotheticals	L3_L5	Cluster 115		55.7002	O50398	Rv3369	Rv3369	Conservedprotein	5
conserved hypotheticals	L3_L5	Cluster 115		106.069	O53404	Rv1056	Rv1056	Conservedprotein	15
intermediary metabolism and respiration	L3_L5	Cluster 115		109.641	O53371	sdhB	Rv3319	Probablesuccinatedehydrogenase(Iron-sulphurproteinsubunit)SdhB(Succinicdehydrogenase)(Fumaratereductase)(Fumaratedehydrogenase)(Fumarichydrogenase)	13
virulence, detoxification and adaptation	L3_L5	Cluster 115		114.564	P9WMJ7	htpG	Rv2299c	ChaperoneproteinHtpG	41
lipid metabolism	L3_L5	Cluster 115		115.846	O50431	fadH	Rv1175c	ProbableNADPHdependent2,4-dienoyl-CoAreductaseFadH(2,4-dienoylcoenzymeAreductase)(4-enoyl-CoAreductase)	40
intermediary metabolism and respiration	L3_L5	Cluster 117		-1038.29	P9WN25	glbN	Rv1542c	Group1truncatedhemoglobinGlbN	7
lipid metabolism	L3_L5	Cluster 117		-401.883	P96285	pks1	Rv2946c	PutativeinactivephenolphthiocerolsynthesispolyketidesynthasetypeIPks1	47
intermediary metabolism and respiration	L3_L5	Cluster 117		-309.4	P9WNK9	era	Rv2364c	GTPaseEra	16
lipid metabolism	L3_L5	Cluster 117		-66.5654	O07721	fadB5	Rv1912c	PossibleoxidoreductaseFadB5	17	Cluster 117 (N=57)
Regulatory proteins	L3_L5	Cluster 117		-59.5137	P71699	Rv0042c	Rv0042c	Possibletranscriptionalregulatoryprotein(ProbablyMarR-family)	13
lipid metabolism	L3_L5	Cluster 117		-57.9044	P9WI59	plsB1	Rv1551	PutativeacyltransferaseplsB1	27
conserved hypotheticals	L3_L5	Cluster 117		-50.7874	I6X9X6	Rv0839	Rv0839	Uncharacterizedprotein	13
intermediary metabolism and respiration	L3_L5	Cluster 117		-48.233	P9WIM5	Rv2959c	Rv2959c	RhamnosylO-methyltransferase	9
lipid metabolism	L3_L5	Cluster 117		-44.3401	O53561	echA19	Rv3516	Possibleenoyl-CoAhydrataseEchA19(Enoylhydrase)(Unsaturatedacyl-CoAhydratase)(Crotonase)	12
conserved hypotheticals	L3_L5	Cluster 117		-42.5182	O53979	Rv1978	Rv1978	Conservedprotein	18
conserved hypotheticals	L3_L5	Cluster 117		-40.2392	O53836	Rv0825c	Rv0825c	Conservedprotein	15
conserved hypotheticals	L3_L5	Cluster 117		-30.55	P71784	Rv1505c	Rv1505c	Uncharacterizedprotein	10
	L3_L5	Cluster 117		-25.8399	P9WG37	kdc		Alpha-keto-aciddecarboxylase	25
lipid metabolism	L3_L5	Cluster 117		-24.9326	P9WNN7	echA12	Rv1472	Probableenoyl-CoAhydrataseechA12	14
conserved hypotheticals	L3_L5	Cluster 117		-19.959	P9WML1	Rv1262c	Rv1262c	UncharacterizedHIT-likeproteinRv1262c	8
intermediary metabolism and respiration	L3_L5	Cluster 117		-19.9326	I6Y340	Rv0216	Rv0216	Doublehotdoghydratase	20
	L3_L5	Cluster 117		-19.5307	P9WKK7	icl		Isocitratelyase	21
conserved hypotheticals	L3_L5	Cluster 117		-19.0963	O53363	Rv3312c	Rv3312c	Uncharacterizedprotein	11
conserved hypotheticals	L3_L5	Cluster 117		-18.9944	O50435	Rv1179c	Rv1179c	Uncharacterizedprotein	41
intermediary metabolism and respiration	L3_L5	Cluster 117		-18.96	P9WH09	rmlD	Rv3266c	dTDP-4-dehydrorhamnosereductase	13
intermediary metabolism and respiration	L3_L5	Cluster 117		-15.142	P9WIC5	Rv2949c	Rv2949c	Chorismatepyruvate-lyase	10
PE/PPE families	L3_L5	Cluster 117		-12.7163	P9WHY3	PPE51	Rv3136	UncharacterizedPPEfamilyproteinPPE51	6
virulence, detoxification and adaptation	L3_L5	Cluster 117		-11.6226	P9WLB5	Rv2319c	Rv2319c	UniversalstressproteinRv2319c	15
conserved hypotheticals	L3_L5	Cluster 117		-9.81032	P9WLN9	Rv1998c	Rv1998c	UncharacterizedproteinRv1998c	10
lipid metabolism	L3_L5	Cluster 117		-9.69627	P9WFH5	Rv3767c	Rv3767c	PutativeS-adenosyl-L-methionine-dependentmethyltransferaseRv3767c	16
intermediary metabolism and respiration	L3_L5	Cluster 117		-9.16668	O06138	cydD	Rv1621c	Probable'componentlinkedwiththeassemblyofcytochrome'transporttransmembraneATP-bindingproteinABCtransporterCydD	19
cell wall and cell processes	L3_L5	Cluster 117		-9.16567	P9WJC9	espG2	Rv3889c	ESX-2secretion-associatedproteinEspG2	8
lipid metabolism	L3_L5	Cluster 117		-9.11454	Q6MX39	umaA	Rv0469	S-adenosylmethionine-dependentmethyltransferaseUmaA	23
conserved hypotheticals	L3_L5	Cluster 117		-8.95281	P9WIL1	Rv2573	Rv2573	Putative2-dehydropantoate2-reductase	13
cell wall and cell processes	L3_L5	Cluster 117		-8.79254	P71892	rocE	Rv2320c	ProbablecationicaminoacidtransportintegralmembraneproteinRocE	7
lipid metabolism	L3_L5	Cluster 117		-8.41317	P9WQ43	fadD26	Rv2930	Long-chain-fatty-acid--AMPligaseFadD26	33
lipid metabolism	L3_L5	Cluster 117		-8.22731	P9WQ53	fadD11	Rv1550	Putativefatty-acid--CoAligasefadD11	21
	L3_L5	Cluster 117		-8.13408	P9WIN7	mtb12		LowmolecularweightantigenMTB12	4
cell wall and cell processes	L3_L5	Cluster 117		-7.85461	P9WJE1	espA	Rv3616c	ESX-1secretion-associatedproteinEspA	14
conserved hypotheticals	L3_L5	Cluster 117		-7.47731	P71925	Rv2423	Rv2423	Uncharacterizedprotein	11
conserved hypotheticals	L3_L5	Cluster 117		-7.36395	P71794	Rv1515c	Rv1515c	Uncharacterizedprotein	13
lipid metabolism	L3_L5	Cluster 117		-7.18182	P96414	fadE4	Rv0231	Probableacyl-CoAdehydrogenaseFadE4	29
cell wall and cell processes	L3_L5	Cluster 117		-6.85283	P9WPS7	ctpG	Rv1992c	Probablecation-transportingATPaseG	14
conserved hypotheticals	L3_L5	Cluster 117		-6.25257	P71741	Rv2402	Rv2402	Trehalase	31
cell wall and cell processes	L3_L5	Cluster 117		-5.98433	P9WK65	lppX	Rv2945c	PutativephthioceroldimycocerosatetransporterLppX	12
intermediary metabolism and respiration	L3_L5	Cluster 117		-5.6726	I6Y3S9	Rv3530c	Rv3530c	Possibleoxidoreductase	12
conserved hypotheticals	L3_L5	Cluster 117		-5.47705	O06418	Rv0552	Rv0552	Conservedprotein	17
Regulatory proteins	L3_L5	Cluster 117		-5.42988	O53238	Rv2989	Rv2989	Probabletranscriptionalregulatoryprotein	18
intermediary metabolism and respiration	L3_L5	Cluster 117		-4.63761	P9WIB1	plcC	Rv2349c	PhospholipaseC3	10
cell wall and cell processes	L3_L5	Cluster 117		-4.63722	O06342	Rv3479	Rv3479	UncharacterizedmembraneproteinRv3479	51
intermediary metabolism and respiration	L3_L5	Cluster 117		-4.48156	O05458	mycP2	Rv3886c	Mycosin-2	13
Regulatory proteins	L3_L5	Cluster 117		-4.47932	P9WP49	csoR	Rv0967	Copper-sensingtranscriptionalrepressorCsoR	6
cell wall and cell processes	L3_L5	Cluster 117		-4.41416	O53582	aftB	Rv3805c	Terminalbeta-(1->2)-arabinofuranosyltransferase	13
intermediary metabolism and respiration	L3_L5	Cluster 117		-4.38057	O53671	Rv0249c	Rv0249c	Probablesuccinatedehydrogenase[membraneanchorsubunit](Succinicdehydrogenase)	6
conserved hypotheticals	L3_L5	Cluster 117		-4.23728	P9WKL9	Rv0968	Rv0968	UncharacterizedproteinRv0968	7
	L3_L5	Cluster 117		-4.21683	I6WZK7	mmcO		MulticopperoxidaseMmcO	10
lipid metabolism	L3_L5	Cluster 117		-4.05708	P71857	fadE28	Rv3544c	Acyl-CoAdehydrogenaseFadE28	12
intermediary metabolism and respiration	L3_L5	Cluster 117		-4.00713	P9WNC5	folB	Rv3607c	Dihydroneopterinaldolase	7
Regulatory proteins	L3_L5	Cluster 117		-3.94493	P9WMC9	Rv1816	Rv1816	UncharacterizedHTH-typetranscriptionalregulatorRv1816	11
intermediary metabolism and respiration	L3_L5	Cluster 117		-3.87243	P9WNE5	bfrB	Rv3841	FerritinBfrB	13
conserved hypotheticals	L3_L5	Cluster 117		-3.80548	O53749	Rv0464c	Rv0464c	Conservedprotein	12
intermediary metabolism and respiration	L3_L5	Cluster 117		-3.45757	P9WHU1	prcA	Rv2109c	Proteasomesubunitalpha	14

## Sheet: Sheet3
Functional category	Number
Intermediary metabolism and respiration	30
lipid metabolism	26
conserved hypotheticals	25
cell wall and cell processes	16
virulence, detoxification and adaptation	7
PE/PPE families	3
information pathways	1
	108
