# Supplementary material for: Lineage-Specific Proteomic Signatures in the Mycobacterium tuberculosis Complex Reveal Differential Abundance of Proteins Involved in Virulence, DNA Repair, CRISPR-Cas, Bioenergetics and Lipid Metabolism
Source: Front Microbiol. 2020 Sep 22;11:550760. doi: 10.3389/fmicb.2020.550760 (PMC7536270; doi:10.3389/fmicb.2020.550760)
Supplement: FILE S12 — Gene ontology analysis among the MTBC lineages 3, 4, 5, 7. Pathway sub-clusters that were significantly enriched are listed. The list also includes significant enrichment analysis between the lineages: 5 and 7, 3 and 7, and 4 and 7. [file Data_Sheet_12.xlsx]

## Sheet: L5 vs L7
C: Selection column	C: Selection value	C: Category column	C: Category value	N: Total size	N: Selection size	N: Category size	N: Intersection size	N: Enrichment factor	N: P value	N: Benj. Hoch. FDR
KEGG name	ABC transporters	GOCC name	ATP-binding cassette (ABC) transporter complex	152	4	3	3	38	6.9711e-06	0.013175
KEGG name	Valine, leucine and isoleucine biosynthesis	GOBP name	branched chain family amino acid metabolic process	152	4	4	4	38	4.6786e-08	0.00041674
KEGG name	Valine, leucine and isoleucine biosynthesis	GOBP name	branched chain family amino acid biosynthetic process	152	4	4	4	38	4.6786e-08	0.00055566
KEGG name	C5-Branched dibasic acid metabolism	GOBP name	branched chain family amino acid metabolic process	152	4	4	4	38	4.6786e-08	0.00083349
KEGG name	C5-Branched dibasic acid metabolism	GOBP name	branched chain family amino acid biosynthetic process	152	4	4	4	38	4.6786e-08	0.001667
KEGG name	Toluene degradation	GOMF name	oxidoreductase activity, acting on the CH-CH group of donors	152	5	5	4	24.32	1.1617e-06	0.019111
KEGG name	Valine, leucine and isoleucine biosynthesis	GOBP name	cellular amino acid biosynthetic process	152	4	7	4	21.714	1.6375e-06	0.007293
KEGG name	Valine, leucine and isoleucine biosynthesis	GOBP name	amine biosynthetic process	152	4	7	4	21.714	1.6375e-06	0.0083349
KEGG name	C5-Branched dibasic acid metabolism	GOBP name	cellular amino acid biosynthetic process	152	4	7	4	21.714	1.6375e-06	0.009724
KEGG name	C5-Branched dibasic acid metabolism	GOBP name	amine biosynthetic process	152	4	7	4	21.714	1.6375e-06	0.011669
KEGG name	Valine, leucine and isoleucine biosynthesis	GOBP name	cellular amino acid metabolic process	152	4	8	4	19	3.275e-06	0.0077792
KEGG name	C5-Branched dibasic acid metabolism	GOBP name	cellular amino acid metabolic process	152	4	8	4	19	3.275e-06	0.0083349
KEGG name	Valine, leucine and isoleucine biosynthesis	GOBP name	cellular amine metabolic process	152	4	9	4	16.889	5.895e-06	0.012355
KEGG name	C5-Branched dibasic acid metabolism	GOBP name	cellular amine metabolic process	152	4	9	4	16.889	5.895e-06	0.013127
KEGG name	Valine, leucine and isoleucine biosynthesis	GOBP name	amine metabolic process	152	4	10	4	15.2	9.825e-06	0.018424
KEGG name	C5-Branched dibasic acid metabolism	GOBP name	amine metabolic process	152	4	10	4	15.2	9.825e-06	0.019448
KEGG name	Citrate cycle (TCA cycle)	GOBP name	tricarboxylic acid cycle	152	8	7	5	13.571	1.7834e-06	0.004888
KEGG name	Citrate cycle (TCA cycle)	GOBP name	cofactor catabolic process	152	8	7	5	13.571	1.7834e-06	0.0052953
KEGG name	Citrate cycle (TCA cycle)	GOBP name	coenzyme catabolic process	152	8	7	5	13.571	1.7834e-06	0.0057767
KEGG name	Citrate cycle (TCA cycle)	GOBP name	acetyl-CoA metabolic process	152	8	7	5	13.571	1.7834e-06	0.0063544
KEGG name	Citrate cycle (TCA cycle)	GOBP name	acetyl-CoA catabolic process	152	8	7	5	13.571	1.7834e-06	0.0070604
KEGG name	Citrate cycle (TCA cycle)	GOBP name	cellular catabolic process	152	8	9	5	10.556	1.0261e-05	0.01828

## Sheet: ANOVA
C: Selection column	C: Selection value	C: Category column	C: Category value	N: Total size	N: Selection size	N: Category size	N: Intersection size	N: Enrichment factor	N: P value	N: Benj. Hoch. FDR
KEGG name	Steroid hormone biosynthesis	GOMF name	sulfuric ester hydrolase activity	555	2	2	2	277.5	6.5047e-06	0.0048941
KEGG name	Sphingolipid metabolism	GOMF name	sulfuric ester hydrolase activity	555	2	2	2	277.5	6.5047e-06	0.004963
KEGG name	Proteasome	GOMF name	threonine-type peptidase activity	555	2	2	2	277.5	6.5047e-06	0.0050339
KEGG name	Proteasome	GOMF name	threonine-type endopeptidase activity	555	2	2	2	277.5	6.5047e-06	0.0051068
KEGG name	ko05152	GOMF name	phosphate ion binding	555	2	2	2	277.5	6.5047e-06	0.0051819
KEGG name	ko05152	GOMF name	anion binding	555	2	2	2	277.5	6.5047e-06	0.0052593
KEGG name	Proteasome	GOBP name	proteolysis involved in cellular protein catabolic process	555	2	2	2	277.5	6.5047e-06	0.0036908
KEGG name	Proteasome	GOBP name	proteolysis	555	2	2	2	277.5	6.5047e-06	0.003712
KEGG name	Proteasome	GOBP name	proteasomal protein catabolic process	555	2	2	2	277.5	6.5047e-06	0.0037335
KEGG name	Proteasome	GOBP name	modification-dependent protein catabolic process	555	2	2	2	277.5	6.5047e-06	0.0037552
KEGG name	Proteasome	GOBP name	modification-dependent macromolecule catabolic process	555	2	2	2	277.5	6.5047e-06	0.0037771
KEGG name	ko05152	GOBP name	phosphate ion transport	555	2	2	2	277.5	6.5047e-06	0.0037994
KEGG name	ko05152	GOBP name	phosphate ion transmembrane transport	555	2	2	2	277.5	6.5047e-06	0.0038218
KEGG name	ko05152	GOBP name	ion transmembrane transport	555	2	2	2	277.5	6.5047e-06	0.0038446
KEGG name	ko05152	GOBP name	inorganic anion transport	555	2	2	2	277.5	6.5047e-06	0.0038676
KEGG name	ko05152	GOBP name	anion transport	555	2	2	2	277.5	6.5047e-06	0.0038909
KEGG name	Selenocompound metabolism	GOMF name	sulfate adenylyltransferase activity	555	3	2	2	185	1.9514e-05	0.0096983
KEGG name	Selenocompound metabolism	GOMF name	sulfate adenylyltransferase (ATP) activity	555	3	2	2	185	1.9514e-05	0.0097881
KEGG name	Glutathione metabolism	GOMF name	phosphogluconate dehydrogenase (decarboxylating) activity	555	3	2	2	185	1.9514e-05	0.0098796
KEGG name	Sulfur relay system	GOBP name	prosthetic group metabolic process	555	3	3	3	185	3.5288e-08	5.7441e-05
KEGG name	Sulfur relay system	GOBP name	Mo-molybdopterin cofactor metabolic process	555	3	3	3	185	3.5288e-08	5.8399e-05
KEGG name	Sulfur relay system	GOBP name	Mo-molybdopterin cofactor biosynthetic process	555	3	3	3	185	3.5288e-08	5.9389e-05
KEGG name	Sulfur relay system	GOBP name	molybdopterin cofactor metabolic process	555	3	3	3	185	3.5288e-08	6.0413e-05
KEGG name	Sulfur relay system	GOBP name	molybdopterin cofactor biosynthetic process	555	3	3	3	185	3.5288e-08	6.1472e-05
KEGG name	Selenocompound metabolism	GOBP name	sulfate reduction	555	3	2	2	185	1.9514e-05	0.0093157
KEGG name	Selenocompound metabolism	GOBP name	sulfate assimilation via adenylyl sulfate reduction	555	3	2	2	185	1.9514e-05	0.0093607
KEGG name	Selenocompound metabolism	GOBP name	sulfate assimilation	555	3	2	2	185	1.9514e-05	0.0094062
KEGG name	Selenocompound metabolism	GOBP name	hydrogen sulfide metabolic process	555	3	2	2	185	1.9514e-05	0.0094521
KEGG name	Selenocompound metabolism	GOBP name	hydrogen sulfide biosynthetic process	555	3	2	2	185	1.9514e-05	0.0094984
KEGG name	Selenocompound metabolism	GOBP name	cellular response to sulfur starvation	555	3	2	2	185	1.9514e-05	0.0095452
KEGG name	Proteasome	GOBP name	cellular macromolecule catabolic process	555	2	3	2	185	1.9514e-05	0.0095924
KEGG name	Glutathione metabolism	GOBP name	pentose-phosphate shunt	555	3	3	3	185	3.5288e-08	6.257e-05
KEGG name	Glutathione metabolism	GOBP name	NADPH regeneration	555	3	3	3	185	3.5288e-08	6.3708e-05
KEGG name	Glutathione metabolism	GOBP name	NADP metabolic process	555	3	3	3	185	3.5288e-08	6.4888e-05
KEGG name	Terpenoid backbone biosynthesis	GOMF name	C-acetyltransferase activity	555	4	3	3	138.75	1.4115e-07	0.00076464
KEGG name	Terpenoid backbone biosynthesis	GOMF name	acetyl-CoA C-acyltransferase activity	555	4	3	3	138.75	1.4115e-07	0.0008496
KEGG name	Terpenoid backbone biosynthesis	GOMF name	acetyl-CoA C-acetyltransferase activity	555	4	3	3	138.75	1.4115e-07	0.0009558
KEGG name	Sulfur metabolism	GOMF name	sulfate adenylyltransferase activity	555	4	2	2	138.75	3.9028e-05	0.015546
KEGG name	Sulfur metabolism	GOMF name	sulfate adenylyltransferase (ATP) activity	555	4	2	2	138.75	3.9028e-05	0.015661
KEGG name	Meiosis - yeast	GOMF name	phosphorus-oxygen lyase activity	555	3	4	3	138.75	1.4115e-07	0.0010923
KEGG name	Meiosis - yeast	GOMF name	adenylate cyclase activity	555	3	4	3	138.75	1.4115e-07	0.0012744
KEGG name	Lysine biosynthesis	GOMF name	acid-amino acid ligase activity	555	2	4	2	138.75	3.9028e-05	0.015778
KEGG name	C5-Branched dibasic acid metabolism	GOMF name	transferase activity, transferring aldehyde or ketonic groups	555	4	2	2	138.75	3.9028e-05	0.015897
KEGG name	C5-Branched dibasic acid metabolism	GOMF name	acetolactate synthase activity	555	4	2	2	138.75	3.9028e-05	0.016017
KEGG name	C5-Branched dibasic acid metabolism	GOMF name	3-isopropylmalate dehydratase activity	555	4	2	2	138.75	3.9028e-05	0.016139
KEGG name	Sulfur metabolism	GOBP name	sulfate reduction	555	4	2	2	138.75	3.9028e-05	0.015378
KEGG name	Sulfur metabolism	GOBP name	sulfate assimilation via adenylyl sulfate reduction	555	4	2	2	138.75	3.9028e-05	0.01544
KEGG name	Sulfur metabolism	GOBP name	sulfate assimilation	555	4	2	2	138.75	3.9028e-05	0.015501
KEGG name	Sulfur metabolism	GOBP name	hydrogen sulfide metabolic process	555	4	2	2	138.75	3.9028e-05	0.015564
KEGG name	Sulfur metabolism	GOBP name	hydrogen sulfide biosynthetic process	555	4	2	2	138.75	3.9028e-05	0.015626
KEGG name	Sulfur metabolism	GOBP name	cellular response to sulfur starvation	555	4	2	2	138.75	3.9028e-05	0.01569
KEGG name	Proteasome	GOBP name	macromolecule catabolic process	555	2	4	2	138.75	3.9028e-05	0.015753
KEGG name	Porphyrin and chlorophyll metabolism	GOBP name	tetrapyrrole metabolic process	555	4	3	3	138.75	1.4115e-07	0.0001752
KEGG name	Porphyrin and chlorophyll metabolism	GOBP name	tetrapyrrole biosynthetic process	555	4	3	3	138.75	1.4115e-07	0.00017741
KEGG name	Porphyrin and chlorophyll metabolism	GOBP name	porphyrin-containing compound metabolic process	555	4	2	2	138.75	3.9028e-05	0.015818
KEGG name	Porphyrin and chlorophyll metabolism	GOBP name	porphyrin-containing compound biosynthetic process	555	4	2	2	138.75	3.9028e-05	0.015883
KEGG name	Porphyrin and chlorophyll metabolism	GOBP name	cobalamin metabolic process	555	4	2	2	138.75	3.9028e-05	0.015948
KEGG name	Porphyrin and chlorophyll metabolism	GOBP name	cobalamin biosynthetic process	555	4	2	2	138.75	3.9028e-05	0.016014
KEGG name	Nicotinate and nicotinamide metabolism	GOBP name	pyridine-containing compound biosynthetic process	555	4	4	4	138.75	2.5571e-10	1.5869e-06
KEGG name	Nicotinate and nicotinamide metabolism	GOBP name	pyridine nucleotide biosynthetic process	555	4	4	4	138.75	2.5571e-10	1.6927e-06
KEGG name	Nicotinate and nicotinamide metabolism	GOBP name	nicotinamide nucleotide biosynthetic process	555	4	4	4	138.75	2.5571e-10	1.8136e-06
KEGG name	Nicotinate and nicotinamide metabolism	GOBP name	NAD metabolic process	555	4	4	4	138.75	2.5571e-10	1.9531e-06
KEGG name	Nicotinate and nicotinamide metabolism	GOBP name	NAD biosynthetic process	555	4	4	4	138.75	2.5571e-10	2.1159e-06
KEGG name	Meiosis - yeast	GOBP name	intracellular signal transduction	555	3	4	3	138.75	1.4115e-07	0.00017969
KEGG name	Lysine biosynthesis	GOBP name	regulation of developmental process	555	2	4	2	138.75	3.9028e-05	0.01608
KEGG name	Lysine biosynthesis	GOBP name	regulation of cell shape	555	2	4	2	138.75	3.9028e-05	0.016147
KEGG name	Lysine biosynthesis	GOBP name	regulation of cell morphogenesis	555	2	4	2	138.75	3.9028e-05	0.016215
KEGG name	Lysine biosynthesis	GOBP name	regulation of anatomical structure morphogenesis	555	2	4	2	138.75	3.9028e-05	0.016283
KEGG name	Lysine biosynthesis	GOBP name	peptidoglycan biosynthetic process	555	2	4	2	138.75	3.9028e-05	0.016352
KEGG name	C5-Branched dibasic acid metabolism	GOBP name	leucine metabolic process	555	4	2	2	138.75	3.9028e-05	0.016421
KEGG name	C5-Branched dibasic acid metabolism	GOBP name	leucine biosynthetic process	555	4	2	2	138.75	3.9028e-05	0.016491
KEGG name	Pyrimidine metabolism	GOCC name	ribonucleoside-diphosphate reductase complex	555	5	3	3	111	3.5288e-07	0.00098241
KEGG name	Pyrimidine metabolism	GOMF name	ribonucleoside-diphosphate reductase activity	555	5	3	3	111	3.5288e-07	0.00076464
KEGG name	Pyrimidine metabolism	GOMF name	oxidoreductase activity, acting on CH or CH2 groups, disulfide as acceptor	555	5	3	3	111	3.5288e-07	0.0007965
KEGG name	Pyrimidine metabolism	GOMF name	oxidoreductase activity, acting on CH or CH2 groups	555	5	3	3	111	3.5288e-07	0.00083113
KEGG name	Pyrimidine metabolism	GOBP name	deoxyribonucleotide metabolic process	555	5	3	3	111	3.5288e-07	0.00035754
KEGG name	Pyrimidine metabolism	GOBP name	deoxyribonucleotide biosynthetic process	555	5	3	3	111	3.5288e-07	0.00036123
KEGG name	Folate biosynthesis	GOBP name	prosthetic group metabolic process	555	5	3	3	111	3.5288e-07	0.00037677
KEGG name	Folate biosynthesis	GOBP name	Mo-molybdopterin cofactor metabolic process	555	5	3	3	111	3.5288e-07	0.00038086
KEGG name	Folate biosynthesis	GOBP name	Mo-molybdopterin cofactor biosynthetic process	555	5	3	3	111	3.5288e-07	0.00038505
KEGG name	Folate biosynthesis	GOBP name	molybdopterin cofactor metabolic process	555	5	3	3	111	3.5288e-07	0.00038933
KEGG name	Folate biosynthesis	GOBP name	molybdopterin cofactor biosynthetic process	555	5	3	3	111	3.5288e-07	0.0003937
KEGG name	C5-Branched dibasic acid metabolism	GOBP name	branched chain family amino acid metabolic process	555	4	5	4	111	1.2785e-09	4.2318e-06
KEGG name	C5-Branched dibasic acid metabolism	GOBP name	branched chain family amino acid biosynthetic process	555	4	5	4	111	1.2785e-09	4.3777e-06
KEGG name	Meiosis - yeast	GOMF name	cyclase activity	555	3	5	3	111	3.5288e-07	0.00086891
KEGG name	Glutathione metabolism	GOBP name	monosaccharide catabolic process	555	3	5	3	111	3.5288e-07	0.00036499
KEGG name	Glutathione metabolism	GOBP name	hexose catabolic process	555	3	5	3	111	3.5288e-07	0.00036883
KEGG name	Glutathione metabolism	GOBP name	glucose catabolic process	555	3	5	3	111	3.5288e-07	0.00037276
KEGG name	Terpenoid backbone biosynthesis	GOMF name	C-acyltransferase activity	555	4	4	3	104.06	5.6358e-07	0.0010177
KEGG name	Folate biosynthesis	GOBP name	pteridine-containing compound biosynthetic process	555	5	6	5	92.5	1.3922e-11	1.3824e-06
KEGG name	Synthesis and degradation of ketone bodies	GOMF name	C-acetyltransferase activity	555	6	3	3	92.5	7.0575e-07	0.00098031
KEGG name	Synthesis and degradation of ketone bodies	GOMF name	acetyl-CoA C-acyltransferase activity	555	6	3	3	92.5	7.0575e-07	0.0010061
KEGG name	Synthesis and degradation of ketone bodies	GOMF name	acetyl-CoA C-acetyltransferase activity	555	6	3	3	92.5	7.0575e-07	0.0010333
KEGG name	Stilbenoid, diarylheptanoid and gingerol biosynthesis	GOMF name	tetrapyrrole binding	555	3	6	3	92.5	7.0575e-07	0.001062
KEGG name	Stilbenoid, diarylheptanoid and gingerol biosynthesis	GOMF name	heme binding	555	3	6	3	92.5	7.0575e-07	0.0010923
KEGG name	Homologous recombination	GOMF name	DNA helicase activity	555	6	3	3	92.5	7.0575e-07	0.0011245
KEGG name	Glutathione metabolism	GOMF name	NADP binding	555	3	6	3	92.5	7.0575e-07	0.0011585
KEGG name	Bisphenol degradation	GOMF name	tetrapyrrole binding	555	3	6	3	92.5	7.0575e-07	0.0011948
KEGG name	Bisphenol degradation	GOMF name	heme binding	555	3	6	3	92.5	7.0575e-07	0.0012333
KEGG name	Valine, leucine and isoleucine biosynthesis	GOBP name	valine metabolic process	555	6	3	3	92.5	7.0575e-07	0.00054749
KEGG name	Valine, leucine and isoleucine biosynthesis	GOBP name	valine biosynthetic process	555	6	3	3	92.5	7.0575e-07	0.0005518
KEGG name	Valine, leucine and isoleucine biosynthesis	GOBP name	isoleucine metabolic process	555	6	3	3	92.5	7.0575e-07	0.00055618
KEGG name	Valine, leucine and isoleucine biosynthesis	GOBP name	isoleucine biosynthetic process	555	6	3	3	92.5	7.0575e-07	0.00056063
KEGG name	Valine, leucine and isoleucine biosynthesis	GOBP name	branched chain family amino acid metabolic process	555	6	5	5	92.5	1.3922e-11	2.3041e-07
KEGG name	Valine, leucine and isoleucine biosynthesis	GOBP name	branched chain family amino acid biosynthetic process	555	6	5	5	92.5	1.3922e-11	2.7649e-07
KEGG name	Sulfur relay system	GOBP name	pteridine-containing compound biosynthetic process	555	3	6	3	92.5	7.0575e-07	0.00056515
KEGG name	Peptidoglycan biosynthesis	GOBP name	regulation of developmental process	555	6	4	4	92.5	3.8356e-09	1.0579e-05
KEGG name	Peptidoglycan biosynthesis	GOBP name	regulation of cell shape	555	6	4	4	92.5	3.8356e-09	1.0882e-05
KEGG name	Peptidoglycan biosynthesis	GOBP name	regulation of cell morphogenesis	555	6	4	4	92.5	3.8356e-09	1.1202e-05
KEGG name	Peptidoglycan biosynthesis	GOBP name	regulation of anatomical structure morphogenesis	555	6	4	4	92.5	3.8356e-09	1.1541e-05
KEGG name	Peptidoglycan biosynthesis	GOBP name	peptidoglycan biosynthetic process	555	6	4	4	92.5	3.8356e-09	1.1902e-05
KEGG name	Pentose phosphate pathway	GOBP name	pentose-phosphate shunt	555	6	3	3	92.5	7.0575e-07	0.00056974
KEGG name	Pentose phosphate pathway	GOBP name	NADPH regeneration	555	6	3	3	92.5	7.0575e-07	0.00057441
KEGG name	Pentose phosphate pathway	GOBP name	NADP metabolic process	555	6	3	3	92.5	7.0575e-07	0.00057916
KEGG name	Pentose phosphate pathway	GOBP name	monosaccharide catabolic process	555	6	5	5	92.5	1.3922e-11	3.4561e-07
KEGG name	Pentose phosphate pathway	GOBP name	hexose catabolic process	555	6	5	5	92.5	1.3922e-11	4.6081e-07
KEGG name	Pentose phosphate pathway	GOBP name	glucose catabolic process	555	6	5	5	92.5	1.3922e-11	6.9122e-07
KEGG name	Pantothenate and CoA biosynthesis	GOBP name	valine metabolic process	555	6	3	3	92.5	7.0575e-07	0.00058399
KEGG name	Pantothenate and CoA biosynthesis	GOBP name	valine biosynthetic process	555	6	3	3	92.5	7.0575e-07	0.0005889
KEGG name	Pantothenate and CoA biosynthesis	GOBP name	isoleucine metabolic process	555	6	3	3	92.5	7.0575e-07	0.00059389
KEGG name	Pantothenate and CoA biosynthesis	GOBP name	isoleucine biosynthetic process	555	6	3	3	92.5	7.0575e-07	0.00059896
KEGG name	Meiosis - yeast	GOBP name	signal transduction	555	3	6	3	92.5	7.0575e-07	0.00060413
KEGG name	Homologous recombination	GOBP name	recombinational repair	555	6	3	3	92.5	7.0575e-07	0.00060938
KEGG name	Glutathione metabolism	GOBP name	glucose metabolic process	555	3	6	3	92.5	7.0575e-07	0.00061472
KEGG name	Glutathione metabolism	GOBP name	alcohol catabolic process	555	3	6	3	92.5	7.0575e-07	0.00062016
KEGG name	Pyrimidine metabolism	GOBP name	DNA replication	555	5	5	4	88.8	6.3811e-09	1.6674e-05
KEGG name	Stilbenoid, diarylheptanoid and gingerol biosynthesis	GOMF name	monooxygenase activity	555	3	7	3	79.286	1.2351e-06	0.0014868
KEGG name	Bisphenol degradation	GOMF name	monooxygenase activity	555	3	7	3	79.286	1.2351e-06	0.0015206
KEGG name	Sulfur relay system	GOBP name	pteridine-containing compound metabolic process	555	3	7	3	79.286	1.2351e-06	0.00087598
KEGG name	Nicotinate and nicotinamide metabolism	GOBP name	pyridine-containing compound metabolic process	555	4	7	4	79.286	8.9498e-09	2.1675e-05
KEGG name	Nicotinate and nicotinamide metabolism	GOBP name	pyridine nucleotide metabolic process	555	4	7	4	79.286	8.9498e-09	2.2217e-05
KEGG name	Nicotinate and nicotinamide metabolism	GOBP name	nicotinamide nucleotide metabolic process	555	4	7	4	79.286	8.9498e-09	2.2787e-05
KEGG name	Glutathione metabolism	GOBP name	pyridine-containing compound metabolic process	555	3	7	3	79.286	1.2351e-06	0.00088228
KEGG name	Glutathione metabolism	GOBP name	pyridine nucleotide metabolic process	555	3	7	3	79.286	1.2351e-06	0.00088868
KEGG name	Glutathione metabolism	GOBP name	nicotinamide nucleotide metabolic process	555	3	7	3	79.286	1.2351e-06	0.00089516
KEGG name	Glutathione metabolism	GOBP name	hexose metabolic process	555	3	7	3	79.286	1.2351e-06	0.00090175
KEGG name	Glutathione metabolism	GOBP name	cellular carbohydrate catabolic process	555	3	7	3	79.286	1.2351e-06	0.00090843
KEGG name	Folate biosynthesis	GOBP name	pteridine-containing compound metabolic process	555	5	7	5	79.286	4.8728e-11	6.9122e-07
KEGG name	Pentose phosphate pathway	GOBP name	glucose metabolic process	555	6	6	5	77.083	8.3382e-11	9.1995e-07
KEGG name	Pentose phosphate pathway	GOBP name	alcohol catabolic process	555	6	6	5	77.083	8.3382e-11	1.0349e-06
KEGG name	Peptidoglycan biosynthesis	GOBP name	peptidoglycan metabolic process	555	6	5	4	74	1.9108e-08	3.7948e-05
KEGG name	Peptidoglycan biosynthesis	GOBP name	glycosaminoglycan biosynthetic process	555	6	5	4	74	1.9108e-08	3.8722e-05
KEGG name	Peptidoglycan biosynthesis	GOBP name	aminoglycan biosynthetic process	555	6	5	4	74	1.9108e-08	3.9529e-05
KEGG name	ABC transporters	GOCC name	ATP-binding cassette (ABC) transporter complex	555	8	4	4	69.375	1.79e-08	9.9665e-05
KEGG name	Terpenoid backbone biosynthesis	GOMF name	acetyltransferase activity	555	4	6	3	69.375	2.8077e-06	0.0029249
KEGG name	Synthesis and degradation of ketone bodies	GOMF name	C-acyltransferase activity	555	6	4	3	69.375	2.8077e-06	0.0029823
KEGG name	Peptidoglycan biosynthesis	GOMF name	acid-amino acid ligase activity	555	6	4	3	69.375	2.8077e-06	0.0030419
KEGG name	Sulfur relay system	GOBP name	aromatic compound biosynthetic process	555	3	8	3	69.375	1.9761e-06	0.0012995
KEGG name	Nicotinate and nicotinamide metabolism	GOBP name	oxidoreduction coenzyme metabolic process	555	4	8	4	69.375	1.79e-08	3.7816e-05
KEGG name	Homologous recombination	GOBP name	SOS response	555	6	4	3	69.375	2.8077e-06	0.0017871
KEGG name	Glutathione metabolism	GOBP name	oxidoreduction coenzyme metabolic process	555	3	8	3	69.375	1.9761e-06	0.0013081
KEGG name	Glutathione metabolism	GOBP name	monosaccharide metabolic process	555	3	8	3	69.375	1.9761e-06	0.0013169
KEGG name	Glutathione metabolism	GOBP name	carbohydrate catabolic process	555	3	8	3	69.375	1.9761e-06	0.0013258
KEGG name	Folate biosynthesis	GOBP name	aromatic compound biosynthetic process	555	5	8	5	69.375	1.2994e-10	1.2903e-06
KEGG name	Pentose phosphate pathway	GOBP name	hexose metabolic process	555	6	7	5	66.071	2.9131e-10	1.607e-06
KEGG name	Pentose phosphate pathway	GOBP name	cellular carbohydrate catabolic process	555	6	7	5	66.071	2.9131e-10	1.7015e-06
KEGG name	Peptidoglycan biosynthesis	GOBP name	regulation of cellular component organization	555	6	6	4	61.667	5.7117e-08	8.4649e-05
KEGG name	Peptidoglycan biosynthesis	GOBP name	glycosaminoglycan metabolic process	555	6	6	4	61.667	5.7117e-08	8.5932e-05
KEGG name	Peptidoglycan biosynthesis	GOBP name	aminoglycan metabolic process	555	6	6	4	61.667	5.7117e-08	8.7254e-05
KEGG name	Glutathione metabolism	GOBP name	small molecule catabolic process	555	3	9	3	61.667	2.9642e-06	0.0018747
KEGG name	Pentose phosphate pathway	GOBP name	monosaccharide metabolic process	555	6	8	5	57.812	7.754e-10	3.3476e-06
KEGG name	Pentose phosphate pathway	GOBP name	carbohydrate catabolic process	555	6	8	5	57.812	7.754e-10	3.4997e-06
KEGG name	Homologous recombination	GOBP name	response to DNA damage stimulus	555	6	8	5	57.812	7.754e-10	3.6664e-06
KEGG name	Homologous recombination	GOBP name	DNA repair	555	6	8	5	57.812	7.754e-10	3.8497e-06
KEGG name	Homologous recombination	GOBP name	DNA recombination	555	6	8	5	57.812	7.754e-10	4.0523e-06
KEGG name	Pyruvate metabolism	GOMF name	C-acetyltransferase activity	555	10	3	3	55.5	4.2345e-06	0.0040244
KEGG name	Pyruvate metabolism	GOMF name	acetyl-CoA C-acyltransferase activity	555	10	3	3	55.5	4.2345e-06	0.0040963
KEGG name	Pyruvate metabolism	GOMF name	acetyl-CoA C-acetyltransferase activity	555	10	3	3	55.5	4.2345e-06	0.0041708
KEGG name	Caprolactam degradation	GOMF name	enoyl-CoA hydratase activity	555	10	4	4	55.5	5.3699e-08	0.00096965
KEGG name	Nicotinate and nicotinamide metabolism	GOBP name	nucleotide biosynthetic process	555	4	10	4	55.5	5.3699e-08	8.6001e-05
KEGG name	Pantothenate and CoA biosynthesis	GOBP name	branched chain family amino acid metabolic process	555	6	5	3	55.5	6.981e-06	0.0038725
KEGG name	Pantothenate and CoA biosynthesis	GOBP name	branched chain family amino acid biosynthetic process	555	6	5	3	55.5	6.981e-06	0.0038943
KEGG name	Oxidative phosphorylation	GOBP name	electron transport chain	555	8	4	3	52.031	7.8328e-06	0.0043209
KEGG name	Pentose phosphate pathway	GOBP name	small molecule catabolic process	555	6	9	5	51.389	1.7415e-09	5.5781e-06
KEGG name	Purine metabolism	GOCC name	ribonucleoside-diphosphate reductase complex	555	11	3	3	50.455	5.8225e-06	0.010807
KEGG name	Purine metabolism	GOMF name	ribonucleoside-diphosphate reductase activity	555	11	3	3	50.455	5.8225e-06	0.0048525
KEGG name	Purine metabolism	GOMF name	oxidoreductase activity, acting on CH or CH2 groups, disulfide as acceptor	555	11	3	3	50.455	5.8225e-06	0.0049284
KEGG name	Purine metabolism	GOMF name	oxidoreductase activity, acting on CH or CH2 groups	555	11	3	3	50.455	5.8225e-06	0.0050066
KEGG name	Citrate cycle (TCA cycle)	GOMF name	transferase activity, transferring acyl groups, acyl groups converted into alkyl on transfer	555	11	3	3	50.455	5.8225e-06	0.0050873
KEGG name	Purine metabolism	GOBP name	deoxyribonucleotide metabolic process	555	11	3	3	50.455	5.8225e-06	0.0035253
KEGG name	Purine metabolism	GOBP name	deoxyribonucleotide biosynthetic process	555	11	3	3	50.455	5.8225e-06	0.0035469
KEGG name	Stilbenoid, diarylheptanoid and gingerol biosynthesis	GOMF name	iron ion binding	555	3	11	3	50.455	5.8225e-06	0.004779
KEGG name	Bisphenol degradation	GOMF name	iron ion binding	555	3	11	3	50.455	5.8225e-06	0.0051707
KEGG name	Synthesis and degradation of ketone bodies	GOMF name	acetyltransferase activity	555	6	6	3	46.25	1.3886e-05	0.0081763
KEGG name	Peptidoglycan biosynthesis	GOMF name	ligase activity, forming carbon-nitrogen bonds	555	6	6	3	46.25	1.3886e-05	0.0082662
KEGG name	Pentose phosphate pathway	GOMF name	NADP binding	555	6	6	3	46.25	1.3886e-05	0.008358
KEGG name	Peptidoglycan biosynthesis	GOBP name	cell wall organization	555	6	8	4	46.25	2.6461e-07	0.00030552
KEGG name	Peptidoglycan biosynthesis	GOBP name	cell division	555	6	8	4	46.25	2.6461e-07	0.00030911
KEGG name	Nicotinate and nicotinamide metabolism	GOBP name	nucleobase-containing compound biosynthetic process	555	4	12	4	46.25	1.2658e-07	0.00016323
KEGG name	C5-Branched dibasic acid metabolism	GOBP name	cellular amino acid biosynthetic process	555	4	12	4	46.25	1.2658e-07	0.00016537
KEGG name	C5-Branched dibasic acid metabolism	GOBP name	amine biosynthetic process	555	4	12	4	46.25	1.2658e-07	0.00016758
KEGG name	Naphthalene degradation	GOMF name	acyl-CoA dehydrogenase activity	555	7	7	4	45.306	3.0814e-07	0.00098193
KEGG name	Amino sugar and nucleotide sugar metabolism	GOMF name	isomerase activity	555	5	10	4	44.4	2.6557e-07	0.0009591
KEGG name	Glutathione metabolism	GOMF name	oxidoreductase activity, acting on the CH-OH group of donors, NAD or NADP as acceptor	555	3	13	3	42.692	1.0092e-05	0.006834
KEGG name	beta-Alanine metabolism	GOMF name	enoyl-CoA hydratase activity	555	13	4	4	42.692	1.8283e-07	0.00076187
KEGG name	Aminobenzoate degradation	GOMF name	enoyl-CoA hydratase activity	555	13	4	4	42.692	1.8283e-07	0.00082536
KEGG name	Pyruvate metabolism	GOMF name	C-acyltransferase activity	555	10	4	3	41.625	1.6723e-05	0.0086279
KEGG name	Sulfur metabolism	GOBP name	sulfur compound metabolic process	555	4	10	3	41.625	1.6723e-05	0.0083445
KEGG name	Sulfur metabolism	GOBP name	sulfur compound biosynthetic process	555	4	10	3	41.625	1.6723e-05	0.0083867
KEGG name	Peptidoglycan biosynthesis	GOBP name	polysaccharide biosynthetic process	555	6	9	4	41.111	4.7455e-07	0.00042072
KEGG name	Peptidoglycan biosynthesis	GOBP name	cellular component macromolecule biosynthetic process	555	6	9	4	41.111	4.7455e-07	0.00042451
KEGG name	Peptidoglycan biosynthesis	GOBP name	cellular cell wall macromolecule metabolic process	555	6	9	4	41.111	4.7455e-07	0.00042837
KEGG name	Peptidoglycan biosynthesis	GOBP name	cell wall macromolecule metabolic process	555	6	9	4	41.111	4.7455e-07	0.0004323
KEGG name	Peptidoglycan biosynthesis	GOBP name	cell wall macromolecule biosynthetic process	555	6	9	4	41.111	4.7455e-07	0.0004363
KEGG name	Peptidoglycan biosynthesis	GOBP name	cell cycle	555	6	9	4	41.111	4.7455e-07	0.00044038
KEGG name	Purine metabolism	GOBP name	DNA replication	555	11	5	4	40.364	4.1656e-07	0.00040158
KEGG name	Homologous recombination	GOMF name	helicase activity	555	6	7	3	39.643	2.4167e-05	0.011095
KEGG name	Glyoxylate and dicarboxylate metabolism	GOMF name	transferase activity, transferring acyl groups, acyl groups converted into alkyl on transfer	555	14	3	3	39.643	1.2845e-05	0.0078183
KEGG name	Glyoxylate and dicarboxylate metabolism	GOMF name	isocitrate lyase activity	555	14	3	3	39.643	1.2845e-05	0.0079071
KEGG name	Glyoxylate and dicarboxylate metabolism	GOMF name	C-acetyltransferase activity	555	14	3	3	39.643	1.2845e-05	0.007998
KEGG name	Glyoxylate and dicarboxylate metabolism	GOMF name	acetyl-CoA C-acyltransferase activity	555	14	3	3	39.643	1.2845e-05	0.008091
KEGG name	Glyoxylate and dicarboxylate metabolism	GOMF name	acetyl-CoA C-acetyltransferase activity	555	14	3	3	39.643	1.2845e-05	0.0081862
KEGG name	Carbon fixation pathways in prokaryotes	GOMF name	C-acetyltransferase activity	555	14	3	3	39.643	1.2845e-05	0.0082836
KEGG name	Carbon fixation pathways in prokaryotes	GOMF name	acetyl-CoA C-acyltransferase activity	555	14	3	3	39.643	1.2845e-05	0.0083834
KEGG name	Carbon fixation pathways in prokaryotes	GOMF name	acetyl-CoA C-acetyltransferase activity	555	14	3	3	39.643	1.2845e-05	0.0084857
KEGG name	Sulfur relay system	GOBP name	cellular aromatic compound metabolic process	555	3	14	3	39.643	1.2845e-05	0.0066429
KEGG name	Pentose phosphate pathway	GOBP name	pyridine-containing compound metabolic process	555	6	7	3	39.643	2.4167e-05	0.011008
KEGG name	Pentose phosphate pathway	GOBP name	pyridine nucleotide metabolic process	555	6	7	3	39.643	2.4167e-05	0.011059
KEGG name	Pentose phosphate pathway	GOBP name	nicotinamide nucleotide metabolic process	555	6	7	3	39.643	2.4167e-05	0.01111
KEGG name	Glycolysis / Gluconeogenesis	GOBP name	glucose metabolic process	555	7	6	3	39.643	2.4167e-05	0.011161
KEGG name	Folate biosynthesis	GOBP name	cellular aromatic compound metabolic process	555	5	14	5	39.643	4.6454e-09	1.2467e-05
KEGG name	C5-Branched dibasic acid metabolism	GOBP name	cellular amino acid metabolic process	555	4	14	4	39.643	2.5596e-07	0.00030257
KEGG name	Valine, leucine and isoleucine biosynthesis	GOBP name	cellular amino acid biosynthetic process	555	6	12	5	38.542	1.0886e-08	2.3499e-05
KEGG name	Valine, leucine and isoleucine biosynthesis	GOBP name	amine biosynthetic process	555	6	12	5	38.542	1.0886e-08	2.4021e-05
KEGG name	Pantothenate and CoA biosynthesis	GOBP name	cellular amino acid biosynthetic process	555	6	12	5	38.542	1.0886e-08	2.4567e-05
KEGG name	Pantothenate and CoA biosynthesis	GOBP name	amine biosynthetic process	555	6	12	5	38.542	1.0886e-08	2.5139e-05
KEGG name	Purine metabolism	GOMF name	phosphorus-oxygen lyase activity	555	11	4	3	37.841	2.2952e-05	0.011202
KEGG name	Purine metabolism	GOMF name	adenylate cyclase activity	555	11	4	3	37.841	2.2952e-05	0.011303
KEGG name	Purine metabolism	GOBP name	purine nucleotide metabolic process	555	11	4	3	37.841	2.2952e-05	0.01075
KEGG name	Purine metabolism	GOBP name	intracellular signal transduction	555	11	4	3	37.841	2.2952e-05	0.010801
KEGG name	Tryptophan metabolism	GOMF name	enoyl-CoA hydratase activity	555	15	4	4	37	3.4904e-07	0.00090039
KEGG name	Tryptophan metabolism	GOMF name	C-acetyltransferase activity	555	15	3	3	37	1.6056e-05	0.0084445
KEGG name	Tryptophan metabolism	GOMF name	acetyl-CoA C-acyltransferase activity	555	15	3	3	37	1.6056e-05	0.0085273
KEGG name	Tryptophan metabolism	GOMF name	acetyl-CoA C-acetyltransferase activity	555	15	3	3	37	1.6056e-05	0.0086117
KEGG name	Lysine degradation	GOMF name	enoyl-CoA hydratase activity	555	15	4	4	37	3.4904e-07	0.00094541
KEGG name	Lysine degradation	GOMF name	C-acetyltransferase activity	555	15	3	3	37	1.6056e-05	0.0086978
KEGG name	Lysine degradation	GOMF name	acetyl-CoA C-acyltransferase activity	555	15	3	3	37	1.6056e-05	0.0087857
KEGG name	Lysine degradation	GOMF name	acetyl-CoA C-acetyltransferase activity	555	15	3	3	37	1.6056e-05	0.0088753
KEGG name	Limonene and pinene degradation	GOMF name	enoyl-CoA hydratase activity	555	15	4	4	37	3.4904e-07	0.00099517
KEGG name	Benzoate degradation	GOMF name	enoyl-CoA hydratase activity	555	15	4	4	37	3.4904e-07	0.0010505
KEGG name	Benzoate degradation	GOMF name	C-acetyltransferase activity	555	15	3	3	37	1.6056e-05	0.0089668
KEGG name	Benzoate degradation	GOMF name	acetyl-CoA C-acyltransferase activity	555	15	3	3	37	1.6056e-05	0.0090602
KEGG name	Benzoate degradation	GOMF name	acetyl-CoA C-acetyltransferase activity	555	15	3	3	37	1.6056e-05	0.0091556
KEGG name	Nicotinate and nicotinamide metabolism	GOBP name	nucleotide metabolic process	555	4	15	4	37	3.4904e-07	0.00039385
KEGG name	Nicotinate and nicotinamide metabolism	GOBP name	nucleoside phosphate metabolic process	555	4	15	4	37	3.4904e-07	0.00039837
KEGG name	Glutathione metabolism	GOBP name	nucleotide metabolic process	555	3	15	3	37	1.6056e-05	0.0080928
KEGG name	Glutathione metabolism	GOBP name	nucleoside phosphate metabolic process	555	3	15	3	37	1.6056e-05	0.0081341
KEGG name	Geraniol degradation	GOMF name	enoyl-CoA hydratase activity	555	16	4	4	34.688	4.6539e-07	0.00093374
KEGG name	ABC transporters	GOMF name	primary active transmembrane transporter activity	555	8	6	3	34.688	3.8456e-05	0.016025
KEGG name	ABC transporters	GOMF name	P-P-bond-hydrolysis-driven transmembrane transporter activity	555	8	6	3	34.688	3.8456e-05	0.016149
KEGG name	ABC transporters	GOMF name	hydrolase activity, acting on acid anhydrides, catalyzing transmembrane movement of substances	555	8	6	3	34.688	3.8456e-05	0.016275
KEGG name	ABC transporters	GOMF name	ATPase activity, coupled to transmembrane movement of substances	555	8	6	3	34.688	3.8456e-05	0.016403
KEGG name	ABC transporters	GOMF name	ATPase activity, coupled to movement of substances	555	8	6	3	34.688	3.8456e-05	0.016534
KEGG name	Sulfur relay system	GOBP name	coenzyme biosynthetic process	555	3	16	3	34.688	1.9761e-05	0.0093885
KEGG name	Pentose phosphate pathway	GOBP name	oxidoreduction coenzyme metabolic process	555	6	8	3	34.688	3.8456e-05	0.016319
KEGG name	Nicotinate and nicotinamide metabolism	GOBP name	coenzyme biosynthetic process	555	4	16	4	34.688	4.6539e-07	0.00044011
KEGG name	Homologous recombination	GOBP name	DNA metabolic process	555	6	16	6	34.688	2.0271e-10	1.8298e-06
KEGG name	Folate biosynthesis	GOBP name	coenzyme biosynthetic process	555	5	16	5	34.688	1.0136e-08	2.3962e-05
KEGG name	C5-Branched dibasic acid metabolism	GOBP name	cellular amine metabolic process	555	4	16	4	34.688	4.6539e-07	0.00044434
KEGG name	Glycolysis / Gluconeogenesis	GOBP name	hexose metabolic process	555	7	7	3	33.98	4.1985e-05	0.016349
KEGG name	Citrate cycle (TCA cycle)	GOBP name	tricarboxylic acid cycle	555	11	9	6	33.636	9.5572e-10	3.3893e-06
KEGG name	Citrate cycle (TCA cycle)	GOBP name	cofactor catabolic process	555	11	9	6	33.636	9.5572e-10	3.5148e-06
KEGG name	Citrate cycle (TCA cycle)	GOBP name	coenzyme catabolic process	555	11	9	6	33.636	9.5572e-10	3.65e-06
KEGG name	Citrate cycle (TCA cycle)	GOBP name	acetyl-CoA metabolic process	555	11	9	6	33.636	9.5572e-10	3.796e-06
KEGG name	Citrate cycle (TCA cycle)	GOBP name	acetyl-CoA catabolic process	555	11	9	6	33.636	9.5572e-10	3.9541e-06
KEGG name	Fatty acid biosynthesis	GOMF name	fatty acid synthase activity	555	5	10	3	33.3	4.1277e-05	0.016322
KEGG name	Pyrimidine metabolism	GOBP name	nucleotide biosynthetic process	555	5	10	3	33.3	4.1277e-05	0.016136
KEGG name	Toluene degradation	GOMF name	oxidoreductase activity, acting on the CH-CH group of donors	555	6	14	5	33.036	2.7417e-08	0.0007426
KEGG name	Valine, leucine and isoleucine biosynthesis	GOBP name	cellular amino acid metabolic process	555	6	14	5	33.036	2.7417e-08	5.1365e-05
KEGG name	Pantothenate and CoA biosynthesis	GOBP name	cellular amino acid metabolic process	555	6	14	5	33.036	2.7417e-08	5.2353e-05
KEGG name	Two-component system	GOMF name	C-acetyltransferase activity	555	17	3	3	32.647	2.3996e-05	0.01111
KEGG name	Two-component system	GOMF name	acetyl-CoA C-acyltransferase activity	555	17	3	3	32.647	2.3996e-05	0.011206
KEGG name	Two-component system	GOMF name	acetyl-CoA C-acetyltransferase activity	555	17	3	3	32.647	2.3996e-05	0.011303
KEGG name	Glutathione metabolism	GOMF name	oxidoreductase activity, acting on CH-OH group of donors	555	3	17	3	32.647	2.3996e-05	0.011403
KEGG name	Peptidoglycan biosynthesis	GOBP name	polysaccharide metabolic process	555	6	12	4	30.833	1.8438e-06	0.0012627
KEGG name	Glutathione metabolism	GOBP name	oxidation-reduction process	555	3	18	3	30.833	2.8795e-05	0.012708
KEGG name	Glyoxylate and dicarboxylate metabolism	GOMF name	oxo-acid-lyase activity	555	14	4	3	29.732	5.0355e-05	0.019485
KEGG name	Glyoxylate and dicarboxylate metabolism	GOMF name	C-acyltransferase activity	555	14	4	3	29.732	5.0355e-05	0.019625
KEGG name	Carbon fixation pathways in prokaryotes	GOMF name	C-acyltransferase activity	555	14	4	3	29.732	5.0355e-05	0.019767
KEGG name	Fatty acid metabolism	GOMF name	enoyl-CoA hydratase activity	555	19	4	4	29.211	9.9112e-07	0.0012784
KEGG name	Fatty acid metabolism	GOMF name	C-acetyltransferase activity	555	19	3	3	29.211	3.4194e-05	0.014938
KEGG name	Fatty acid metabolism	GOMF name	acetyl-CoA C-acyltransferase activity	555	19	3	3	29.211	3.4194e-05	0.01506
KEGG name	Fatty acid metabolism	GOMF name	acetyl-CoA C-acetyltransferase activity	555	19	3	3	29.211	3.4194e-05	0.015183
KEGG name	Sulfur relay system	GOBP name	heterocycle biosynthetic process	555	3	19	3	29.211	3.4194e-05	0.014572
KEGG name	Nicotinate and nicotinamide metabolism	GOBP name	heterocycle biosynthetic process	555	4	19	4	29.211	9.9112e-07	0.00075126
KEGG name	Folate biosynthesis	GOBP name	heterocycle biosynthetic process	555	5	19	5	29.211	2.6982e-08	5.2533e-05
KEGG name	Valine, leucine and isoleucine biosynthesis	GOBP name	cellular amine metabolic process	555	6	16	5	28.906	5.9597e-08	8.3348e-05
KEGG name	Pantothenate and CoA biosynthesis	GOBP name	cellular amine metabolic process	555	6	16	5	28.906	5.9597e-08	8.4539e-05
KEGG name	Naphthalene degradation	GOMF name	oxidoreductase activity, acting on the CH-CH group of donors	555	7	14	5	28.316	9.4385e-08	0.0010226
KEGG name	ABC transporters	GOMF name	transmembrane transporter activity	555	8	10	4	27.75	3.5974e-06	0.003677
KEGG name	Pyrimidine metabolism	GOBP name	DNA metabolic process	555	5	16	4	27.75	2.2763e-06	0.001487
KEGG name	Nicotinate and nicotinamide metabolism	GOBP name	nucleobase-containing small molecule metabolic process	555	4	20	4	27.75	1.2389e-06	0.00087247
KEGG name	ABC transporters	GOBP name	transmembrane transport	555	8	10	4	27.75	3.5974e-06	0.0022608
KEGG name	Glutathione metabolism	GOBP name	nucleobase-containing small molecule metabolic process	555	3	20	3	27.75	4.0228e-05	0.015788
KEGG name	ABC transporters	GOMF name	transporter activity	555	8	16	6	26.016	5.4708e-09	0.00029636
KEGG name	Propanoate metabolism	GOMF name	enoyl-CoA hydratase activity	555	22	4	4	25.227	1.8705e-06	0.0022028
KEGG name	Propanoate metabolism	GOMF name	C-acetyltransferase activity	555	22	3	3	25.227	5.4343e-05	0.019758
KEGG name	Propanoate metabolism	GOMF name	acetyl-CoA C-acyltransferase activity	555	22	3	3	25.227	5.4343e-05	0.019891
KEGG name	Purine metabolism	GOBP name	nucleotide biosynthetic process	555	11	10	5	25.227	2.5568e-07	0.00030588
KEGG name	C5-Branched dibasic acid metabolism	GOBP name	amine metabolic process	555	4	22	4	25.227	1.8705e-06	0.0012721
KEGG name	Oxidative phosphorylation	GOMF name	oxidoreductase activity, acting on the CH-CH group of donors	555	8	14	5	24.777	2.4756e-07	0.00095791
KEGG name	Peptidoglycan biosynthesis	GOBP name	cellular cell wall organization or biogenesis	555	6	15	4	24.667	5.0285e-06	0.0030821
KEGG name	Valine, leucine and isoleucine degradation	GOMF name	enoyl-CoA hydratase activity	555	23	4	4	24.13	2.2643e-06	0.0025554
KEGG name	Folate biosynthesis	GOBP name	cofactor biosynthetic process	555	5	24	5	23.125	9.8626e-08	0.00013234
KEGG name	Butanoate metabolism	GOMF name	enoyl-CoA hydratase activity	555	24	4	4	23.125	2.7172e-06	0.003004
KEGG name	Peptidoglycan biosynthesis	GOBP name	carbohydrate biosynthetic process	555	6	16	4	23.125	6.6798e-06	0.0037686
KEGG name	Nicotinate and nicotinamide metabolism	GOBP name	cofactor biosynthetic process	555	4	24	4	23.125	2.7172e-06	0.0017407
KEGG name	Pyrimidine metabolism	GOBP name	nucleobase-containing small molecule metabolic process	555	5	20	4	22.2	6.0146e-06	0.0036196
KEGG name	Histidine metabolism	GOMF name	methyltransferase activity	555	6	21	5	22.024	2.7507e-07	0.0009313
KEGG name	ABC transporters	GOMF name	ATPase activity	555	8	16	5	21.68	5.3415e-07	0.0010334
KEGG name	Histidine metabolism	GOMF name	transferase activity, transferring one-carbon groups	555	6	22	5	21.023	3.553e-07	0.00074028
KEGG name	Valine, leucine and isoleucine biosynthesis	GOBP name	amine metabolic process	555	6	22	5	21.023	3.553e-07	0.0003528
KEGG name	Purine metabolism	GOBP name	nucleobase-containing compound biosynthetic process	555	11	12	5	21.023	7.8596e-07	0.00060498
KEGG name	Pantothenate and CoA biosynthesis	GOBP name	amine metabolic process	555	6	22	5	21.023	3.553e-07	0.00035636
KEGG name	Naphthalene degradation	GOMF name	flavin adenine dinucleotide binding	555	7	19	5	20.865	5.3811e-07	0.0010052
KEGG name	Terpenoid backbone biosynthesis	GOMF name	transferase activity, transferring acyl groups other than amino-acyl groups	555	4	27	4	20.556	4.4877e-06	0.0041915
KEGG name	Peptidoglycan biosynthesis	GOBP name	cell wall organization or biogenesis	555	6	18	4	20.556	1.1148e-05	0.0057954
KEGG name	Nicotinate and nicotinamide metabolism	GOBP name	heterocycle metabolic process	555	4	27	4	20.556	4.4877e-06	0.0027678
KEGG name	Folate biosynthesis	GOBP name	heterocycle metabolic process	555	5	27	5	20.556	1.8733e-07	0.00022964
KEGG name	Purine metabolism	GOBP name	nucleotide metabolic process	555	11	15	6	20.182	5.3873e-08	8.3584e-05
KEGG name	Purine metabolism	GOBP name	nucleoside phosphate metabolic process	555	11	15	6	20.182	5.3873e-08	8.4911e-05
KEGG name	Caprolactam degradation	GOMF name	hydro-lyase activity	555	10	11	4	20.182	1.6406e-05	0.0085457
KEGG name	Geraniol degradation	GOMF name	acyl-CoA dehydrogenase activity	555	16	7	4	19.821	1.5246e-05	0.008786
KEGG name	Tyrosine metabolism	GOMF name	methyltransferase activity	555	7	21	5	18.878	9.3467e-07	0.001235
KEGG name	ABC transporters	GOBP name	transport	555	8	23	6	18.098	6.7182e-08	9.1383e-05
KEGG name	ABC transporters	GOBP name	establishment of localization	555	8	23	6	18.098	6.7182e-08	9.2652e-05
KEGG name	Citrate cycle (TCA cycle)	GOMF name	oxidoreductase activity, acting on the CH-CH group of donors	555	11	14	5	18.019	1.943e-06	0.0022395
KEGG name	Tyrosine metabolism	GOMF name	transferase activity, transferring one-carbon groups	555	7	22	5	18.019	1.205e-06	0.0015181
KEGG name	Nicotinate and nicotinamide metabolism	GOBP name	coenzyme metabolic process	555	4	31	4	17.903	8.0459e-06	0.0044139
KEGG name	Folate biosynthesis	GOBP name	coenzyme metabolic process	555	5	31	5	17.903	3.9426e-07	0.00038761
KEGG name	Glyoxylate and dicarboxylate metabolism	GOMF name	carbon-carbon lyase activity	555	14	9	4	17.619	2.9419e-05	0.013281
KEGG name	Glyoxylate and dicarboxylate metabolism	GOBP name	tricarboxylic acid cycle	555	14	9	4	17.619	2.9419e-05	0.012701
KEGG name	Glyoxylate and dicarboxylate metabolism	GOBP name	cofactor catabolic process	555	14	9	4	17.619	2.9419e-05	0.012756
KEGG name	Glyoxylate and dicarboxylate metabolism	GOBP name	coenzyme catabolic process	555	14	9	4	17.619	2.9419e-05	0.012812
KEGG name	Glyoxylate and dicarboxylate metabolism	GOBP name	acetyl-CoA metabolic process	555	14	9	4	17.619	2.9419e-05	0.012869
KEGG name	Glyoxylate and dicarboxylate metabolism	GOBP name	acetyl-CoA catabolic process	555	14	9	4	17.619	2.9419e-05	0.012926
KEGG name	Nicotinate and nicotinamide metabolism	GOBP name	cellular nitrogen compound biosynthetic process	555	4	32	4	17.344	9.1953e-06	0.004831
KEGG name	Folate biosynthesis	GOBP name	cellular nitrogen compound biosynthetic process	555	5	32	5	17.344	4.6727e-07	0.00043772
KEGG name	C5-Branched dibasic acid metabolism	GOBP name	cellular nitrogen compound biosynthetic process	555	4	32	4	17.344	9.1953e-06	0.0048567
KEGG name	Pentose phosphate pathway	GOBP name	cellular carbohydrate metabolic process	555	6	27	5	17.13	1.079e-06	0.00079955
KEGG name	Pentose phosphate pathway	GOBP name	alcohol metabolic process	555	6	27	5	17.13	1.079e-06	0.00080556
KEGG name	Homologous recombination	GOBP name	cellular response to stress	555	6	27	5	17.13	1.079e-06	0.00081167
KEGG name	Caprolactam degradation	GOMF name	carbon-oxygen lyase activity	555	10	13	4	17.077	3.4766e-05	0.015067
KEGG name	Peptidoglycan biosynthesis	GOBP name	amine metabolic process	555	6	22	4	16.818	2.6253e-05	0.011903
KEGG name	Citrate cycle (TCA cycle)	GOBP name	cellular catabolic process	555	11	18	6	16.818	1.9431e-07	0.0002353
KEGG name	Terpenoid backbone biosynthesis	GOMF name	transferase activity, transferring acyl groups	555	4	34	4	16.324	1.1859e-05	0.007931
KEGG name	Pentose phosphate pathway	GOBP name	catabolic process	555	6	29	5	15.948	1.5812e-06	0.0010903
KEGG name	beta-Alanine metabolism	GOMF name	hydro-lyase activity	555	13	11	4	15.524	5.3731e-05	0.019936
KEGG name	Purine metabolism	GOBP name	nucleobase-containing small molecule metabolic process	555	11	20	6	15.136	3.9818e-07	0.00038762
KEGG name	Homologous recombination	GOMF name	DNA binding	555	6	37	6	15	5.8848e-08	0.00079698
KEGG name	Starch and sucrose metabolism	GOBP name	carbohydrate metabolic process	555	4	37	4	15	1.6888e-05	0.0083847
KEGG name	Pentose phosphate pathway	GOBP name	carbohydrate metabolic process	555	6	37	6	15	5.8848e-08	8.4687e-05
KEGG name	Homologous recombination	GOBP name	nucleic acid metabolic process	555	6	37	6	15	5.8848e-08	8.5932e-05
KEGG name	Polycyclic aromatic hydrocarbon degradation	GOMF name	methyltransferase activity	555	9	21	5	14.683	5.285e-06	0.0047717
KEGG name	Valine, leucine and isoleucine biosynthesis	GOBP name	cellular nitrogen compound biosynthetic process	555	6	32	5	14.453	2.666e-06	0.001719
KEGG name	Pantothenate and CoA biosynthesis	GOBP name	cellular nitrogen compound biosynthetic process	555	6	32	5	14.453	2.666e-06	0.0017302
KEGG name	Homologous recombination	GOMF name	pyrophosphatase activity	555	6	26	4	14.231	5.2851e-05	0.019882
KEGG name	Peptidoglycan biosynthesis	GOBP name	regulation of biological quality	555	6	26	4	14.231	5.2851e-05	0.019878
KEGG name	Nicotinate and nicotinamide metabolism	GOBP name	cofactor metabolic process	555	4	39	4	14.231	2.1032e-05	0.0099448
KEGG name	Folate biosynthesis	GOBP name	cofactor metabolic process	555	5	39	5	14.231	1.336e-06	0.00092768
KEGG name	Carbon fixation pathways in prokaryotes	GOMF name	oxidoreductase activity, acting on the CH-CH group of donors	555	14	14	5	14.158	8.008e-06	0.0055617
KEGG name	Polycyclic aromatic hydrocarbon degradation	GOMF name	transferase activity, transferring one-carbon groups	555	9	22	5	14.015	6.7882e-06	0.0050374
KEGG name	C5-Branched dibasic acid metabolism	GOBP name	organic acid biosynthetic process	555	4	40	4	13.875	2.3369e-05	0.010843
KEGG name	C5-Branched dibasic acid metabolism	GOBP name	carboxylic acid biosynthetic process	555	4	40	4	13.875	2.3369e-05	0.010894
KEGG name	Homologous recombination	GOBP name	cellular response to stimulus	555	6	34	5	13.603	3.6697e-06	0.0022918
KEGG name	ABC transporters	GOMF name	pyrophosphatase activity	555	8	26	5	13.341	7.6038e-06	0.0053495
KEGG name	ABC transporters	GOMF name	nucleoside-triphosphatase activity	555	8	26	5	13.341	7.6038e-06	0.0054199
KEGG name	ABC transporters	GOMF name	hydrolase activity, acting on acid anhydrides, in phosphorus-containing anhydrides	555	8	26	5	13.341	7.6038e-06	0.0054922
KEGG name	ABC transporters	GOMF name	hydrolase activity, acting on acid anhydrides	555	8	26	5	13.341	7.6038e-06	0.0055664
KEGG name	Homologous recombination	GOMF name	nucleic acid binding	555	6	44	6	12.614	1.7869e-07	0.00087999
KEGG name	Geraniol degradation	GOMF name	oxidoreductase activity, acting on the CH-CH group of donors	555	16	14	5	12.388	1.6895e-05	0.0086343
KEGG name	Valine, leucine and isoleucine biosynthesis	GOBP name	organic acid biosynthetic process	555	6	40	5	11.562	8.5781e-06	0.0046042
KEGG name	Valine, leucine and isoleucine biosynthesis	GOBP name	carboxylic acid biosynthetic process	555	6	40	5	11.562	8.5781e-06	0.0046292
KEGG name	Pantothenate and CoA biosynthesis	GOBP name	organic acid biosynthetic process	555	6	40	5	11.562	8.5781e-06	0.0046545
KEGG name	Pantothenate and CoA biosynthesis	GOBP name	carboxylic acid biosynthetic process	555	6	40	5	11.562	8.5781e-06	0.00468
KEGG name	Propanoate metabolism	GOMF name	hydro-lyase activity	555	22	11	5	11.467	2.3363e-05	0.0113
KEGG name	Glyoxylate and dicarboxylate metabolism	GOBP name	cellular catabolic process	555	14	18	5	11.012	3.2042e-05	0.013714
KEGG name	Citrate cycle (TCA cycle)	GOBP name	catabolic process	555	11	29	6	10.439	4.4815e-06	0.0027812
KEGG name	Naphthalene degradation	GOMF name	coenzyme binding	555	7	40	5	9.9107	2.8109e-05	0.012796
KEGG name	Citrate cycle (TCA cycle)	GOBP name	coenzyme metabolic process	555	11	31	6	9.7654	6.8148e-06	0.0038231
KEGG name	Pyrimidine metabolism	GOBP name	nucleobase-containing compound metabolic process	555	5	57	5	9.7368	9.7158e-06	0.0050776
KEGG name	Homologous recombination	GOBP name	nucleobase-containing compound metabolic process	555	6	57	6	9.7368	9.1858e-07	0.00070163
KEGG name	Valine, leucine and isoleucine biosynthesis	GOBP name	small molecule biosynthetic process	555	6	50	5	9.25	2.7085e-05	0.012169
KEGG name	Pantothenate and CoA biosynthesis	GOBP name	small molecule biosynthetic process	555	6	50	5	9.25	2.7085e-05	0.012225
KEGG name	Homologous recombination	GOBP name	cellular macromolecule metabolic process	555	6	60	6	9.25	1.2673e-06	0.00088617
KEGG name	Homologous recombination	GOBP name	macromolecule metabolic process	555	6	64	6	8.6719	1.8979e-06	0.001282
KEGG name	Valine, leucine and isoleucine biosynthesis	GOBP name	oxoacid metabolic process	555	6	55	5	8.4091	4.403e-05	0.016751
KEGG name	Valine, leucine and isoleucine biosynthesis	GOBP name	organic acid metabolic process	555	6	55	5	8.4091	4.403e-05	0.016815
KEGG name	Valine, leucine and isoleucine biosynthesis	GOBP name	carboxylic acid metabolic process	555	6	55	5	8.4091	4.403e-05	0.01688
KEGG name	Pantothenate and CoA biosynthesis	GOBP name	oxoacid metabolic process	555	6	55	5	8.4091	4.403e-05	0.016946
KEGG name	Pantothenate and CoA biosynthesis	GOBP name	organic acid metabolic process	555	6	55	5	8.4091	4.403e-05	0.017012
KEGG name	Pantothenate and CoA biosynthesis	GOBP name	carboxylic acid metabolic process	555	6	55	5	8.4091	4.403e-05	0.017078
KEGG name	Valine, leucine and isoleucine biosynthesis	GOBP name	cellular ketone metabolic process	555	6	56	5	8.2589	4.825e-05	0.018217
KEGG name	Pantothenate and CoA biosynthesis	GOBP name	cellular ketone metabolic process	555	6	56	5	8.2589	4.825e-05	0.018286
KEGG name	Glyoxylate and dicarboxylate metabolism	GOMF name	transferase activity, transferring acyl groups	555	14	34	7	8.1618	4.1755e-06	0.0041888
KEGG name	Citrate cycle (TCA cycle)	GOBP name	cofactor metabolic process	555	11	39	6	7.7622	2.7954e-05	0.012447
KEGG name	Pantothenate and CoA biosynthesis	GOBP name	cellular nitrogen compound metabolic process	555	6	82	6	6.7683	8.8638e-06	0.0047066
KEGG name	Homologous recombination	GOBP name	cellular nitrogen compound metabolic process	555	6	82	6	6.7683	8.8638e-06	0.0047319
KEGG name	Pantothenate and CoA biosynthesis	GOBP name	nitrogen compound metabolic process	555	6	88	6	6.3068	1.3718e-05	0.0070214
KEGG name	Homologous recombination	GOBP name	nitrogen compound metabolic process	555	6	88	6	6.3068	1.3718e-05	0.0070578
KEGG name	Purine metabolism	GOBP name	nucleobase-containing compound metabolic process	555	11	57	7	6.1962	1.9184e-05	0.0094772
KEGG name	Toluene degradation	GOMF name	oxidoreductase activity	555	6	100	6	5.55	3.0175e-05	0.013509
KEGG name	Oxidative phosphorylation	GOMF name	oxidoreductase activity	555	8	100	8	5.55	8.7681e-07	0.0011875
KEGG name	Naphthalene degradation	GOMF name	oxidoreductase activity	555	7	100	7	5.55	5.1666e-06	0.0047438
KEGG name	Pantothenate and CoA biosynthesis	GOBP name	small molecule metabolic process	555	6	100	6	5.55	3.0175e-05	0.012971
KEGG name	Purine metabolism	GOBP name	cellular biosynthetic process	555	11	111	9	4.0909	1.4241e-05	0.0072519
KEGG name	Purine metabolism	GOBP name	biosynthetic process	555	11	120	9	3.7841	2.8287e-05	0.012539
KEGG name	Purine metabolism	GOBP name	cellular process	555	11	217	11	2.5576	2.7877e-05	0.012469
KEGG name	Valine, leucine and isoleucine degradation	GOMF name	catalytic activity	555	23	346	23	1.604	1.4323e-05	0.0083432
KEGG name	Propanoate metabolism	GOMF name	catalytic activity	555	22	346	22	1.604	2.3563e-05	0.011296
KEGG name	Butanoate metabolism	GOMF name	catalytic activity	555	24	346	24	1.604	8.6962e-06	0.0059632

## Sheet: L3 vs L7
C: Selection column	C: Selection value	C: Category column	C: Category value	N: Total size	N: Selection size	N: Category size	N: Intersection size	N: Enrichment factor	N: P value	N: Benj. Hoch. FDR
KEGG name	Nicotinate and nicotinamide metabolism	GOBP name	pyridine-containing compound metabolic process	220	3	3	3	73.333	5.7125e-07	0.0013664
KEGG name	Nicotinate and nicotinamide metabolism	GOBP name	pyridine-containing compound biosynthetic process	220	3	3	3	73.333	5.7125e-07	0.001464
KEGG name	Nicotinate and nicotinamide metabolism	GOBP name	pyridine nucleotide metabolic process	220	3	3	3	73.333	5.7125e-07	0.0015767
KEGG name	Nicotinate and nicotinamide metabolism	GOBP name	pyridine nucleotide biosynthetic process	220	3	3	3	73.333	5.7125e-07	0.001708
KEGG name	Nicotinate and nicotinamide metabolism	GOBP name	oxidoreduction coenzyme metabolic process	220	3	3	3	73.333	5.7125e-07	0.0018633
KEGG name	Nicotinate and nicotinamide metabolism	GOBP name	nicotinamide nucleotide metabolic process	220	3	3	3	73.333	5.7125e-07	0.0020497
KEGG name	Nicotinate and nicotinamide metabolism	GOBP name	nicotinamide nucleotide biosynthetic process	220	3	3	3	73.333	5.7125e-07	0.0022774
KEGG name	Nicotinate and nicotinamide metabolism	GOBP name	NAD metabolic process	220	3	3	3	73.333	5.7125e-07	0.0025621
KEGG name	Nicotinate and nicotinamide metabolism	GOBP name	NAD biosynthetic process	220	3	3	3	73.333	5.7125e-07	0.0029281
KEGG name	ABC transporters	GOCC name	ATP-binding cassette (ABC) transporter complex	220	4	4	4	55	1.053e-08	2.4703e-05
KEGG name	Nicotinate and nicotinamide metabolism	GOBP name	nucleotide metabolic process	220	3	4	3	55	2.285e-06	0.0035646
KEGG name	Nicotinate and nicotinamide metabolism	GOBP name	nucleotide biosynthetic process	220	3	4	3	55	2.285e-06	0.0037266
KEGG name	Nicotinate and nicotinamide metabolism	GOBP name	nucleoside phosphate metabolic process	220	3	4	3	55	2.285e-06	0.0039041
KEGG name	Nicotinate and nicotinamide metabolism	GOBP name	nucleobase-containing compound biosynthetic process	220	3	4	3	55	2.285e-06	0.0040993
KEGG name	Nicotinate and nicotinamide metabolism	GOBP name	nucleobase-containing small molecule metabolic process	220	3	5	3	44	5.7125e-06	0.0070678
KEGG name	Nicotinate and nicotinamide metabolism	GOBP name	heterocycle metabolic process	220	3	5	3	44	5.7125e-06	0.0073202
KEGG name	Nicotinate and nicotinamide metabolism	GOBP name	heterocycle biosynthetic process	220	3	5	3	44	5.7125e-06	0.0075913
KEGG name	Nicotinate and nicotinamide metabolism	GOBP name	coenzyme biosynthetic process	220	3	5	3	44	5.7125e-06	0.0078833
KEGG name	Homologous recombination	GOBP name	SOS response	220	6	3	3	36.667	1.1425e-05	0.013224
KEGG name	Homologous recombination	GOBP name	response to DNA damage stimulus	220	6	5	5	36.667	1.4625e-09	1.7491e-05
KEGG name	Homologous recombination	GOBP name	recombinational repair	220	6	3	3	36.667	1.1425e-05	0.013664
KEGG name	Homologous recombination	GOBP name	DNA repair	220	6	5	5	36.667	1.4625e-09	2.6237e-05
KEGG name	Homologous recombination	GOBP name	DNA recombination	220	6	6	5	30.556	8.7342e-09	6.2676e-05
KEGG name	Homologous recombination	GOBP name	DNA metabolic process	220	6	8	6	27.5	1.9047e-10	6.8339e-06
KEGG name	Homologous recombination	GOBP name	nucleic acid metabolic process	220	6	12	6	18.333	6.2853e-09	5.638e-05
KEGG name	ABC transporters	GOCC name	protein complex	220	4	16	4	13.75	1.9165e-05	0.014987
KEGG name	Homologous recombination	GOBP name	cellular response to stress	220	6	14	5	13.095	2.8054e-06	0.004194
KEGG name	Homologous recombination	GOMF name	DNA binding	220	6	17	6	12.941	8.4186e-08	0.0016439
KEGG name	Homologous recombination	GOBP name	nucleobase-containing compound metabolic process	220	6	18	6	12.222	1.2628e-07	0.00075514
KEGG name	Homologous recombination	GOBP name	cellular response to stimulus	220	6	15	5	12.222	4.1876e-06	0.0060101
KEGG name	Homologous recombination	GOMF name	nucleic acid binding	220	6	19	6	11.579	1.8456e-07	0.001802
KEGG name	Homologous recombination	GOBP name	cellular macromolecule metabolic process	220	6	25	6	8.8	1.2047e-06	0.0027015
KEGG name	Homologous recombination	GOBP name	nitrogen compound metabolic process	220	6	26	6	8.4615	1.5661e-06	0.0031218
KEGG name	Homologous recombination	GOBP name	cellular nitrogen compound metabolic process	220	6	26	6	8.4615	1.5661e-06	0.0033054
KEGG name	Homologous recombination	GOBP name	macromolecule metabolic process	220	6	27	6	8.1481	2.0136e-06	0.0038024

## Sheet: L4 vs L7
C: Selection column	C: Selection value	C: Category column	C: Category value	N: Total size	N: Selection size	N: Category size	N: Intersection size	N: Enrichment factor	N: P value	N: Benj. Hoch. FDR
KEGG name	Polycyclic aromatic hydrocarbon degradation	GOMF name	transferase activity, transferring one-carbon groups	197	4	8	4	24.625	1.1501e-06	0.011041
KEGG name	Tyrosine metabolism	GOMF name	transferase activity, transferring one-carbon groups	197	5	8	4	19.7	5.6315e-06	0.01802
